# Supplementary material for: Uneven recombination rate and linkage disequilibrium across a reference SNP map for common bean (Phaseolus vulgaris L.)
Source: PLoS One. 2018 Mar 9;13(3):e0189597. doi: 10.1371/journal.pone.0189597 (PMC5844515; doi:10.1371/journal.pone.0189597)
Supplement: S2 Table — (XLSX) [file pone.0189597.s002.xlsx]

## Sheet: CommonBean COS markers
SNP_name_orig	COS_name	SNP_name_unq derived	LG	cM	Sequence
Pv_TOG894002_1_002_00001_Sep08_618	Pv_TOG894002	Pv_TOG894002_1	PvLG08	55.6	GATTTGTGCTGTGACTTTAAGGATCCAGGTCCTCTAGAGTAGGTAATCTGTGTTGTTGAT[A/G]ATGAAATTTAATTGTTGATGTTACTTGGACTCGCACATGAACAACAATTTATGGATGTGT
Pv_TOG894002_1_002_00001_Sep08_95-96_up	Pv_TOG894002	Pv_TOG894002_2	PvLG08	55.6	CACTCCTCTTGACCTTGTCAAGTGTAATATGCAGGTCTCTCTCTTCCTCTCTCTCTcTCT[C/G]NNTATATATTTGTTTATCTCGATCTGACTTGTTGTCATTAGGTTTCACTGCTTTCGCTC
Pv_TOG894007_2_002_00001_Sep08_1101	Pv_TOG894007	Pv_TOG894007_1	PvLG07	0	TCATTGATAGTGGTATTGGCATGACTAAGGCTGGTAAGTTAAGATGGTTTGTTAGTCTTG[T/G]TGAGATTGGTGATCTTGTATGGTAATNNTTTTTTTAACATGTGCGTTTTATGTTACAGAT
Pv_TOG894007_2_002_00001_Sep08_849	Pv_TOG894007	Pv_TOG894007_2	PvLG07	0	AAtKGAGTGgRTGATTTGGATTGATTATGAGGTATt[A/G]CCCTTTGTGACATTCCATGtNNGAATGTTTGCTGTtYTCTATGGGGWTATATCTGATTTC
Pv_TOG894018_1_002_00001_Sep08_601	Pv_TOG894018	Pv_TOG894018_1	PvLG05	42.1	ACCACATGCATAGGCAAAAATATAATGAAGGCAGACATCTCTAGAACTACTTAATCTTtG[A/T]AAGTTTGATCTTCACCTGAGTAGGGAAGTATCTGATAACATTAGCAGTATTGCCTCTCCA
Pv_TOG894018_1_002_00001_Sep08_375-376_up	Pv_TOG894018	Pv_TOG894018_2	PvLG05	42.1	ACACATCTAGAGGGGACTCTCGTGATACAGAAACAGGAGCAAGACTGAATGTTTTGCGtg[A/T]NNGTGTATGTGTGTGAAATTCAAACAAATACAGGCAATGTAAAAGACCAATCAAGCATTG
Pv_TOG894022_2_002_00001_Sep08_713	Pv_TOG894022	Pv_TOG894022_1	PvLG01	63.7	ATCTATTTTTTCCAAGTTATTTTAGCTTATCTAATTCATAAATTCCTTCATGCTGTCTTG[T/C]AGCTTCTTGGGTGCCATGGACCACTTGCAAATCGTCAA
Pv_TOG894029_1_002_00001_Sep08_270_down	Pv_TOG894029	Pv_TOG894029_1	#N/A	#N/A	CAGCGGGTTCGTTAAAATTTGTATTAACTATCTCTTATAAATCTCCTGTCAN[A/T]TTTTTTTTGACAATTTCCTTGTTATACTAGGTACCGATATGACTTGTCGGTTGAGGAGGC
Pv_TOG894037_2_002_00001_Sep08_604	Pv_TOG894037	Pv_TOG894037_1	PvLG01	48.4	ATGCCAATTTCACGAATTATCTCTAATATTTAATCATAGATCTCACTGAGCAACTCAACA[A/G]CACTTTAGACTGTTAGGATTATTgGAGTAGTGAAATRCTTTAGGTAATAGTGATCGTGGA
Pv_TOG894042_2_002_00002_Sep08_842	Pv_TOG894042	Pv_TOG894042_1	PvLG08	55.6	TACATCCGTACCACTAGGAAAAACAGACTTCTGtTTTCACCACCTTTCTTTAAATTTCC[A/T]AAATGGATCCCTTACCACATCcTttgATTtcAACAAAATTCGATGGAGTAAaAAACCGT
Pv_TOG894044_1_002_00001_Sep08_453	Pv_TOG894044	Pv_TOG894044_1	PvLG04	0	ATCCAGAGCCGCAGCCATCAACGGCAAGGACCGCTCATCCTCCACTTCCCTCTTAGCCGC[A/C]GCCAAGGACTCCCGCTCCGCCTCCGTCACCGCCCCTATCTCCAAGAATTCCAACGCTTCC
Pv_TOG894052_2_002_00001_Sep08_203	Pv_TOG894052	Pv_TOG894052_1	PvLG11	20.9	ACTAATATCATTCAAATACTGCATGTACAACTATTTGCATGCTTCATACAACAGAGATTC[A/G]GAAAATAAAATGCACACACTACTATGAATGAAAAAAAGGATGTTTTTTNGGATAAAATTC
Pv_TOG894055_1_002_00001_Sep08_1024-1027_down	Pv_TOG894055	Pv_TOG894055_1	PvLG11	24.9	ACTTGCTTtCTGTTTTGgAGATAGTCTATCtTTGAAAGACCTTGtCTTTTTTTTTTNNNN[T/G]TATCACATTCAACATGCTTGGTTGGTCCTTATTTTAAAATGGATTCCTCTCATTGTTTAA
Pv_TOG894056_2_002_00001_Sep08_496	Pv_TOG894056	Pv_TOG894056_1	PvLG02	19.1	GAGGTCTATTCAAACTAGTGTGAWGCTTGGTTTTAAACAAAATATCaGAATAACAAAGT[A/G]TGACAACATACGGCTATCTGCCTGACAATAAGCTGcAATCAAATCCTAAATGCAATAACT
Pv_TOG894056_2_002_00001_Sep08_289	Pv_TOG894056	Pv_TOG894056_2	PvLG02	19.1	GGAAGGTTTGATAGGGGCCAGTTAGGCACTATACCATGCCTTGCTTGATCCACATAGGCa[A/T]GCcTAAGGTTGGGGTGCTGTTTACTTCATTCAAGGTAACACCTTGACATCATGGACACCA
Pv_TOG894060_2_002_00001_Sep08_416	Pv_TOG894060	Pv_TOG894060_1	PvLG02	30	TATCTGTGTCCTGCTCTCTAAATCAGGAAGGCCAAATTCAACTTTACGGTCCAATCGCCC[A/G]GGTCGTAGTAGTGCAGGATCTAGAGTGTCAGGCCTRGAAATTGTGGACAAAAAGACCTAA
Pv_TOG894070_1_002_00001_Sep08_290	Pv_TOG894070	Pv_TOG894070_1	PvLG07	3.2	ATTTAGTGGGGACAAATAATGACCaTTTTCAYTAAATGACAAACAATGCCGGAaCCTACT[A/G]ATAAGATAGAAGGAAAGCAATCAATGATGAAGTACTATCACATTAACAAAGACAAAACAG
Pv_TOG894070_1_002_00001_Sep08_261	Pv_TOG894070	Pv_TOG894070_2	PvLG07	3.2	CTTTTCGTGAAACAAATAGCATTTTGATAATTTAGTGGGGACAAATAATGACCaTTTTCA[T/C]TAAATGACAAACAATGCCGGAaCCTACTRATAAGATAGAAGGAAAGCAATCAATGATGAA
Pv_TOG894078_1_002_00001_Sep08_375	Pv_TOG894078	Pv_TOG894078_1	PvLG08	32.2	TTGCATTCATTTTGATGTTGTGAGTGAAGTTTCTTATCAATGTCGAACTTTGTTTTACtT[A/G]TTGTGCGTGATTGTGAATATTCGCGACAaTYATTTAGTATTTtCYTCTCCCTTTGtCYCT
Pv_TOG894080_1_002_00001_Sep08_736	Pv_TOG894080	Pv_TOG894080_1	#N/A	#N/A	CCTATATCCACCAAWAACAACGTTATCAATTTGCACTCAACATTCCAATCCTAATCCACC[A/T]AACCGAAATATTTTCCAAATACMACTATaAAACCCAMGTTTAAAACCYAATTGTCAAGC
Pv_TOG894081_1_002_00001_Sep08_362	Pv_TOG894081	Pv_TOG894081_1	PvLG10	79.1	CATCGAACCAAACATGCACTTAAAGCCTCTAGAATGAAAGATGTCCTTTACAGCAAACAT[A/T]GGCAGTGATTCACAGAACTCAAGAACAAAATAGGAAAATGGCATTAATTTGACCATCAAA
Pv_TOG894098_2_002_00001_Sep08_359_up	Pv_TOG894098	Pv_TOG894098_1	PvLG05	42.1	TCTAGGTGTTAAATTTCAACAAGGCACAGAAACAGCATAAGATTATAATCCACCGCAAAA[A/T]NAGTTAATGGTTCTTGTCAAGGTTGATAGGAGCAGCATATTACAAACAAACCCTATTGC
Pv_TOG894098_2_002_00001_Sep08_359_down	Pv_TOG894098	Pv_TOG894098_2	PvLG05	42.1	TTCTAGGTGTTAAATTTCAACAAGGCACAGAAACAGCATAAGATTATAATCCACCGN[A/C]AAAATAGTTAATGGTTCTTGTCAAGGTTGATAGGAGCAGCATATTACAAACAAACCCTAT
Pv_TOG894099_1_002_00001_Sep08_326	Pv_TOG894099	Pv_TOG894099_1	#N/A	#N/A	ttttaaacccccccttacgagTTCCATGACCGCTGGGTGCAAACCTGCAACTCAAAATTG[A/C]ATCACAAACATTGATAAGATATCCTTCCAGTTCTGATAAATTTTGCAGACAATTCTCAGT
Pv_TOG894141_1_002_00001_Sep08_709	Pv_TOG894141	Pv_TOG894141_1	PvLG07	11.6	ATGCTTTAGGATATTTTTTACCCACTTCTGATCGTTATTAATGTTTGGACAATTTTTGGG[T/C]AAAGAAATTTGTCTGTTAATACTGAAAAAAAAGTACTTGTGTTGTTACATTTTGTCATTA
Pv_TOG894141_1_002_00001_Sep08_219	Pv_TOG894141	Pv_TOG894141_2	PvLG07	11.6	TGCAGCCTAGCAGGACAAGAACTTTAAAACTCCCCATTGATATTTAAATGAGTTGAAGTT[T/G]ATGTATAATATTGTTTTTCTCAGATGAGTATGTCATTTGCCTTGGATGCAAGAGCCCAGA
Pv_TOG894148_1_003_00001_Sep08_761	Pv_TOG894148	Pv_TOG894148_1	PvLG07	25.5	GAGAATAACATTATAGTTATTTAAATGAAACATTTAGCAATATTGGGGCCAATTTAAAAA[A/C]AATAAAACCATAAATCCTACTATAACAGATCAAAATCCAGGAGTATGGATGGCCACAAAC
Pv_TOG894153_1_002_00001_Sep08_805	Pv_TOG894153	Pv_TOG894153_1	PvLG05	43.7	ACCTTTAATGTCTCTATGAATTTTTCCTTCAGTAtGTAgGTAATCAATTGCAtGAAGTAA[A/G]TcCCgTaTAATGGAAGCAATTGACAtttcatcaAGGgaGGGACCACCTCTTTCAAAA
Pv_TOG894171_2_002_00001_Sep08_240	Pv_TOG894171	Pv_TOG894171_1	PvLG10	8	TCTGCAATGGCTCTATTGTGTTGCTATGGTGCATGGTTGATAATTGTGTAATATTTTAtT[T/C]GAAGAAGTAAATTCGTTTGCAGATGCTGATTTATTGTATCAGAATCAGACCCTTTCAGTG
Pv_TOG894192_2_002_00001_Sep08_803	Pv_TOG894192	Pv_TOG894192_1	PvLG01	1.6	GTAGATACCATTCTCATCCACATGCCCRATGTTAATCTGAACCGAAGCATGATCTTTGGC[A/G]GTGATCAATCTGTTTGTAGCAGAACTGCACCATATTCATAAAATCGATTCAAATTCCCAA
Pv_TOG894192_1_002_00001_Sep08_219_down	Pv_TOG894192	Pv_TOG894192_2	PvLG01	1.6	TGTCAACtGtaACCTATTTTTGTTTTTTATWTATGcCaTTATTTATTTGTTTTCTTTgN[A/C]AcCtGCTCTGTGTGTtgGTTCACTGtaTTGatTGTGTGGTTAATGAcTGTGTATTGTaAT
Pv_TOG894196_2_002_00001_Sep08_495	Pv_TOG894196	Pv_TOG894196_1	PvLG03	41.2	AAGTACATTGAGGTAATTATTTATTGACTTTGAGCTGAATAATTAATCGATCCACCCTGC[A/T]ATTATAATGGTGTCCCGACTCTTAAACTGGTGATTGTAGTTTTTAAGAGTAATCATCCTA
Pv_TOG894201_2_002_00001_Sep08_269	Pv_TOG894201	Pv_TOG894201_1	PvLG07	24.7	ACTTATTTGAGCTCTTGGAACTGTCTGTTTAGAAAATCGAATGTTATTAATTGAATTGgA[T/C]CTAATCATTTGAACCATTTTAGATGGCTTGTTTGTTTTaTRGAATATCAACATGCCAGTA
Pv_TOG894224_1_002_00001_Sep08_229	Pv_TOG894224	Pv_TOG894224_1	PvLG08	27.3	TATTTGTTGTTAAATGCTCCACCATTGTAAAATGATTCCGCATACTTAATGGCAACACGt[T/C]TGATTGTGTAATTCATTTATTGATGAGATCAAGTCGAAGTTATGAATATCACACAATTAT
Pv_TOG894224_1_002_00001_Sep08_719	Pv_TOG894224	Pv_TOG894224_2	PvLG08	27.3	AATTGTTGGTTCAATTTCTGACTGGTTTTTTATAATTCACATGTGGTATGTGTGTGAGTg[T/G]GTATCTGACACGGTGATATGTTTATTCTTAACGTATATAGGATTTgMTATTAATATGATA
Pv_TOG894226_1_002_00001_Sep08_201	Pv_TOG894226	Pv_TOG894226_1	PvLG07	82.5	GATATATTATTATTGTACTTGCTGAATGGTGTTTCAGGGAGAGCATGACAAAGGAAATAt[T/C]GTGGGGTTGAGCCTGAACACAGGTGAACCTGTAGACCCTGCAATGGAGGGTATTTTTGAC
Pv_TOG894236_1_002_00001_Sep08_303	Pv_TOG894236	Pv_TOG894236_1	PvLG09	0	TGTTCCACAAACCAACAGATGGTACGTCCCAACCTGAAAGCAAGTTAGTCCAGCTAAGCT[T/G]TGGCCTAACGTGGATTAGGAATACTAAAAATCGTTAGAGTGTAGTATTATTTCACCTTAG
Pv_TOG894248_1_002_00001_Sep08_243	Pv_TOG894248	Pv_TOG894248_1	PvLG01	64.5	CTGTACGATCACTTGCTTTCTCATAATCAGTTTAATAATACTAGGCACTAATAGTGGTCA[T/G]TGAGTGGGTTTAAGGCAGTTAAGGAGAGTTCATAGGTTTGAAATGTTGATGTTAAACACT
Pv_TOG894254_1_002_00001_Sep08_243	Pv_TOG894254	Pv_TOG894254_1	PvLG11	39.7	ACCTGAAATTCTCTATAAAGAGGGTGTTATTATGCATAGTACTACCATTGGGATCAAGCA[T/C]TCTGCCATTAGATAACAACAGAAAAGAACTAACTGAAATTATCAAATTACAGTCACTAAA
Pv_TOG894262_1_002_00001_Sep08_306	Pv_TOG894262	Pv_TOG894262_1	PvLG11	61.6	TTCCTGTGAGATATTTARCAATAAATCCTAGTTAAAATATTATCCTCTCCCCCATTTCTt[T/C]CTAATCTAAAAAGAAATGAAAGGCTACRCTGATTRTTAATTATCTTACCACCATGGTATC
Pv_TOG894262_1_002_00001_Sep08_473	Pv_TOG894262	Pv_TOG894262_2	PvLG11	61.6	YAAAGAAAACCAGTAAGGAAATATTTCAAAACCAACTAGGATGtKTTTAGGTAGAAATAT[A/C]TAGGGCCATCCATCGTGTGaTTACCATTAACACCATTAGGAATTTTCCGGaaGTCATca
Pv_TOG894265_2_002_00001_Sep08_471	Pv_TOG894265	Pv_TOG894265_1	PvLG08	53.2	TCCTCATTCCACATGAATCCTTGGATGTTCTGTGTGTAACAAATCCATCAACAACATGtG[C/G]TCGACTaCAATAAGTACACAACCAAAAACATAtTTCTTCTATGCTTGTTAACTTACATG
Pv_TOG894314_1_002_00001_Sep08_478	Pv_TOG894314	Pv_TOG894314_1	PvLG05	39.7	GCTTGGTTTGGCTCGGAAAGTGACCATCAGCAAGGATTCTACTACTCTCATTGCTGATGC[A/G]GCAACAAAGGATGAGTTGCAAGCCAGAATTGGTCAGTTAAAGAAGGAGTTGTCAAAAACT
Pv_TOG894314_1_002_00001_Sep08_171	Pv_TOG894314	Pv_TOG894314_2	PvLG05	39.7	TGTTGGATATTGCCTGAGCACAGACAGTATTTTGTGGCTAATGTGAATGATTTGTTGATG[T/C]TGTTCATGTTATAAGTATTATAATCATGTCAATGTTTATTCTATAAGTAGGAGCTGGCAC
Pv_TOG894320_2_002_00001_Sep08_172	Pv_TOG894320	Pv_TOG894320_1	PvLG07	71.6	CATCACACTAAAGAAACGACTACAAGCGCATGTATCACGCACGAAAAGTGGCATTTTCaT[T/C]ATACTTACCATCCAACAGTATTGTTGTCTACATTAACCTCCCTGAGGCATCTCATCATTT
Pv_TOG894338_2_002_00001_Sep08_478	Pv_TOG894338	Pv_TOG894338_1	PvLG01	39.4	ACATAAGGGTAAAAAGTAAAGTTGTTACACATAAATTCACAAACTTCAGTACCGTGTATC[A/C]TGACTATAGAAGGTCTGAACAAATCcaaaCCCAGGaaggatgTAGAaggTCTGAACAAAT
Pv_TOG894415_2_002_00001_Sep08_115	Pv_TOG894415	Pv_TOG894415_1	PvLG05	34.1	AGATACTTGCTTCATCAATTTTATAGCAATGTTGAGATGATTATGAAATATACACACCGc[A/T]GCATATTTGTCAACAAGAGGGCGGAATACAGGGTCAGACAAAAGTGCCTTGTCAGAGGGC
Pv_TOG894415_2_002_00001_Sep08_527	Pv_TOG894415	Pv_TOG894415_2	PvLG05	34.1	AGCAgRGCAGTGCAATTTACAATGTGGCTCGTATAACATTCAAAAGAACACAAGTTCACa[A/G]TCATAACATACAATGGTGTGACCCCCAGAcaGAGCaa
Pv_TOG894431_1_002_00001_Sep08_605_down	Pv_TOG894431	Pv_TOG894431_1	#N/A	#N/A	CCTTGTTTAAACAGGCACTACAATGCGTGGAATCCATTCAAGGATATGGCTTAAATN[T/G]TTTGGTATACATACACTGAtagttGCTAAACGCATGTATATGAAAGAAAAATGAAACATg
Pv_TOG894473_2_002_00001_Sep08_483	Pv_TOG894473	Pv_TOG894473_1	PvLG10	0.8	TTTTCCTTAAAAATCAATCAGGAGTCCCACCGCATAATCTTATTTGACTTTACAaGTTTC[A/G]GCGTTGGATACAAACCATAAGGTTTTCCCTTTATAagcaAGCAAGAAATAGAGTAGTGCT
Pv_TOG894473_2_002_00001_Sep08_82	Pv_TOG894473	Pv_TOG894473_2	PvLG10	0.8	TTTGGATCATTTGCTAGCTCCACCAGGACTTGCTAGATTAAAACAAAGTTACAAGTCGTA[T/C]TCATTAAACATTTGACAAATTAAAACGAAGGTACAGGATATACTTTcCATACAGCAATGT
Pv_TOG894483_2_003_00001_Sep08_1190	Pv_TOG894483	Pv_TOG894483_1	PvLG11	55.8	gtttgatcgagcttaatttcaatcctaag[A/T]cttgacatgaatgtacaggtgagaaacaatgaagaaaagctactgccctgatgtgtgtt
Pv_TOG894483_2_003_00001_Sep08_1005	Pv_TOG894483	Pv_TOG894483_2	PvLG11	55.8	ACACACATCAGGGCATTAGCTTTTCTTCATTGATGTCTTTCTTCTTTTTTtcTCTGTCCT[A/T]GTTCATGTTTCATTTTAACATTAGGAAGATCTATAAYCCTCCAaactcTttgcaattttc
Pv_TOG894516_1_002_00001_Sep08_506	Pv_TOG894516	Pv_TOG894516_1	PvLG11	38.1	CTGAAGCTGCAAAACTCAACAACATACAACCTTAAGACCCTCCAATGTCATCACAGTCAA[T/C]TCTGAAACCATTAGAACTAGTTTAATCATTAAAACAAGAAAAAGCAAAAGCTTTCAATT
Pv_TOG894516_1_002_00001_Sep08_70	Pv_TOG894516	Pv_TOG894516_2	PvLG11	38.1	ATCAGATTTATCATTTGTCCTGAAGCAGTTTGGAActCAACCTAAAAGAAAAAAAAAAAG[T/C]AAGATAGTCACATTTAAGCATATTAAATAGAATAAACCCACATAATTTAAACTTGGACAC
Pv_TOG894539_1_002_00001_Sep08_444	Pv_TOG894539	Pv_TOG894539_1	PvLG05	43.7	CTCCTTGATATGGTTCTAGTTAACTGTGCAGAAACACCAAAATCAGCAACCTGTaACAAA[A/G]TCAAAACACATAGAAATTCATATTGGAATGCATgTTAGCGCCCATCTCAAGTTATTTTAT
Pv_TOG894557_1_002_00002_Sep08_593	Pv_TOG894557	Pv_TOG894557_1	PvLG08	20.4	ATTACTTTAGCTATATTTGATGACCGTGATTAAAAAgTTCACATAATGAAGGGGATAGTT[C/G]AGCAAGAACtcacttgattcccatcttggcaaag
Pv_TOG894564_1_002_00001_Sep08_431	Pv_TOG894564	Pv_TOG894564_1	PvLG06	14.1	AGTGAAGGTAACATCCTGAAGTAGGAGTGTTCCAGATCCTACAGTTCATAGACTCCAGTt[C/G]TGGAGTAACATATCCTTGCCATTTATTCTGAATCCCCTGATGTGTAATCCCTTTAGCTGT
Pv_TOG894596_1_002_00001_Sep08_60-61_down	Pv_TOG894596	Pv_TOG894596_1	PvLG03	33.2	AGAGTgccCTGCATGCCACAAAGCCTCCCAAACCTGCACCAATGATTGCTGGATTAATNN[A/T]GTGTTCATGGCAAGATAATTCCACACAAGCCATGAAAGAAAGAGTGACAAAATAATACCA
Pv_TOG894604_1_002_00001_Sep08_160	Pv_TOG894604	Pv_TOG894604_1	PvLG07	42.4	TCATCTATGATAATTTCTTGTTCATATGAAAATAGAGACAAAAGCATGTGCTGTGTTCCA[A/T]ATTCAACTTACCTCAATATCACCTTCCATCCTAACCTTTTTACCTTGTACACCAAGTGAA
Pv_TOG894619_1_002_00001_Sep08_381	Pv_TOG894619	Pv_TOG894619_1	PvLG09	35	AAGTAAACACTTTCAGTTATTGATTGAAAAACTCAATAGCCAATATCAACAAATCATGAg[T/C]ATGTTGAAGAAGTGTCAGTGGTTTTTCCTATCAAGCACATAGCATACACAACAAATCATG
Pv_TOG894658_1_002_00001_Sep08_115	Pv_TOG894658	Pv_TOG894658_1	PvLG06	37.5	TACATACAAGACATTGAAAAMGCAGAATACTAATGTCACACCAAGCCAAAATTAGAACAA[C/G]AAAAAAAGACCAAGCAACAAGTTAGAAGTTAATTTACTTTGAGGAAACAATTTTTAAATT
Pv_TOG894712_1_002_00001_Sep08_181	Pv_TOG894712	Pv_TOG894712_1	PvLG03	91	GCACAATGCATGATAGCAATATCTATTGTTATGTTTACAGTTGATCTCACATCGACTAAA[A/G]ATAAGGATACCAAAATGACAAAAAAGAAGACCTGAGCAAAAAATCTTCAATTTTTTTACT
Pv_TOG894712_2_002_00001_Sep08_405_up	Pv_TOG894712	Pv_TOG894712_2	PvLG03	91	GACTTTTTTTCAAAAATTCATTTTTACAATTTGCTAAATAAGTTGTATTTGCATGCACAA[A/T]NTTCTAATTTTTATACCTTTTAAAGAAGTCTTGYAGTCACATATGATTCTTTGTTGACCT
Pv_TOG894755_2_002_00002_Sep08_213	Pv_TOG894755	Pv_TOG894755_1	PvLG04	78	TTACGTGTCGCAAGCACGCTGAGCGCATCATTCTTCTTGTTGAGATGTTGCAGGTAACAT[T/G]AATGTCAGCTCCTCCTGTGGTTTCCATGGTCATATAATTTATAGTCTGCCTGTGTTCTGT
Pv_TOG894755_2_002_00002_Sep08_654-655_up	Pv_TOG894755	Pv_TOG894755_2	PvLG04	78	AGTATACCAACAAGWTTTTGATACATTTCTCTGTCcaCTGCAATATCCTCCTCTGCACTT[A/C]NCAACTTTATGTTTGGATCAATTGGAGTACTAACTGGCTTGCAGGTTATCTTCCATGTTT
Pv_TOG894760_2_002_00001_Sep08_112	Pv_TOG894760	Pv_TOG894760_1	PvLG08	83.5	ATCAAATCCACCTTCATCCGATCCATAGATGGCCCAGGATGGTGTGACAGTCATGTAATC[A/G]CTGCTGTCAAAAGTTTTTCCAGATGCCACCTGAAAATAAATTGAGGCTAAATTTCATAAA
Pv_TOG894773_1_002_00001_Sep08_280	Pv_TOG894773	Pv_TOG894773_1	PvLG07	39.2	TGCCTTAGGTTTGCATTCTGAAATAACTAACTTCAAGGCCTCTGAaAAATCATACACAAA[A/C]AAACAATAAAGTTCATGAAATCGTACATATGCATACACGTATAAaTAAAAaGCaGCGAAY
Pv_TOG894775_2_002_00001_Sep08_417	Pv_TOG894775	Pv_TOG894775_1	PvLG01	54.1	AGTCTATAGAAGGAGACAGAGATACAATGAGACAGCTTATAGTAGtAATTAATTGCATGA[A/G]TGTAGATTTATAGTACCGGAACTTATCCCTAATGATAAGTTCAGCTACATATGGGTAGAT
Pv_TOG894775_2_002_00001_Sep08_568-575_down	Pv_TOG894775	Pv_TOG894775_2	PvLG01	54.1	CTTACAAAAAATGAATAACAGTTACATCAAGGAGTACAgtaagtcaTTTCCATNNNNNNN[T/G]GGTAGCTCAATACAAAAGACAAGTTTGGAGAGCTATTATACCAGTTGAGGCCAAAAACAA
Pv_TOG894794_1_002_00001_Sep08_142	Pv_TOG894794	Pv_TOG894794_1	PvLG10	79.1	CAAATCACATGGAAAATTATTTGACAAGGTCTGAAACAAGGAATAATtCCTAAAACAATT[A/T]GCTTACCGGAGGTAGGAACATCTTTGCCGCCTTATCTCATTTACCACTTCATTTAACTTC
Pv_TOG894812_1_002_00001_Sep08_593	Pv_TOG894812	Pv_TOG894812_1	PvLG10	39.6	TTTTGTGCTCCGTGATGTGTGTCCAATTGACACTATTCGAGCTTGCCAGTGCTTAATTTT[T/C]ATGTTTTGACATGAATTTGAAAGCAACATGGATAACAGACACTGATCCAAACACACAATT
Pv_TOG894812_1_002_00001_Sep08_176	Pv_TOG894812	Pv_TOG894812_2	PvLG10	39.6	TTTTTCACTGAATTTAAAGCTTTTATAGTTTTTGTTTTTACCAAATGGGTAAATTGGTAG[A/C]CAATTTTATATTTTGGTATCCTTTTGGATTTACTAAGTTTGTGTTGTGTTTTGTTGTTAT
Pv_TOG894818_1_002_00001_Sep08_243	Pv_TOG894818	Pv_TOG894818_1	PvLG08	18.8	TTTGTAAAATATCTCAGAAATATATTTCATCTATTTCTTTCAACTTTAAGgTTCACCTTG[A/T]TTTGGTATTTGGAATGAGAACACTGCCTTGTCTAAGGCCCTTTAAGTGTTGAGCAAGTAA
Pv_TOG894818_1_002_00001_Sep08_489	Pv_TOG894818	Pv_TOG894818_2	PvLG08	18.8	GTTTACTAGTTTATACAAAGAATTATCAATCATTGATGCAACCTTGACTCtTGACGAACC[A/T]GTATATTTTAGTCATTTGTTCTATCTCTTGATTTCCCATGTGTCTTCTGGAAATTCTTAT
Pv_TOG894826_1_002_00001_Sep08_734	Pv_TOG894826	Pv_TOG894826_1	#N/A	#N/A	TTTATTCAAATTCATGAGGTTYTCAAGGTATtTTYGCAGTCCCtcCATGCATATTGTTGT[T/G]CTATCTATCTAGACCATGTGGAAACTCTAGCATAGAtaTGTGTCTGAAATGAAG
Pv_TOG894844_1_002_00001_Sep08_1048	Pv_TOG894844	Pv_TOG894844_1	PvLG03	23.3	ATGGGGTAAAATAATTGTTTGCTTTGAATGTCTATTCCNCTCCAGGAAATGAAGCCAAAA[A/T]CTTCAGTTTAGGACTGTTGTACCAAAACTATATTTTAGTATACTTTTCTCTGTGTAGTTA
Pv_TOG894844_1_002_00001_Sep08_1026_down	Pv_TOG894844	Pv_TOG894844_2	PvLG03	23.3	AATTGTATTgKAATAAGAAAATATGGGGTAAAATAATTGTTTGCTTTGAATGTCTATN[T/C]CCCTCCAGGAAATGAAGCCAAAAWCTTCAGTTTAGGACTGTTGTACCAAAACTATATTTT
Pv_TOG894864_2_002_00001_Sep08_431	Pv_TOG894864	Pv_TOG894864_1	PvLG03	20.9	ACATACACACGAGTGCTTTTCTTTGTAGTGAAATATATGTAATAAATAAGgCTGGCAAA[A/G]CACGGATAAGATTGATTTCTTGAGGTGTCTGTAAGRACTTATCTGTAGTATATTGCACAA
Pv_TOG894880_2_002_00001_Sep08_493	Pv_TOG894880	Pv_TOG894880_1	PvLG01	66.1	CACTCCAGTTCCCTGAACAAAAATTCATTCATTATTTTTAGAAGCTCTTCCATTAGTAAA[T/C]AATCTTGGGAAATTTTCACTTCATTACAATGTTTAAAATAAATCAAGTAATGGAGGTTAC
Pv_TOG894885_1_002_00001_Sep08_690	Pv_TOG894885	Pv_TOG894885_1	PvLG04	24.9	TGCTCTTAGGCCTAACCTTGAACTTTACTatTGGGTCACctTCTGCACTCGCTCCCTGAA[T/C]ATTCATTCACAAACACTTTTCCTTTATTACTTCTCATACTTCTTTCACTACTTGTATAAT
Pv_TOG894890_1_002_00001_Sep08_36	Pv_TOG894890	Pv_TOG894890_1	PvLG10	28.4	GGAATAGAAATATGGAAGGTAATCATACTCCTCAA[T/C]TGTTTTTCCATCCTCAGCTGCCTTGATGGCCTACATAAAACACGTTATCATAGCGTGAGA
Pv_TOG894890_1_002_00001_Sep08_438	Pv_TOG894890	Pv_TOG894890_2	PvLG10	28.4	GATATTGATAACAAGAATCACTATTCACTTAGGATAACATTTTAGACACTGCCAACAAGT[C/G]TCTGGATATGCTACCACTCACCTTGATTCCACCCTTATCCTCTTCAACCTGCCCTTTGAA
Pv_TOG894921_1_002_00001_Sep08_210	Pv_TOG894921	Pv_TOG894921_1	#N/A	#N/A	GAaGTTGACATTTAGTTGAGTAGTGTTTCAATGCAAGCCTAATGATACATGATWGATTCT[T/G]GTGGCTTTCAGAAGCATTGGAAATTTCAGATGAAGAATGGaARAAGAGTAGTTTANNNAG
Pv_TOG894925_2_002_00001_Sep08_279	Pv_TOG894925	Pv_TOG894925_1	PvLG08	8.5	TCTTCACTTTAGGAATAATTAATCACTTCACAGATTAATGATATTACTGTGACTAATGGC[T/C]AACCAGTCATTGAATTAATTAACCACTTGAGATGTCCATAAAAAAAATTCATTAAGGATT
Pv_TOG894965_2_002_00001_Sep08_186	Pv_TOG894965	Pv_TOG894965_1	PvLG01	50.9	GTGGTTATGAAGACAAGACTGAATGGGGCAAAGAGGTGAGCACGTCAATTTAGCATTGTG[A/C]TCTTAATTCCTGTCCTCTTGTATAGAGAAATGAGATGAAACATTAATGAGTAACTTGTTT
Pv_TOG894965_2_002_00001_Sep08_25	Pv_TOG894965	Pv_TOG894965_2	PvLG01	50.9	GAGCTTGGAGAAGCGTTTTGGTCA[A/G]TCTCCGGTTTTTATTGCTGCCACTTTCATGGAGCAGGGTGGCATTCCACCTTCAACAAAC
Pv_TOG894968_2_002_00001_Sep08_641	Pv_TOG894968	Pv_TOG894968_1	PvLG10	30.8	GTGACaWAACATACCAGACATGCCAGCTTtRAGRCAACTAGAAATAGTTTCAACGGATCt[A/G]GATTTAGGACCCAGAGTACCAACGATCTTTGTCATTGCGGGGAAAAAACTCTGTAAAAAA
Pv_TOG894986_2_002_00001_Sep08_569	Pv_TOG894986	Pv_TOG894986_1	PvLG04	94.2	ATGCATAGCGTCTATACACAATTTTATAGTTGCGATGCTCAACAAATGaACACTGTCCAT[A/T]ACgAAAATGCATCAGCTACAACTACGTAAATCAATTACCNNTGAACAACAACAATAAtCA
Pv_TOG894986_2_002_00001_Sep08_609-610_up	Pv_TOG894986	Pv_TOG894986_2	PvLG04	94.2	AACAAATGaACACTGTCCATWACgAAAATGCATCAGCTACAACTACGTAAATCAATTACC[A/G]NTGAACAACAACAATAAtCAATCAATNNNNCAAAATCTTTAYATTAATATATCAaaaTTA
Pv_TOG894987_1_002_00001_Sep08_722	Pv_TOG894987	Pv_TOG894987_1	PvLG03	52.1	ACAAAGTGAAAGATGTGGAAGAAAAAGCTCAAAACGAAGCTAGTTCAAGTAAATACTACA[A/C]ACATGCTATACATTCCAATAGTTGTctgccaatctcCggaacaaGAtagngacaTGGGAA
Pv_TOG895030_1_002_00001_Sep08_430	Pv_TOG895030	Pv_TOG895030_1	PvLG07	3.2	ACACGTGAACAATACAGTACATGTAGCACCTGCAATGCATAAAGAGGGTGGCAGGGTAAa[A/G]CAGACAAAACTGTACCTGCCTATGCATATTATTCAGCTCAACCACGTCATGATCAACAAT
Pv_TOG895030_1_002_00001_Sep08_340_down	Pv_TOG895030	Pv_TOG895030_2	PvLG07	3.2	cRGTAAATAAACAAAAACACAGAAGCAAGACACTTTAACATTGTACTCGCAAGAGTGN[A/C]AACACCCAAAGGCTGATACCGGACACAACAAACACGTGAACAATACAGTACATGTAGCAC
Pv_TOG895142_2_002_00001_Sep08_874	Pv_TOG895142	Pv_TOG895142_1	PvLG08	53.2	TATATAGTRATCATTCAACTTTTTCATTTATAATCAAGGTGACTGAAACTCGTATTTTAA[A/T]TTTTTTATTATCCTCTCTAGCATAACCTTTATAAAATTTGGGCATTTCATATTTGGCAAC
Pv_TOG895150_1_002_00001_Sep08_1434	Pv_TOG895150	Pv_TOG895150_1	PvLG09	33.4	GAGTTTGAAGAAACGCATCAACTAAGCTTCCAATAGCTTCATACTATTTACTGAACGTGt[A/T]AATAGCGCCAATTATCCCCTAAACTAAATGTTGGGAGCTAAGCGAGCAGCAGAAAAAAGG
Pv_TOG895162_1_002_00001_Sep08_186	Pv_TOG895162	Pv_TOG895162_1	PvLG07	42.4	ATGAACAATGTGGASTCATATATATCWTGAAGTTCTAGAAGCATTGAGGCTGCAGAAAGT[T/C]GACAAAGCTAACACATTTTTTTACACTTAAAAGCTCTTTTTGGTTGTTCTTTCTGGCAGC
Pv_TOG895163_2_002_00001_Sep08_666-671_down	Pv_TOG895163	Pv_TOG895163_1	PvLG03	36.4	TCTAGAGCCAATGGATCATTGCCTACTGGTGTGCTAAAAGTTGTCTATTGACATTNNNNN[A/T]CAGCATAAAGGTGTCAGAAGAAATTCATACTTAACGTTATCAGTCACATAAATACAACAT
Pv_TOG895202_2_002_00001_Sep08_298	Pv_TOG895202	Pv_TOG895202_1	PvLG04	43.6	TTCCCATAAGTGAAAAATGAATCATACCTCAACTTAGAAATCaAATATGAAAACAACAGA[A/T]GCAGCTCAGCCCAAATAGAATGGGAGAAAAAGATGAATATGAGCATTGAAATATAACTCA
Pv_TOG895202_2_002_00002_Sep08_277	Pv_TOG895202	Pv_TOG895202_2	PvLG04	43.6	CCGGGTTTTGAGGTATAATCCTGTGGCACGCcTTTTTGTtACATGGTTTTGTTATGTGTT[T/G]CTTTtTATGCTTGTTTGTTTTGgTTTTCAGGTTGGTTTGTATTGTTTttCAGGTTGtCGG
Pv_TOG895216_2_002_00001_Sep08_529	Pv_TOG895216	Pv_TOG895216_1	PvLG11	57.4	TGTTTCCcYAAATTTTATTCTAGACTAGATATTGCTTGACAGGGAATGAGGAGAAGCTAg[C/G]TTTTTGCAAGAGTATCGGAGCTGGATGTGGGa
Pv_TOG895237_1_002_00001_Sep08_666	Pv_TOG895237	Pv_TOG895237_1	PvLG11	38.1	GTGGGTTTGATGTCTGTTTTATTTTTCCAAATCTACAAATCAATACATAACCTCCCTCAA[T/C]CAGAGTAAAAGTGAATCTCTGCAAACTTGTTGGTGGGAAGATAAATTAAGTGGAAATCTT
Pv_TOG895237_1_002_00001_Sep08_557	Pv_TOG895237	Pv_TOG895237_2	PvLG11	38.1	TGTGGGTTTGCATGTTTTACTTTTCAAATGTGTATGATGCTTCTGGTTGGTTTATTCAAG[T/C]CGTATATGAAATCAAATACTGTATTCCAGACAATTTCAGATATCGATTGTGGGTTTGATG
Pv_TOG895245_2_002_00001_Sep08_245	Pv_TOG895245	Pv_TOG895245_1	PvLG07	2.4	CTACAAAGGATCCTTTAAAACCTTTCTTCTTAAACAATCCAGCACCTGAAACAGACCATA[A/T]CAAGAATCTCTAAGCAAAATCAGAAAAAATCAATTCACAWCTAASTCATATTTCTCAAAG
Pv_TOG895367_1_002_00001_Sep08_275	Pv_TOG895367	Pv_TOG895367_1	PvLG03	56.2	CCCTAGGGCAATGTTATGAAATATAATCTAAACAAAAGCTATCAATACACGGAAGCTAGt[A/C]AAGATCCAAACTTGTAAAATCCACTGCAGAGGAAAGGAAATGGGAAATTTTCATCAATTA
Pv_TOG895412_1_002_00001_Sep08_564	Pv_TOG895412	Pv_TOG895412_1	PvLG07	7.3	CAATTAATTTTTCTAAAaMTCTAAAGCCATATCAACAACATCCGCAAAATGAGCATATCc[A/T]ATTATAGCTTCTGAGATGCAAAATCACGGGCAAACaNNNTAAAATGCTTCTACACATATC
Pv_TOG895412_1_002_00001_Sep08_225-226_up	Pv_TOG895412	Pv_TOG895412_2	PvLG07	7.3	TCAACAAAATCAGTAAAATAACATCAGATTACAACATCTAAGATGCAAAATCATTGGCAa[A/G]NATAAAATAATGCCACAACATCTTGGTTTATAAAGACGCGATTGCCCAATTGAAACACGA
Pv_TOG895448_2_002_00002_Sep08_804	Pv_TOG895448	Pv_TOG895448_1	PvLG10	72.4	AAAAGTGGCTGTGGTGGTAGGGTGAAATGGGAGTTTGTCTGAgTTGCATACAGAAGGTGT[A/G]GTGGATTGAGAATGATTATTTTTGGCAGGTTAGtTCAAGGAAAGAGCTGCAAATGATTAT
Pv_TOG895448_2_002_00001_Sep08_369	Pv_TOG895448	Pv_TOG895448_2	PvLG10	72.4	TCcCGATAAAGACTTTAATGAAAATTTAAAAATCaCCTTTCCCTCAAACAGTGATGCATC[A/G]TACAACCGCTCAAAACAAAGATTATAAACCTTGTATTTATCCTACATACAGAGAAAGAAA
Pv_TOG895458_1_002_00001_Sep08_231	Pv_TOG895458	Pv_TOG895458_1	PvLG08	27.3	TATTTGTTGTTAAATGCTCCACCATTGTAAAATGATTCCGCATACTTAATGGCAACACgT[T/C]TGATTGTGTAATTCATTTATTGATGAGATCAAGTCGAAGTTATGAATATCACACAATTAT
Pv_TOG895478_1_002_00001_Sep08_47	Pv_TOG895478	Pv_TOG895478_1	#N/A	#N/A	tattgtatcTcctatctTCTTGGTGCTATTTCACTTCCTAGTGCTG[A/G]AATGCTTATTCCCTACACCTATTTCTTCGYTCNNNNNNNNNNNNNNNNNNTTNNATGACC
Pv_TOG895505_1_002_00001_Sep08_185	Pv_TOG895505	Pv_TOG895505_1	PvLG01	61.3	AGGTGATTACATACTAAGTCTATTCTGTaCGGCTTTCTTTTACGAGGATTTTTTATCAAC[A/T]AGTTCTTAGGTTGTTTTGTTAGCTGGTATAATAAAATATTGATCAATTATCTGCATCTAC
Pv_TOG895535_2_002_00001_Sep08_161	Pv_TOG895535	Pv_TOG895535_1	PvLG10	55.9	TAAAAAACAAAAAaWCAACAATTATAATAAGAATCTAACTAATTAATCACATGATCACTt[T/C]GAATCGCAAAACACTCGTTCAAAACATGACGCAGAGGCGCTCGACAAAACATTCACATAA
Pv_TOG895535_2_002_00001_Sep08_67	Pv_TOG895535	Pv_TOG895535_2	PvLG10	55.9	GTGCCAATGCCTTTCCTGTAATAATCCCAGTCGATGGGCTCAGGTTCCTGCAGAATGTAa[A/G]AAAACAACTTAGCAATGcYTGAAAATAATAACTTAAAAAACAAAAAaWCAACAATTATAA
Pv_TOG895538_1_002_00001_Sep08_815	Pv_TOG895538	Pv_TOG895538_1	PvLG06	14.1	CTCTGCAccAACATCTCctcttaAaaccaTggaaaaGATGAGGTCaacTCAGTTgACAT[T/C]tGTCATgAATTAGCATTAcTATAAACCCTCGGTGGTTAGCTAAAAGGAGTTTACCTGcAA
Pv_TOG895545_1_002_00001_Sep08_757_down	Pv_TOG895545	Pv_TOG895545_1	PvLG08	0	AGATTGGGTCGGAAATTAGAAAGAAAGAAGGAAGGTAAACATAGAAAACAAAGGGAAAGN[A/G]ACGCGCCTGCAATCATGGCGAAGGTTACGAAcaaaaaggctG
Pv_TOG895545_1_002_00001_Sep08_505_up	Pv_TOG895545	Pv_TOG895545_2	PvLG08	0	TAAACCTAAGAAGTGGCTATTACAATAGTAGCAGTCTCAAATAAAAGACCCTAATAAAAA[A/G]NTGTGTATTGTTTTAAAGATGATAACGGATGCAGAATAGACAAGACGacgGAGGAGGAGA
Pv_TOG895571_2_002_00001_Sep08_420	Pv_TOG895571	Pv_TOG895571_1	PvLG08	73.8	TTTTCTCCTAGTACAAATGATTGAGTAGTAAaTGYAAATGGTTAGTTCAACCTGAAAACT[C/G]AGTTCAAAATACAAGCATGTAAGAAAACATTAGATGGTCTTAATCATACCCTGAGACAAG
Pv_TOG895571_1_003_00001_Sep08_1208_down	Pv_TOG895571	Pv_TOG895571_2	PvLG08	73.8	aggtttctttcttcagattgcattaactgagtatggtttcttgagactgcaccatttgaN[T/G]ttttttttggattgcatctgatctNNttttttaacaYttgttacaactttaatacaatct
Pv_TOG895572_1_002_00001_Sep08_491	Pv_TOG895572	Pv_TOG895572_1	PvLG03	47.3	CTTGTAAGCATTTGCTGGTCCAACTCCACCATCTACTTCAATCCATGGATTTACTCCCTG[A/G]AGAGAAAGAGAGAGAACACAGATAGAGATTATGTATGACATAACAGTAGGGGGAAAACAA
Pv_TOG895572_1_002_00001_Sep08_269	Pv_TOG895572	Pv_TOG895572_2	PvLG03	47.3	ACAGAGGTATAAATAAAGTTGAAGTACATTCACCAAAAGAAGTATAAATATAAACTTGAA[T/C]TGCGTGAACAGATTGATTAGATACACATGTCACATCATATGTTTCCCAATATTTTATGAT
Pv_TOG895575_1_002_00001_Sep08_317	Pv_TOG895575	Pv_TOG895575_1	PvLG05	18.4	TGTAGAGCTTCACTAGTGCCTGGCAATACGGAAAACGGAAAGAgTTTGATTTTTGTCTAC[A/T]ACTGAATATCACCATTGACCAGGGAACTTTTGAAAGGCGATTATGCTGGGCTgcttaaac
Pv_TOG895578_1_002_00001_Sep08_922	Pv_TOG895578	Pv_TOG895578_1	PvLG10	62.6	TGATGCACATCTTCTTTTAATGAAGAATTGTTCAATTTGATCCGCAATGACACACCCGTT[C/G]CACGTATTCATCAGTCACATTTGCCTTTCAATTTTTGTGCCTTTGCCCAGCCTCTTTTGG
Pv_TOG895578_2_002_00001_Sep08_468	Pv_TOG895578	Pv_TOG895578_2	PvLG10	62.6	CCAAAAGAGGCTGGGCAAAGGCACAAAAATTGAAAGGCAAATGTGACTgATGAATACGTG[C/G]AACGGGTGTGTCATTGCGGATCAAATTGAACAATTCTTCATTAAAAGAAGATGTGCATCA
Pv_TOG895594_2_002_00001_Sep08_590	Pv_TOG895594	Pv_TOG895594_1	PvLG04	91	CCAGTAGCATAGGTTATGGTGGAGGATTTATAGTAAAATTAAATTCAA[T/C]ACAGCTTTCAATCATGCAGTCCAACATATAACCACGGTAATAACTATMCTAAGGTGGTCA
Pv_TOG895662_1_002_00001_Sep08_138	Pv_TOG895662	Pv_TOG895662_1	PvLG07	45.6	GAATCAGCATCATAGACATAGAAGTTTGCTGACTAAAGTTTTAGTGCTAAGCATTTTTTc[T/C]AGAATCATGTGATGAATTGAAGAAAAGAAAAATTGTGCAAATCATGAGCACATTAGACTA
Pv_TOG895666_2_002_00001_Sep08_623	Pv_TOG895666	Pv_TOG895666_1	PvLG01	35.4	CTTGTATCACCTTCTCTATTTGCACCCAATTTCTCTCTTCCGCAATTGTCTGTTATCTtT[A/T]CTATATTAATTGAATTCTGTAGGTTGTCAACACCCCTCGGGGACCAGTTCAGTCCCCCAG
Pv_TOG895666_1_002_00001_Sep08_144	Pv_TOG895666	Pv_TOG895666_2	PvLG01	35.4	CTGGGGGACTGAACTGGTCCCCGAGGGGTGTTGACAACCTACAGAATTCAATTAATATaG[A/T]AAAGATAACAGACAATTGCGGAAGAGAGAAATTGGGTGCAAATAGAGAAGGTGATACAAG
Pv_TOG895672_1_002_00001_Sep08_181	Pv_TOG895672	Pv_TOG895672_1	PvLG04	94.2	CTTATGGATTTGTGTGCCTTGTTTGCCGGGAATCATTGTTGGGGTTTTGTTAATTtTGGT[T/C]GTTGTTCTTTTTTAGTTTTTGTTATTGGGCGCTGTTCCGTTCCCCAAAGACGTTCCTCAT
Pv_TOG895690_1_002_00001_Sep08_777	Pv_TOG895690	Pv_TOG895690_1	PvLG04	43.6	ANGGTGAGGTTTATACCCACATAAACTATGAAATGTCCTAATCTCTAATtGATGCGGGAT[A/C]TCCAATTCTGTAATTTTTGTGCCAGATGTTTTTTCTTTGTTCATCTTGGCTCAtTCTCTA
Pv_TOG895690_1_002_00001_Sep08_643	Pv_TOG895690	Pv_TOG895690_2	PvLG04	43.6	TTANNCTATAtATTTATATAGSGGGTGACCTGATAAGTCCAACAAACTCtTGTTAGGATA[A/G]AGTTTAGATGACTCTGATCCCATATTGAGAaatagatttTNNNNNNNNNNNNNNNNNATA
Pv_TOG895724_1_002_00001_Sep08_576-578_up	Pv_TOG895724	Pv_TOG895724_1	PvLG08	53.2	CGCTGACACAGTTTCATGATAAGGAATGTGAATGAGATTTTGCACCTTGGACAAACTTGT[T/C]NNNCATATGCATTATCATTTAAGGTTTGTAGGATTCTGTATACCAACTGTAGTCTGTATT
Pv_TOG895724_1_002_00001_Sep08_576-578_down	Pv_TOG895724	Pv_TOG895724_2	PvLG08	53.2	GCTGACACAGTTTCATGATAAGGAATGTGAATGAGATTTTGCACCTTGGACAAACTTNNN[A/G]TCCATATGCATTATCATTTAAGGTTTGTAGGATTCTGTATACCAACTGTAGTCTGTATTA
Pv_TOG895739_1_002_00001_Sep08_547	Pv_TOG895739	Pv_TOG895739_1	PvLG04	87	AAAGAAATAAAAAAGTGAATTGAATATATTATTACCCTGGATAATAGGGAATGGGCACTA[A/G]AAATGCTTCACCGGGATCTGCCAAACAAAAGGCAGTGACTTCGTGTGCTCCAGTTGCTCC
Pv_TOG895747_1_002_00001_Sep08_525	Pv_TOG895747	Pv_TOG895747_1	PvLG07	22.3	TTTTATGTTGTTTTGTCAGGTCCACGATGAGAGGGAATTTGATCGTGTTCTTGCAATTGa[A/G]GGGATTGAGCTTATTGGCATTAACAATCGTAATCTTGGTATGTGTTATCACTCTACTCTC
Pv_TOG895747_2_002_00001_Sep08_228	Pv_TOG895747	Pv_TOG895747_2	PvLG07	22.3	ATATGAATGTAGTGCCAAATCTATGTTGAGTTTATCCCATGTTGTGGAAACTTGGTTCTA[A/T]AGTAGGTCACTTAGAATTTTGAATAGCGTAGTTGTTATAGTTATAAAAATAAGGAGCTAA
Pv_TOG895760_1_002_00001_Sep08_342	Pv_TOG895760	Pv_TOG895760_1	PvLG01	66.1	TGTGATTAGGGATTTGTGTAACAATTTAATCCTTGCATTCGAtTTCTTGTCTATTGTCAT[A/G]TGCTGTTGAGCTTGCTTTGTGTTGATTCGATGTCATATACAGGAAGATCCTGATACAATT
Pv_TOG895760_1_002_00001_Sep08_820	Pv_TOG895760	Pv_TOG895760_2	PvLG01	66.1	GTGATTGGTATCTTTGCTTGTCACTGCAATCAAACTGTTAAACTTGTAGGAAAAAAAAAA[C/G]GGCGTTATTTTGAATGATTAATTAACCCTAAGCTACAGTATACcttggagcttaggcaaa
Pv_TOG895802_1_002_00001_Sep08_283	Pv_TOG895802	Pv_TOG895802_1	PvLG08	11	ATGAACATTGTGCAGTAAACACTTAAMGATTAAGAAGTTAAGACCAAATTGGGCAC[A/G]TTAGTTTTTGGAGAAGTACGATGAGAGAGTTAATTTAAAGCTCAARTACANNNGTTAGTT
Pv_TOG895846_1_002_00001_Sep08_143	Pv_TOG895846	Pv_TOG895846_1	PvLG10	36.4	TATAAAGAGAAATCTTTTCAGTTAGGTATGAAAGGGaGACACACAAGTGCAGAGCTAGTG[A/T]ACAACCACTATTCTCGATATGCGGAGTAAAACTAGCCTTCTAGAGAACTCCTTAGGCGTG
Pv_TOG895846_1_002_00001_Sep08_60	Pv_TOG895846	Pv_TOG895846_2	PvLG10	36.4	CTGAATAAATCAATAAGCTCTCTTATGCCATTGCA[A/G]GGTTTTAGCCATTCATTTCGAGTATAAAGAGAAATCTTTTCAGTTAGGTATGAAAGGGaG
Pv_TOG895871_2_002_00001_Sep08_406	Pv_TOG895871	Pv_TOG895871_1	PvLG04	46.9	AAATTGAATGGAGTTCACCGACCATCAATCTGTTTTTGACTTTGCTACAAGTTCGGTATA[C/G]TTTCTTCAGCAAATTAAAAGGGATGTTTGACTAATATATAGCGTGTTTAACTGATTATA
Pv_TOG895871_2_002_00001_Sep08_64	Pv_TOG895871	Pv_TOG895871_2	PvLG04	46.9	TTTCCGgGGATGTTtTCGAGGAATTTGAAGTCcAACTCAtCGTGTGACTTCTCGAAcACa[A/T]CACCGTTTGATGtCTGTACCAAGAAAGAAAAAAAAANNAGTAATCAACCAYGCCACCCTC
Pv_TOG895876_2_002_00001_Sep08_339	Pv_TOG895876	Pv_TOG895876_1	PvLG11	4	ACAATTACACAAGCATACCAAAAATTTCAAGGATTTTTTAGGGTGGAGGAAGAAACTTTg[T/C]TGATTGTCCAGCTAAAGTAAAATCACTATTTCTAAACTTGAAAATTGTAACAATTAGTAA
Pv_TOG895876_2_002_00001_Sep08_107	Pv_TOG895876	Pv_TOG895876_2	PvLG11	4	ACCCAAGATAAATCTTGAAACCAGAACACTAAAAGCAGGCTCACCACTCTTGATTATGTg[T/C]GTAAATGATACCGCAACTTTTGACATACTAACAGTTGCCGCTACATGTCCTATTGTATGT
Pv_TOG895877_1_002_00001_Sep08_63	Pv_TOG895877	Pv_TOG895877_1	PvLG10	35.6	GATGATTGCAGTGTGAATAGTTCATCAGGCACCACGGCCCTTACTGCTTTgATATT[T/C]GGAAGGTAATCCATACTTTACATTCTTTGTTCTTCTTTATTTGTACACTTTTAGCAGCTT
Pv_TOG895899_2_002_00001_Sep08_315	Pv_TOG895899	Pv_TOG895899_1	PvLG09	5.6	AATCATTATTGAAAAGCCATCATGAACCATATAGTTCCAATTTGCATAGATAKTATTATC[A/G]TTCTTTTATCCTTTTTATTTTTCATGTTTGCTTCATCTATGAAGGTGGGCCATATGGAAC
Pv_TOG895900_1_002_00001_Sep08_416	Pv_TOG895900	Pv_TOG895900_1	PvLG01	46.8	AGATTTTGGTGCACCAACTTCCCATCCATTCTCTAAAGCGCACAATTGAATGTATAAAAA[A/G]TGCTTACGCATTTTTTCAATCCTCAAATCCAATTTCAAATTGGCCCCATGATCAAGTACA
Pv_TOG895900_1_002_00001_Sep08_155	Pv_TOG895900	Pv_TOG895900_2	PvLG01	46.8	ATCCTGGTCAACACCATTACAAGATTTTCATCCTCACCCTTGCAATTACAAAAAAAGGAA[T/C]GAAGACGTAGTTTTGGACTGAGCTGACTGACAGCTTAAGGATTTGAAGTTCTTTATTTTG
Pv_TOG895978_1_002_00001_Sep08_272	Pv_TOG895978	Pv_TOG895978_1	PvLG01	42.7	CAAGGTGTACTCAGGAAAACCAGGAAGTGTAAAATCTAAGCAAAGATCTTCAATGGGCGC[A/G]CCATGAAAATGTAAGTTAAAAAGTGTATCAGTATAGCTACCACCAATAGATTCTACATAA
Pv_TOG895983_1_002_00001_Sep08_659	Pv_TOG895983	Pv_TOG895983_1	PvLG10	27.6	AGCATCAGTATTACCAATCCCAGTAGCAAATTGACCAAATGCTCCAGCAGTACAAGTGTG[A/G]GAATCAGTACCTAAGAGAACCTGCAGRTAACAGTGAAATTAGTAAAGCAGGAACCAAAGT
Pv_TOG895983_1_002_00001_Sep08_555	Pv_TOG895983	Pv_TOG895983_2	PvLG10	27.6	TATAAGATTCTACAGAATATCTTCTATTAAAAANNNNCCAAGAGATGGGAGTCTTGAGCA[T/G]AAGCTACCTTGAGCAGAAGCTTCCCAGTTCCAAGCACAAAACCAGCATCAGTATTACCAA
Pv_TOG895984_1_002_00001_Sep08_205	Pv_TOG895984	Pv_TOG895984_1	PvLG03	91	GTTTGAAATGCAATTAACTTAAACATCAACAACTTATGTGGTCCACTCGGtTTGAGACTC[A/T]AGATATATTCAGATAAACTTCCCATAaAATACTTATRTTATGATATGAATTAaGTTTCTC
Pv_TOG896050_1_002_00002_Sep08_646	Pv_TOG896050	Pv_TOG896050_1	PvLG01	55.7	CATCCTTTGTACAACCCATTCTAATAGTCCAACCTCGGGATCAtCAGTTAAAAACAATAA[A/C]ATTAAATATTATTTTAATGGAACATGAATTAGAAAGAAAAgAAAAATAATTGAATGAGGC
Pv_TOG896050_1_002_00002_Sep08_731	Pv_TOG896050	Pv_TOG896050_2	PvLG01	55.7	TGAATTAGAAAGAAAAgAAAAATAATTGAATGAGGCAGAACAGaAGTGGCACAAAATGTA[T/C]AACAGACAAATCTTAATAGAAATCTTAAACATAACTGGTTAGTTAAGAAAACTatttAAC
Pv_TOG896074_1_002_00001_Sep08_686	Pv_TOG896074	Pv_TOG896074_1	PvLG11	63.2	GACAAACACGAAGGATATTCCAAAAAGTGAGAATTTGAGTGACACGAAWGATTGAAGTCG[T/C]GATGAGATTTTTCAAGTGGGAACATGTAAGAGAAAAGGGTTGCTAGCATTACCCGGAGaC
Pv_TOG896074_1_002_00001_Sep08_553	Pv_TOG896074	Pv_TOG896074_2	PvLG11	63.2	AAGTACAGTGGATTCAGCACCMACACATGRAAANGAAACAGCTAATTTATAATGACACCA[A/C]CAACAACACTCAGTTGGATGTRATATCAAAAAGAGAWTTTGAGTTATGCAGATAAAAGAT
Pv_TOG896078_1_002_00001_Sep08_808	Pv_TOG896078	Pv_TOG896078_1	PvLG10	90.8	CACACTGTTGACTACTACCAATAAGACAATGAAAAAGATTAATAGAAAATAAAATGGAAG[A/C]AAGTGAGTGGCGTAAAGAAATAAACCAAAGATATTCCTAAAAGGGAAAATTATGAGCCTT
Pv_TOG896089_1_002_00001_Sep08_391	Pv_TOG896089	Pv_TOG896089_1	PvLG09	34.2	GTCTGTCAACCAACCAGATCTTCCTGTAAACTAACCCTCaACTTCAATCATAGCCAACAT[T/C]GAATAAGCAAAAACCAGGATCACAGTCAAACCAGTCACCGAATCGATTGAATTCTACAAC
Pv_TOG896103_2_002_00001_Sep08_318	Pv_TOG896103	Pv_TOG896103_1	PvLG05	34.1	TAAGAATCAAAACTATACCTTCACAGGATTATATTTGTAGAATATAGGAGATGCAGGGCA[T/C]GCAAGATGGTAGATCTGATCAACTTCAATCACCAAAGGTTCAGTGATATCTACACAGGAA
Pv_TOG896103_1_002_00001_Sep08_114	Pv_TOG896103	Pv_TOG896103_2	PvLG05	34.1	GTAAGCAAAATCCTGTCAGTAAAATTCAAACTAATTAAGACCAACTAATGGCGGCGGTT[A/T]GAGATTATCATTTAAAAAAAATCCCAACCTTGCTCCTACTCGCTTTGCAAGCCCAAGCAT
Pv_TOG896109_1_003_00001_Sep08_664	Pv_TOG896109	Pv_TOG896109_1	PvLG04	64.2	CTCGACGACCTCCTTCATATTCTTCAAGCTCTTCACCTTCCAAAGGTTCTCTCTCTCTCT[T/C]TAAAATGTTTTCACTCTGTAATTGTTAYGTTKATTTTCTACCGGTCCAATTTTAGATTTT
Pv_TOG896159_1_002_00001_Sep08_536	Pv_TOG896159	Pv_TOG896159_1	PvLG08	51	TTTGGTATCGGTATCAATTAAAAAAATGCATAATTTAGGTAAAAAATCTTACTGTCTGAc[A/G]AGGGAGATTTTATAGATAGTCCTAGTTGGTGTGGTTCAGGAAGAAGACATACATCATACA
Pv_TOG896159_2_002_00001_Sep08_332	Pv_TOG896159	Pv_TOG896159_2	PvLG08	51	TGTATGATGTATGTCTTCTTCCTGAACCACACCAACTAGGACTATCTATAAAATCTCCCT[T/C]GTCAGACAGTAAGATTTTTTACCTAAATTATGCATTTTTTTAATTGATACCGATACCAAA
Pv_TOG896168_2_002_00001_Sep08_43	Pv_TOG896168	Pv_TOG896168_1	PvLG03	84.1	CTCCGTACTTAACAGCCACAGTAGCTGTTTCAGAGCCAgC[A/T]AGCGCACTTTGTGCTTGCAACCTGATNATNATTCACCATGGATGAAAAAAGTTAAGCAtA
Pv_TOG896168_1_002_00001_Sep08_406-407_down	Pv_TOG896168	Pv_TOG896168_2	PvLG03	84.1	CATAGGTACTACAAATATGTATTGATCYTATGCTTAACTTTTTTCATCCATGGTGAATAN[T/C]ATCAGGTTGCAAGCACAAAGTGCGCTWGCTGGCTCTGAAACAGCTACTGTGGCTGTTAAG
Pv_TOG896186_2_002_00001_Sep08_314	Pv_TOG896186	Pv_TOG896186_1	PvLG08	50.2	AAGTGGAAGGATACAGTCCTTCTTTTTTCACtCTACCtCCGaAcAATTCAGTTCCCGAGT[T/C]AGTCGTAATTGAATGTCaGCAACCTGCGAAAACGGAAAAAACTTCGTCCGAATCGCCTAG
Pv_TOG896190_1_002_00001_Sep08_354	Pv_TOG896190	Pv_TOG896190_1	PvLG04	42.8	GTTAAAATACATAAGCCTCAAATTCTAAGCCAATCCATTTTGGTTCATATAATCAGCCaT[T/C]ACCATTGAACTTAACTCTAAAAATGTGTTTAACTGGGATAATAAATATAACTGCATTTCA
Pv_TOG896190_1_002_00001_Sep08_237	Pv_TOG896190	Pv_TOG896190_2	PvLG04	42.8	CCTACAACCAACATTACATGGGAAAGAGGAACATAAAATTTATATTTAGTTTTGTTTAcT[A/G]GACTATTAAATTATTCACCAGGGAAAATCCTATGGAGGACCACTATTTCAGTGTAGGTTA
Pv_TOG896191_1_002_00001_Sep08_373	Pv_TOG896191	Pv_TOG896191_1	#N/A	#N/A	TGTACTGCTCARTGAAAAGCTTTGAAAACTGAGGGAAAGACGTGATATGTCCTTCTgGTA[A/G]GCTCACGAACCATTCCATGGCGAtTCCACTTAGTGTGCTCATGAACATTTTGCAGTACAC
Pv_TOG896197_1_002_00001_Sep08_363	Pv_TOG896197	Pv_TOG896197_1	PvLG01	52.5	CCCTGATTTTCTTGTATTACTGAGTCATAACTGAATACTTTGCAATGTTCCACCGGTATG[T/C]TATTTTACGTTAATACATTGTGTGCATATTAAAAAGTTTCAGCTATGAATTATGMTTCTC
Pv_TOG896197_1_002_00001_Sep08_226	Pv_TOG896197	Pv_TOG896197_2	PvLG01	52.5	TGGAGAAGTTTGGGACTAATCCTATCTCAGCGGCTATTACTGTTGCTTGGCAACGTCAAA[A/G]TATCAAAATCAAGTTGAAATATCTGAAGCTCCTTCTATCTTTCTCCCTGTCTTCATTCTT
Pv_TOG896234_1_002_00001_Sep08_245	Pv_TOG896234	Pv_TOG896234_1	PvLG04	39.3	AACaGGaTGcTTTACAGGTATACTGTGGTTGTGGTGGTATGATGTTATTATCAGtTGCTA[T/C]TTTTTGAATGTGCTGCTTTGTTGCTCTATAAGTAATGTATGTTTGGATtAGGACCCATGt
Pv_TOG896251_1_002_00001_Sep08_193	Pv_TOG896251	Pv_TOG896251_1	PvLG05	33.3	TGTCAGTGACGGGCACCACTATTTTTCCAATCTGTGTGTGCCTTTTTCATGaAGCCCAGA[C/G]TGAAGTTCTCCTTAAAACCAGCGCAACTCGCGAATGTTGCTTCTGGACGTTTTGGGAACG
Pv_TOG896253_1_002_00001_Sep08_88	Pv_TOG896253	Pv_TOG896253_1	PvLG07	50.8	GACTTCACGCTTAGGCTCACACTCTATTATAGAGTGAGGATGGCGGTCCCCTTCATCAGG[T/C]TTGGTAGTTCCAGGTTGTGTACGACCCCCAGTGAAAACAACCTAAAGTAATGCAAAATTA
Pv_TOG896253_1_002_00001_Sep08_482	Pv_TOG896253	Pv_TOG896253_2	PvLG07	50.8	AAGTCTTGGTCAGGTAGACAGTATCTAAACAGGCCACATCATGATAGTTACAGATATCAT[A/C]AAAAAGAATGAATGTCATAATACCACGACTATGCATCCAATTCACTCTAATCAAAATTCA
Pv_TOG896261_2_002_00001_Sep08_334	Pv_TOG896261	Pv_TOG896261_1	PvLG08	53.2	TTCATTTTCATTACTAAGCAATTCAATTGCATATWGCTTAAAAAAAGACTGAACAAGTGG[C/G]ATGAAAACCACCATGCGAACAAGGAGAGAATCAATGTTTTCTATAATGCAATACAASGTG
Pv_TOG896276_1_002_00001_Sep08_59	Pv_TOG896276	Pv_TOG896276_1	PvLG03	91	AAAGGGAttCTTTATTGCAGAGTCTAGTTCAGATCCGGCTGAGTTCAGGATCGCCAT[A/C]TCAACTTTGTcYCTGCCCAAAAACAAGAACTCGCCACCATCCATCTTCTCAAACCCGCAA
Pv_TOG896306_2_002_00001_Sep08_360	Pv_TOG896306	Pv_TOG896306_1	PvLG11	12.9	ATTTAAGAAAANNAAGACAGGGAATCTTAAAGGTTTTCAAATAATAAAACCCCACTTTCC[A/T]CAATGTATTTGCTAATAAAACAAAACARTGGYCAGATTGTTCGTATACTGATTTATATTC
Pv_TOG896309_2_003_00001_Sep08_1245	Pv_TOG896309	Pv_TOG896309_1	PvLG08	73.8	ttttctcctagtacaaatgattgagtagtaaatgYaaatggttagttcaacctgaaaact[C/G]agttcaaaatacaagcatgtaagaaaacattagatggtcttaatcataccctgagacaag
Pv_TOG896348_1_002_00001_Sep08_940	Pv_TOG896348	Pv_TOG896348_1	PvLG07	73.2	GAAACATTTTCTTGTTACTATTTGTATATAGCCAACTTACCACCATTTTGTACCTGGtCA[T/G]TTAATGTTTTTACTTGCTtTTACCTCTTACTGCTGCAGCTGGCGTTGTACACCATTCGCA
Pv_TOG896361_1_002_00001_Sep08_260	Pv_TOG896361	Pv_TOG896361_1	PvLG04	86.2	GGTTGTTCCGATCGTTGTTCCTGTTTCTATTCTCTTTTTTTGAATGGCTAAAATAATATC[C/G]AGATATAATTTTAGGTTTAGATCTGCTATCCCCTGTTCCTCCAGTTGTTAATTTTCTTTT
Pv_TOG896371_2_002_00001_Sep08_453	Pv_TOG896371	Pv_TOG896371_1	PvLG03	96	TACATTCAAGATCTCTTTATTCTAACACTGGAAATAGTGGCTGCTAAAACTCGTCCTTTA[T/C]TCTAACATTCAAGTCTTTTTTTTTAAACATTTGCATCTTGAAGATCCCTAGTTGGGAAGC
Pv_TOG896372_1_002_00001_Sep08_529	Pv_TOG896372	Pv_TOG896372_1	PvLG05	62.2	TAGCTCAAACCATCTAATATGCTGTTCATCCTTAGCATACCGAGGTAGCACACCGAAAcG[A/G]GCTTTCTTGGTTGAATCAAATGAGAATATCAATGTCTTATTCTTCACCATTTCCTGAAAA
Pv_TOG896372_1_002_00001_Sep08_451	Pv_TOG896372	Pv_TOG896372_2	PvLG05	62.2	TGGAATCTCgAWGAACGTaTWATATTAAGgAKAGACGAAATAAACAATCATACCATTGtG[A/G]AATATGAAGCAGTTTGGTAGCTCAAACCATCTAATATGCTGTTCATCCTTAGCATACCGA
Pv_TOG896385_1_002_00001_Sep08_269	Pv_TOG896385	Pv_TOG896385_1	PvLG11	65.7	CGGGAAAGTGTGTGGGGAATTTAAATTGGCAAAATAATCGCAAGCATCAATTTCATAcAC[A/C]CAATATTTTCTCAACAAAGATGGCAGTGTTACTCCCCACAAAAAATTGAGGAATGAAGAC
Pv_TOG896390_2_002_00001_Sep08_287	Pv_TOG896390	Pv_TOG896390_1	PvLG03	30.8	GGTGACCGGATCATCCCTAGATTATGGAATTTAATAACTATCTGAATCACTTCATACCCT[A/T]AAGCAACTTAATTTAAACATCTAGCGTTATACACAGTAGCTAGAGTTTCAAAATTCATAC
Pv_TOG896397_1_002_00001_Sep08_349	Pv_TOG896397	Pv_TOG896397_1	PvLG01	23.8	TGGTTGCATGGCCTCGGGGATAATGGCTCCAGGTGACATGACATtTCCTATTGCTCTATC[T/C]CAAATTTATACACATAGGTGCACACACACATACATATATATAtACAAACACACATATGRA
Pv_TOG896448_2_002_00001_Sep08_605-607_down	Pv_TOG896448	Pv_TOG896448_1	PvLG08	34.6	AAATCTGAATCAATTTCGTGGAGGAGTCAGACTTAATAGACGAAAGACAACTATTATTNN[A/C]GCTTACAGTTTTAACATCCATTTAGCATATTTTGAGAATTGAGAGACTGCTGCAAACTCA
Pv_TOG896491_2_002_00001_Sep08_59	Pv_TOG896491	Pv_TOG896491_1	PvLG11	25.7	cggTGataTGGgagGtTTGATATTCAATTAGCTTTTTATCTTCGTTTCAaAATGCTCT[T/C]TATCTGATTATTGTGGAAGTTGCTTTATCGGAGTATTTTCTTTCTAAGAAATAACATTAT
Pv_TOG896498_1_002_00001_Sep08_574	Pv_TOG896498	Pv_TOG896498_1	PvLG04	42.8	GGATGTTTATTGATATGTAGCTCTAACTGTGATCCAGGTTAATTATGATGGCAAGGATAT[A/C]CCCCTGCCCTTCAACTTGGATATCCTTAATTGGGCAAACAAAACATGGGAGATTCTATCT
Pv_TOG896504_2_002_00001_Sep08_1537	Pv_TOG896504	Pv_TOG896504_1	PvLG02	19.1	TGAAGTTTTTTTTTTAAAAAAAAAAacTNNCTCATTTCTAATTTTTTTGTAGTTTTGaTT[A/G]AGCCTTGATCCTAGATACTGTTCTTGCAGAGGTTATAACATCAGCAGaatt
Pv_TOG896530_2_002_00001_Sep08_152	Pv_TOG896530	Pv_TOG896530_1	PvLG05	56.5	ATGGTGCGGGTGCGCATCTTTTGCaTGTCTAGTGGTTGATTGTGATTTTTTTTGCTGTGG[A/G]GAGTACTGTGTCATTGGCTGCTTGCTTCGTGGTGGTTCAATTTTGGTTTTTTCGGTGGTT
Pv_TOG896540_2_002_00001_Sep08_627	Pv_TOG896540	Pv_TOG896540_1	PvLG10	51.8	CTAGCACCTTTTCTTATCATGATGATCTCAGTGTCAGTAACAGGGTCCTAGATCTATTAT[T/C]TCCACAATTTGAATGTCTCACAAAATAATACCATTAATGAACGATGAACAACCACACGGA
Pv_TOG896540_2_002_00001_Sep08_336	Pv_TOG896540	Pv_TOG896540_2	PvLG10	51.8	CCACAACTCTCACAAGTCACAACATTTTGTCCCTTTTGTGAACTCAAGGCAATATTTACA[T/C]GATACAAACAGGTTAGAGCGTAAATACAACATGTAAGCAATCCGACTATTCACAACATAA
Pv_TOG896567_2_002_00001_Sep08_73	Pv_TOG896567	Pv_TOG896567_1	PvLG04	61	GTCAGTCTTGTTTATCACCTGGAATGAAGTCCAACCAGTTCCATAAtCATATTCTAAAA[T/C]CTTGCAACAAGGATTGTATATAAGCATTGATGGATCTGTGACAAGAACAGTGCAAGATGA
Pv_TOG896584_2_002_00001_Sep08_248	Pv_TOG896584	Pv_TOG896584_1	PvLG08	4.3	TATCTCTGAGCAATAATAATTGCCAATTGCAATTTGTAATCATATCAAACCCTTCTCTTC[T/C]TCCTTYACATAATCTCAAACACCTTCATCTATTACCAAAAAACATGTGcCTAGATA
Pv_TOG896602_1_003_00001_Sep08_1693	Pv_TOG896602	Pv_TOG896602_1	PvLG01	48.4	TTACTGAAATTGACAGTGATTAGGTGAATTTACTAGTATTTTGTCAATTTTGCAGGCCTC[T/C]GCTCTTTTGGCTCTACCCATTATTTTTGTGGCTAGAGTGTTTTCAGCTGTGTTCTGGTCA
Pv_TOG896609_2_002_00001_Sep08_245	Pv_TOG896609	Pv_TOG896609_1	PvLG03	33.2	TGTTGGAATTATACCATAATCCTTCATGCTCCATAGACAACCTGCTCAGGACTCCcCTTA[C/G]AGGTTTTGGACCCAATCTGACTGCTTAAGCTAATGTGCTGTGACTAAAACCCAATAACTA
Pv_TOG896613_1_002_00001_Sep08_363	Pv_TOG896613	Pv_TOG896613_1	PvLG07	44.8	TTAAAACTGTTGATTCAAAAATTGACRGTTGTRATGTTRACAACTTCCCTAGTTTGTTAT[A/G]TATGTGTGCATGCATCTTGTTACAATATCAACCGTTGACATTACAACAACAAAAGGTTTT
Pv_TOG896613_1_002_00001_Sep08_235	Pv_TOG896613	Pv_TOG896613_2	PvLG07	44.8	GGCAGAATTTGGTTAGTACTTGAACATAACTTGGCTTACATCACGTGCCTATTCTTACAT[A/G]ATAANTATGACCWCAGACAAATTTAACTCCTCTATAGGAGNNTTACCCTTMTGAGATAAA
Pv_TOG896681_2_002_00001_Sep08_173	Pv_TOG896681	Pv_TOG896681_1	PvLG04	91	TCTTACGAAGCAGCCATAAAATAGAAGATTCTACTTAAAGAtTAACAGTGACCACCTTAG[T/G]ATAGTTATTACCGTGGTTATATGTTGGAcTGCATGATTGAAAGCTGTRTTGAATTTAATT
Pv_TOG896701_1_002_00001_Sep08_731	Pv_TOG896701	Pv_TOG896701_1	PvLG02	44.2	ATCATCATAAAAGTATTCAGTTACTCATATCAACTTACTAGTATAACTCCTGGACCAAAa[A/T]TTTTTTATGCGGGAGAATAGGGAAATAGAGTTCATTCTGCTAATAATCATATAGAAAGAA
Pv_TOG896702_2_002_00001_Sep08_457	Pv_TOG896702	Pv_TOG896702_1	PvLG01	48.4	GGACTCGCCAGAAGATTACAGTAAACAACAAGAAGTCCAGGATAATAAAAAGTTACAAAc[A/G]AGCATGTAGTCCCTGAAAGTTTGAGAACAGAAGTGCTGTACAAATTGACAACATTTCAAC
Pv_TOG896744_1_002_00001_Sep08_947-960_up	Pv_TOG896744	Pv_TOG896744_1	#N/A	#N/A	CAGTTTTTTGAGTGAATAGTCCTTGTTTTACTTATAATAAACCTGAACAAACAGAATGCA[A/C]NNNNNNNNNNNNNNTGTTATTGATTTGATAGAGCATCACTCAAAGCTTATTGTGTTTTTC
Pv_TOG896744_1_002_00001_Sep08_947-960_down	Pv_TOG896744	Pv_TOG896744_2	#N/A	#N/A	TGAATAGTCCTTGTTTTACTTATAATAAACCTGAACAAACAGAATGNNNNNNNNNNNNNN[T/C]ACTGTTATTGATTTGATAGAGCATCACTCAAAGCTTATTGTGTTTTTCAATGAATCAATG
Pv_TOG896745_1_002_00001_Sep08_529	Pv_TOG896745	Pv_TOG896745_1	PvLG11	8.9	AAATGATATTTGCATGTACCTGACCAAATCAACAGTGAATTGATTGTTTGTGCATTTTCA[T/C]TGAAGGAAAATGGTCTGTTGTTTGTTCCAAAGGGCCAGGGCCAGAAT
Pv_TOG896746_2_002_00001_Sep08_651	Pv_TOG896746	Pv_TOG896746_1	PvLG09	0	GGAGCCACAAGTCCAAAAGCTGCTCCCAGAGCTAATTGGGCGCTTGATTCCTTCACCACC[A/G]TTTTGAATCAAATTAACTCTAATTCCTCTTTCTTTCTAACCAAACCATGCATGCAtgcaT
Pv_TOG896767_1_002_00001_Sep08_576	Pv_TOG896767	Pv_TOG896767_1	PvLG06	14.1	CCCTAAAAAATTCTGTGCAAAATTATGCTTTAATTTGTTTGCCTTTGAACAAGGCTACTT[T/C]CAGTATACAAAGTTTCAAGATCACCTTTTGAAAAATGATGTGGAGCAACTTTCTCTTAAA
Pv_TOG896850_1_002_00001_Sep08_198	Pv_TOG896850	Pv_TOG896850_1	PvLG10	79.1	TATTATCATCTTTtNTTTTGTCAGTTtYCATACACTGAATTGCAAGTAATGCACTCTTCa[T/G]AAGGCTGGAATAAACTGCTCTTGCCTTGTTTTtRTGACAGATTTGTTGGAAACTTGCTCA
Pv_TOG896850_1_002_00001_Sep08_232	Pv_TOG896850	Pv_TOG896850_2	PvLG10	79.1	CTGAATTGCAAGTAATGCACTCTTCaKAAGGCTGGAATAAACTGCTCTTGCCTTGTTTTt[A/G]TGACAGATTTGTTGGAAACTTGCTCAAGGGACAAACTGTTGGTGTAATTGGAGCTGGTAG
Pv_TOG896852_1_002_00001_Sep08_363	Pv_TOG896852	Pv_TOG896852_1	PvLG02	39.4	TCTTGGTCTGAAATGCTTAAACTTGGTTTTCTGGTTTTGGGTGGTAAATGTTTTATTTAC[A/C]GATTGCAGAATTCTGCTGCTCTTGACCCAATATATATTCAATCAAGTTTTATTTATAATA
Pv_TOG896873_2_002_00001_Sep08_475	Pv_TOG896873	Pv_TOG896873_1	PvLG03	51.3	TCTAGAAAATTTTGGGTGACTGGTAAAATAATTTTAAGAAAACAAGCATACTGGCACTCG[T/C]CGGAAGGCTTCATCAATCTCCTCCTTTGTAAGGCCCTTCTTCTCTAAAAATGATCGCCTA
Pv_TOG896888_1_002_00001_Sep08_794	Pv_TOG896888	Pv_TOG896888_1	PvLG05	20	CAGGCAAAAGCCAACTCTCATAAAAAAGCTCAGGAGAAGGCTCATCACTGAAAAGGAATG[A/G]GACATGCCTAGGCTGTTATCTTTCTGAGGATGGAGTAGAATACTGAAATAATTCATGACA
Pv_TOG896907_1_002_00001_Sep08_533	Pv_TOG896907	Pv_TOG896907_1	PvLG04	42.8	ATTGTGGTCACGTGGATACATCATGAGCTTACACACCCAACAAATGCTCCCAATTTGAcA[A/G]GAGACAAAACTTACATGCCATTTTAAATGTTTTTGTGTTGTTCAACAATCAGTATTGGAG
Pv_TOG896930_2_002_00001_Sep08_60	Pv_TOG896930	Pv_TOG896930_1	PvLG04	46.9	ctTTGGTCAAAGGCATGATGCTACAGTTGATATTCCTTTGGATACTACAAATGTAAATG[T/G]CATTGCTAATTCAGAGACTTTCTCTTAATACTGTAAGATTCTTTTTGGATGGGCTGATTT
Pv_TOG896930_2_002_00001_Sep08_338-343_up	Pv_TOG896930	Pv_TOG896930_2	PvLG04	46.9	TACAAGTCTTGYTCCTGCCACTGTTAATTTNAAGTTTACTTTTTGTTCATTTTGTGACCC[A/T]NNNNNTGAAAATGCATCTGTAGGAAATAAAAAAAAGAGAAGAGGCTGTTTCTAGAGGTGA
Pv_TOG896933_2_002_00001_Sep08_796	Pv_TOG896933	Pv_TOG896933_1	PvLG03	32.4	CTTCGTTTTTTCCCTTTAATTAATGCTTATATAGAAGCTTAATTTGAATTTGATTGCAGG[A/G]TTTGAGCAGGCAATCCAGAGACATGCAGCCCATGTCCTTTCCTTGACTTACCAAAACATT
Pv_TOG896940_1_002_00001_Sep08_329	Pv_TOG896940	Pv_TOG896940_1	PvLG04	46.9	CAGATTTTAGTTTTTTWGGGGGGCAGGGTTGCCAGAGCACTATATTTATGTAAAGGAATA[A/T]GGAATAAGGGATGGGAGATCCCAAATGTACCTATACTGAGGCAGACTGTTTTTNAGACCA
Pv_TOG896943_1_002_00001_Sep08_422	Pv_TOG896943	Pv_TOG896943_1	PvLG04	36.1	GACACAAGTACTAGCAGGGAAGCAAATAATTAACTAACATAACATAGCCTTTTTTTTCCC[A/C]GAATAAACCCTCTCACCCTCACTTCTATTTTATCGTCCAATGCAAATCTTAATGAAAAAC
Pv_TOG896943_1_002_00001_Sep08_500	Pv_TOG896943	Pv_TOG896943_2	PvLG04	36.1	CTCACTTCTATTTTATCGTCCAATGCAAATCTTAATGAAAAACAGAAAGCAAGGACGAGA[C/G]AACTTTTACCTGGTCAATCATGGGCATTAATCCTATAGCGCGAGCACGAAGGAAGGAACC
Pv_TOG896966_1_002_00001_Sep08_430	Pv_TOG896966	Pv_TOG896966_1	#N/A	#N/A	CAGATTTTCATTCTTGCCAGAATAAAAGAATACAGACACAGCATCTTAGAAGATGTAGTA[C/G]CCCCATTATATTCAAAATTACCTGATACCGAAATGGgAAGAGCA
Pv_TOG896967_1_002_00001_Sep08_396	Pv_TOG896967	Pv_TOG896967_1	PvLG11	12.9	CATTTCAGATTATGATTTGAGGGGTTACAAAATCAGTGTTGCAATGGCTGAAAAATCTGC[A/G]CCAAGAGCTCCACCTGCGTATAACCAAGGGTATGCATTACAGRCTGAATTATTTCTCACT
Pv_TOG896967_1_002_00001_Sep08_439	Pv_TOG896967	Pv_TOG896967_2	PvLG11	12.9	ATGGCTGAAAAATCTGCRCCAAGAGCTCCACCTGCGTATAACCAAGGGTATGCATTACAG[A/G]CTGAATTATTTCTCACTTCTATAAGAATATTTGTCAACTATTTTTTTTATGTAATTGTTT
Pv_TOG896972_1_002_00001_Sep08_596_up	Pv_TOG896972	Pv_TOG896972_1	PvLG01	33.8	GCCTCCTCAACCGACAAGTCATATCGGTACCTAGTATAACAAGGAAATTGTCAAAAAAAA[A/T]NTGACAGGAGATTTATAAGAGATAGTTAATACAAATTTTAACGAACCCGCTGTCCAATAC
Pv_TOG896975_2_002_00001_Sep08_539	Pv_TOG896975	Pv_TOG896975_1	PvLG08	51	TTTGGTATCGGTATCAATTAAAAAAATGCATAATTTAGGTAAAAAATCTTACTGTCtGAC[A/G]AGGGAGATTTTATAGATAGTCCTAGTTGGTGTGGTTCAGGAAGAAGACATACATCATACA
Pv_TOG896981_1_002_00001_Sep08_525	Pv_TOG896981	Pv_TOG896981_1	PvLG10	36.4	TGATGAAGAGAAAAATGAGGCAGAACCAAATCTTCATACCTTCAATCCTGCCATAGTTGT[T/C]CCGTATTCTCTATACAAATCCAAGCACATTTTTGGCACTTCATTTTCTTCAATATGCAAG
Pv_TOG897009_2_002_00001_Sep08_727	Pv_TOG897009	Pv_TOG897009_1	PvLG08	48.6	TCAACAAGCAAATTCTGTTGCAACAAGGATTAAAACAAACATGGAATAAGCAGCAAAgGC[A/T]GAAAAATATTAATCCATGTAAAGCTGTAGCACAGCAGATGaACKTTGACATCTTAACtTT
Pv_TOG897009_2_002_00001_Sep08_457	Pv_TOG897009	Pv_TOG897009_2	PvLG08	48.6	AAACCAAgAASAATTGCATGTCaCTRAGTCAGTAACAACCATTTGCCAGAATGTGCAtTT[A/G]GCTTGCCATCAAAGCTATATTGCTCAAGGAAGTAAAATAAAATAAAAAGCCCCAACTGGC
Pv_TOG897016_1_002_00001_Sep08_204	Pv_TOG897016	Pv_TOG897016_1	PvLG07	44.8	ATATCAAAAATAGCTCCAGAAATTATGCACTAATGTTATCACTGCCAAaNNAGAAAACAa[A/T]TCAATGCATGTCTAATTATACCTTCATTGTCAAGGTTCCTCGATCCTTTTTGTCTTTCAC
Pv_TOG897016_1_002_00001_Sep08_95	Pv_TOG897016	Pv_TOG897016_2	PvLG07	44.8	TGCTtCTAGTGCAGCCAATTGTTCTTTCTTGTCAAATTCGTGATAAAAGATCTGGAATT[C/G]CAATGAGATTGKGaYTTTTAATTTAATCCAGAGAACATCTATACAACTATATCAAAAATA
Pv_TOG897017_1_002_00001_Sep08_257	Pv_TOG897017	Pv_TOG897017_1	PvLG09	33.4	AAATCGTTCAATCGTAAAAGAAATCAAAAATTAATTATTGTCGATTCAATTGATAGAATT[A/G]AACATGCAGGCAAAAAAGGASAAATCAACCGAATCAAATTTCGAAACCCTAGATCTATCA
Pv_TOG897017_1_002_00001_Sep08_278	Pv_TOG897017	Pv_TOG897017_2	PvLG09	33.4	AATCAAAAATTAATTATTGTCGATTCAATTGATAGAATTRAACATGCAGGCAAAAAAGGA[C/G]AAATCAACCGAATCAAATTTCGAAACCCTAGATCTATCAGATGAAAAAMTTNNNTCAAAA
Pv_TOG897032_2_002_00001_Sep08_106	Pv_TOG897032	Pv_TOG897032_1	PvLG03	59.5	TTTGATGGGAAATTGGGCATTTTGAGTTAAGCAAATGGTTATCTGCTCTATTTTTGGTGC[T/C]TGCTACTCTCATGTTACACTCTGCTTGAAATTTTTTCTCGTAATGTGTAATTTTTAGTTC
Pv_TOG897057_2_002_00001_Sep08_847	Pv_TOG897057	Pv_TOG897057_1	#N/A	#N/A	TTAAGATGCACCcNNNAGACGAGTGCAAGaNNNCGTTTATGACCGAGACGTCTTGTTACt[A/G]CTACACGGTGATGCCCTTTGGGCTGAAGAATGCRGGCNNCACCTACCAGAGGCTGATGGA
Pv_TOG897062_2_002_00001_Sep08_494	Pv_TOG897062	Pv_TOG897062_1	PvLG01	38.6	TTCTAACTTTCAATAAATTTTAATYGGAAAMAATGTTAAGACTTGTCTATGTTTTATGGT[A/T]GGGCTGCTTAGACTTGGCATTATTAAAACTAGTGYCAGGTTCCAGAACAAKATAAACTTC
Pv_TOG897062_2_002_00001_Sep08_123	Pv_TOG897062	Pv_TOG897062_2	PvLG01	38.6	ACCATCTTCTGACATGCTTTTCCATTTTAATTCGTATTAGGAATTTCAGAATGTGTTATA[T/C]TGGATAGTCTAGTTTCCCGAAGTACCTTAGGAGAGATGTTTTAACCACTAGTACAAAGTG
Pv_TOG897132_1_002_00001_Sep08_587	Pv_TOG897132	Pv_TOG897132_1	PvLG04	42.8	CCAAAAAGCTGAGGCTATCGCATGTCAATTACACAAAAATCAAAATCCAAACTACGATCA[C/G]AACCCTTCTCCCACACGCACTGATGctCGNNCCATtATAYACACAACATAAGGCAATTAA
Pv_TOG897171_1_002_00001_Sep08_759	Pv_TOG897171	Pv_TOG897171_1	PvLG02	57.5	AAAACATGAGAGCTTGAAATGCCATGTCACTTGGTGTTGAATGGATTTTGACACAGGTGT[T/G]TGCCTTCCAAGTTCTTCATTCATTCCTGATTTTGGCAGTTGTATATGCAAATGCTAATTT
Pv_TOG897172_1_002_00001_Sep08_226	Pv_TOG897172	Pv_TOG897172_1	PvLG04	83.8	TCTATTACGTCACAACTTACAATGATAAGTTAAATGACTTATCTGAAGAAAATATGATTC[T/C]ATGGAAAATTACAATTTTCTCTTTCTAACAGCAAAACAACTGATCTTCTAACAATTGTGG
Pv_TOG897188_2_002_00001_Sep08_821	Pv_TOG897188	Pv_TOG897188_1	PvLG11	0	GCTCTCTTATGTCTTCTAGATTATTTTGTGAAAGTTGTTTTGGTTGTGCCTGTCTATCCT[A/T]TAGGATCCTAGGTGTAGGTTTTTTGTTAGCCTTTTTTGTATTTCTGTTCAGACTCAAAAC
Pv_TOG897188_1_002_00001_Sep08_682	Pv_TOG897188	Pv_TOG897188_2	PvLG11	0	TAaTACTGAAGTAATCTGTTCCARTGATCAGGTTGCCTAtGTTCTGACCAGATCTTCAAG[T/G]GGACCTCAAATTGAGTTCATATGTTACAACCTTGGTGATACAACCTATATACTCCAGCTT
Pv_TOG897198_2_002_00001_Sep08_613	Pv_TOG897198	Pv_TOG897198_1	PvLG11	10.5	TTGTAATGTTAGCTGATATAAAAAACATGTCTCTTTGGGTATTGTCAAAGTATaTCCTTA[T/C]GCTATTTCTTTGTCATTCATGTCATTGATTATCTTTATTTATTCATTCTATTAGTTATTC
Pv_TOG897198_2_002_00001_Sep08_293	Pv_TOG897198	Pv_TOG897198_2	PvLG11	10.5	TTTTTTATTTTTTTAGTATTCGTCTAAGCTTCTTTCTGCCCTTTTCGGTTATAAGAAAAT[A/G]ATTAAATAACAACTAAGTTAGAGACAAAATAATTAGTAGAAAAKATTTTATTTTATAAAC
Pv_TOG897242_2_002_00001_Sep08_420	Pv_TOG897242	Pv_TOG897242_1	PvLG08	7.7	ACTAACAATTAgKTTCCGGCTGCATAACCTaKTCAATTTTTAGGACATCAAATCCTTTCt[A/T]AAAGTGACCATGTTTGAACATTCAAGgSTGAGTGGAaYGAAAGGAAAtNNNNNNNNCACT
Pv_TOG897269_2_002_00001_Sep08_677	Pv_TOG897269	Pv_TOG897269_1	PvLG11	20.9	GGACCTATTTAGAATAAAGGATGAATGTAAAAGATATATTTTTAATTTATTAATATTCaA[A/G]GACTAACTTGAAACCGTAGGACGCTTTCAAGTATCACGTATACCATTTGTCTTACATAAA
Pv_TOG897285_2_002_00001_Sep08_31	Pv_TOG897285	Pv_TOG897285_1	PvLG07	1.6	AGCCTTTCAATAACAGGGTCAACAAACTGC[A/G]CAAATCAACAAATGTAAGGAAATCTTATACAGGGGAGTATAGAGAATATAGAGAANAATC
Pv_TOG897306_1_002_00001_Sep08_218	Pv_TOG897306	Pv_TOG897306_1	PvLG03	81.7	AAGGAATTGTAAGATCAAAGGACCATAGATAGATTAAACATATTTGCATCTGAGGACACA[C/G]AGAGAGAGACATAGCAAGATGTTAAGACATTGGGAGGTATATGCCAAATAAAATGAGTAT
Pv_TOG897306_1_002_00001_Sep08_61	Pv_TOG897306	Pv_TOG897306_2	PvLG03	81.7	TCCCAAGAAGGATTTTCTTGTTATCATTCTCCCTGTAAGAGTGATATTTAGATTCAGGTT[A/T]CAAAAAACTCACCATTTGTTGGTGGAAGATTTAACGATAATTACGCAATAACACAAACAA
Pv_TOG897323_1_002_00001_Sep08_74	Pv_TOG897323	Pv_TOG897323_1	PvLG09	35	AGGGTACAAATACTTTCTGATGCTTTATATTCATGGACATAGTTGGACTTGGAAAtTCTT[T/G]TTTAGATGTAGCCTTACCCTTTTGTTGTGATAAGAAAGCTGATTTTGACATAGTCAGAAC
Pv_TOG897326_1_002_00001_Sep08_365_down	Pv_TOG897326	Pv_TOG897326_1	PvLG01	38.6	AATTTTTTTTTCTATTGCTATAGTACATTTTAGGATGTGTGATATTCTTCTTTTTCGTTN[A/G]AACAGATTCTGTGCGTGTTTTAAGCTTTAAATGTTTCTTTTCCTGATAAAGGATGGTATT
Pv_TOG897333_1_002_00001_Sep08_615	Pv_TOG897333	Pv_TOG897333_1	PvLG11	36.5	TAGTAGCAAAAATGRTTAATATATAGATTCTACCTCCTAGAAAATAGCCTTATTTCATTT[T/G]CACTTAGAATTACAGTCTTCTACTGGTTAACGTCGTGTTTAATGAGCTTGAGATTGAACT
Pv_TOG897333_1_002_00001_Sep08_569	Pv_TOG897333	Pv_TOG897333_2	PvLG11	36.5	GTTCAACATGGTAAAACTGGTTTTGTACTGCCTTGTCTTTTGGATTTAGTAGCAAAAATG[A/G]TTAATATATAGATTCTACCTCCTAGAAAATAGCCTTATTTCATTTKCACTTAGAATTACA
Pv_TOG897346_1_002_00001_Sep08_808	Pv_TOG897346	Pv_TOG897346_1	PvLG04	42.8	TGTTCTTCATTTACTATTAGTCCCAATATCTAGCTAAAACTCCACAaCCGCTTTGAATAG[T/C]GTCTCATTCGCAACTTTCATTACTTCATTTCTATGTTTCCAATATCTTGGCCAATTTTCA
Pv_TOG897346_1_002_00001_Sep08_443	Pv_TOG897346	Pv_TOG897346_2	PvLG04	42.8	ATTTCAAAATAGCCCACACCATTGGATTTTCTGTGATGTATCCGGTtACAATACAAACAT[A/C]TTTTTTTGTCAGTAATCCAATAAAACAGCAACAATAACTTTATCCCAGTAGGTGAGGTTA
Pv_TOG897347_1_002_00001_Sep08_125	Pv_TOG897347	Pv_TOG897347_1	PvLG11	37.3	AAAGCCATTTACAGGTAATGTGCACTTAAAGGGCCTCTTAACATGATGTCCATTATTCTC[A/T]ATAAATATTGGTTTTTCATTTTTCTTCTCTCTTACAGAAGTACCGACTAGCAAAATATTT
Pv_TOG897347_1_002_00001_Sep08_414	Pv_TOG897347	Pv_TOG897347_2	PvLG11	37.3	AAAGGCTGACAAGAAAGAAACTGGGGATGTGCTTTCGAATCTCGATGGTTCATCGTGAGT[A/T]GTGCTGCCTCTTATTCCCCCCCTTACATTTGGGATTTTATACTTCTACTTGTTGGTGGTG
Pv_TOG897350_2_002_00001_Sep08_381	Pv_TOG897350	Pv_TOG897350_1	PvLG01	29.6	AAACTCAGCTGGGGGGACCTTATCTCCGTTGCTGAGCCAACCATCCTCCAGCTTCTTGTA[C/G]GCTTCATTGATCTTACCTTGTTTCTCACATAAGATGTGCCTGGCTATAGGAAATAACAAG
Pv_TOG897350_2_002_00001_Sep08_248_up	Pv_TOG897350	Pv_TOG897350_2	PvLG01	29.6	GATTGTGGGGGGCAGAAAACAATTATGATATTTAACTAAAGCTCCCTTATGAACAGAAAA[A/C]NCAAAATAAGGATTTAAAACTGAAACAAGAATAAAAATCATTGTATGACCTCCAAAAGAA
Pv_TOG897362_2_002_00001_Sep08_457	Pv_TOG897362	Pv_TOG897362_1	PvLG11	1.6	TGGAAGAAATGCAATTGTCCTTCTATTGCCATTTCTTTCAATTTAGCTATGAAAGCTCgC[T/C]GAATTTGAGTTTTAAATAAGCTTTTAAATTCACGTGGCCAAACTCACCTAgTRAAAAAGG
Pv_TOG897362_2_002_00001_Sep08_571	Pv_TOG897362	Pv_TOG897362_2	PvLG11	1.6	AAAAAGGAATTTTgtNNNNNNNNNNNNNNNNNNNNNATGTTCATATCTTGCTCTTCAAaA[A/T]AGTTTTGTTAGATCATCTTACAAAGGTCATTTGTAACGCAAAAACTATTTTGAACATTAA
Pv_TOG897374_1_002_00001_Sep08_829	Pv_TOG897374	Pv_TOG897374_1	PvLG01	20.6	TGTAATGCCAACCAATAGACACCAATGTTGATCCTTCTAACAACGTAACAATAATGACaA[A/G]TTGTTCAGGCAACTGGGTTAAATGCTACCTAATGAAGACTAAACTGGATCATAGTtTAAA
Pv_TOG897466_1_002_00001_Sep08_231	Pv_TOG897466	Pv_TOG897466_1	PvLG02	0	CAAATTCATKTTCTGGATTCATCTAGTACTGTATCCATCACACATCCTACTCATGGTTGT[T/G]ATAAGTTGGTGCCACCACGGCAACTAAGGAAGTCCAACCGGACAGTACAATCACCAAACC
Pv_TOG897486_1_002_00001_Sep08_230	Pv_TOG897486	Pv_TOG897486_1	PvLG11	26.5	AGCAATTACATGAAGCATGAGATATGTGATCCACTCTCTTCAGTCTTCAAGGAATTaTTG[A/G]CCATTGAAACGTTCGGTCCATTGGCATTAAAGGAGAACAGAAAATATAATAATTAGTTTA
Pv_TOG897513_2_002_00001_Sep08_200	Pv_TOG897513	Pv_TOG897513_1	PvLG11	3.2	ATAACACTTGATAGTGTTGAATTGTTATTTCATGTACCATGAAAGCATACAAAATCATAC[T/G]TGAAAGCTAAGAGCCACATAGCATTAGTGGAATCAACATTAATAGTWCCACTACTTTCCT
Pv_TOG897513_2_002_00001_Sep08_306	Pv_TOG897513	Pv_TOG897513_2	PvLG11	3.2	TWCCACTACTTTCCTTCCCTAACAGTTTCACTTGTTTCAATACCAACAAGTGAAACTTAA[T/C]GAGATCAGTTGGTTGCATTAGGATTTGACTGTTTATTACAAGCTAAAACTAAAACTAGTT
Pv_TOG897516_2_002_00001_Sep08_505	Pv_TOG897516	Pv_TOG897516_1	PvLG04	5	TCTTTAAACAACATTTATYATTTGACTAAAAAAAGTTCATCTTCAACCTATGATGTCTTG[A/T]TCTCAATCACTCTAATTTTGGTTTGCATGCAGCCTGGTATGAGAAACGGCAAATGAAAAA
Pv_TOG897521_1_003_00001_Sep08_1471	Pv_TOG897521	Pv_TOG897521_1	PvLG08	60.4	ATCATGTTCAGGCAAACTGTAACCAATTtGGTAAACACTGTTCTACAAGCAAGTTTGCAA[A/G]CCTAGATTTATGTGTGGTTTTGGCCTCAAAATGTATAGCTTTGGGTGATTTTGTTTGATA
Pv_TOG897521_1_003_00001_Sep08_498_down	Pv_TOG897521	Pv_TOG897521_2	PvLG08	60.4	CAAATAGTTATATAAGTGCTTATAGCATAAGAAAAGCTCGAATAAATTGCAAATAAGTTN[T/C]TCCAGTGCACCCTTAGGTCCCATTCGGTaTAGAGAAGATAAATAGGGTGRATGAAATAAA
Pv_TOG897558_1_002_00001_Sep08_389	Pv_TOG897558	Pv_TOG897558_1	PvLG07	4	AGAGTaGTTRCTTTCCTGTCAAAAGTATACACAGAAGGTGAAAATGGAGAGTTTGGtCTC[A/G]AGAGGTTGCAAAACTTGAGAGCATAGATTGCATAAAAGTAACTTACCTGGCCATACAAAT
Pv_TOG897558_1_002_00001_Sep08_103	Pv_TOG897558	Pv_TOG897558_2	PvLG07	4	ATGGTCTGATCAAACTCTTCAGGAGCTTCCTCAACAGGAGACATCTGACTCATACAaGGC[A/G]TGATTAATCATCAGGCAACATGAAAAAGAGAATTACATATGTTTTTTTCTCTTTATTGTT
Pv_TOG897579_1_002_00001_Sep08_687	Pv_TOG897579	Pv_TOG897579_1	PvLG09	38.2	TAAACATAAACCAAATACACCAAAGAACTATATCCTCTTACTATACTACAAGAATTATTT[C/G]TTTCCATTCTAACCTAACTTATTCAACAGTATCGTATTTACAGAATTGAGCATATTGAAT
Pv_TOG897607_2_002_00001_Sep08_176	Pv_TOG897607	Pv_TOG897607_1	PvLG07	83.3	GTGTATATTAAGATTCCAGCAACGGAGCCATGTGTTCCTTCAATTAAGGAAGTTATTGCT[A/G]ATGGGATAAGTGTGAATGTGACGGTGAGTTTGCCCTACATCCTTTCATATAATGTAAATT
Pv_TOG897618_2_002_00001_Sep08_377	Pv_TOG897618	Pv_TOG897618_1	PvLG03	76.9	AAWAATANNNNNNNNNNTATGAACTTATAAAACATAGGGGCCTAAT[A/T]AAAAATTCCCAAATAGTATAGGGAGCTACAGATTAATATAATCTAGCCCATGTTTGGGAC
Pv_TOG897619_1_002_00001_Sep08_1012	Pv_TOG897619	Pv_TOG897619_1	PvLG04	0	AAGTTCTAATTAAGAGGAAACTCACATTGGGAAGACTATCTCAACCCCAGTGCCGGCAAT[A/G]ATTCTTCGGATTCGAATAGTTGTGTGAATACCAGCGTTTtGTTCGAGAt
Pv_TOG897619_1_002_00001_Sep08_148	Pv_TOG897619	Pv_TOG897619_2	PvLG04	0	CTTTAAACATCAATTTGTAANTTAATACAGATAACTGTTTGGGTAATCAGCTTGAATAAA[T/C]AAATTCAGATCTTCTCAATATGTTTCATTCACTTTTAATACACAACACAGACTGAAGACA
Pv_TOG897621_1_002_00001_Sep08_157	Pv_TOG897621	Pv_TOG897621_1	PvLG03	78.5	TTcCYTTTTTTtTNTtCRTAAATTGCTTCGCTTTCGAATTCATTGTTGATTGTCTTCAaA[T/C]TTTTTGGGGAAAGGAACATTTGGGTATTGTCGGTTAATTCCAAGATAGCGAAAAAGGAAA
Pv_TOG897646_1_002_00001_Sep08_1184	Pv_TOG897646	Pv_TOG897646_1	PvLG11	12.9	AMAaAWTTTAGGATAGCTTAAACNTTTACCTAGGGTCCAAAAAGAAGAATCTGTCTTTaC[T/C]GGGCAAGTGAGATCATGCTGAAAAAGAACACAGATAAATAAGGGGGAAATAAAATAAAAT
Pv_TOG897670_2_002_00001_Sep08_228_down	Pv_TOG897670	Pv_TOG897670_1	#N/A	#N/A	CGCTTACTACGCCCTTCCTCGTCTCTGGGTGCCTAGGTATCCACCATAAGCCTTTCTTCN[T/G]TTGAACCTCGCCCTTCACTTTAAGGCTATGCCATCCTAAGGTGCTGCTAGATGGAAGGTC
Pv_TOG897680_2_002_00001_Sep08_202	Pv_TOG897680	Pv_TOG897680_1	PvLG04	54.8	CCATTCTGTAATGACAGAAATACTACATATACTCACCCCACGCCAGAAACCTATTGAAGc[A/G]CCATGCCATATGAATGTTTCCTCAATGACCCTATCAAAGATATGTGCAAGAGGAAGGTAT
Pv_TOG897707_1_002_00001_Sep08_1718	Pv_TOG897707	Pv_TOG897707_1	PvLG07	39.2	AGTATATATAAAGGCTTTTGAGCTGCCATGAACTGcCACTAAAcACACACAAGcAAAA[T/C]TCATGCTCAAGGAATCAAGTGGTTGGAATTTTAGtaATTTAGATTGATTCAATAAGTACA
Pv_TOG897715_2_002_00001_Sep08_587	Pv_TOG897715	Pv_TOG897715_1	PvLG10	65.1	ACTTTCCAAACACGGCAATAGGATCTGGCCCAAGTAGGCTTCACTTTGGCTGAAACCTCT[A/G]GCACTTTACAATTAAAATGGCTAAATAAGTACCAGGATAACCTAAATAAAGATGGTCTTT
Pv_TOG897715_2_002_00001_Sep08_56	Pv_TOG897715	Pv_TOG897715_2	PvLG10	65.1	TGCAAGCACTAACAGCGGCCAAGAGAAAATACTCTCCAACTGTGTAGAATACAAC[A/T]CGCTTCCGGGTGCTCTCGTTGGCTACAAACAAAGAGGGTAGCTGTTATGTTCGTAACTAA
Pv_TOG897724_1_002_00001_Sep08_419	Pv_TOG897724	Pv_TOG897724_1	PvLG08	47.8	GCCACAGAATGCAATTACTTTTTTGGTTCTTTTTTTCAAATCTGGTTGAATCTTGACaCT[A/T]TTGATTGGAAAACAGATTAAAAGTGACCTCAGTTAGATTTAACATGGCATTTAAAGTTGT
Pv_TOG897762_1_002_00001_Sep08_708	Pv_TOG897762	Pv_TOG897762_1	PvLG08	18.8	ACAGAAAACAAGTTACTGATGAAGAGAAGAAAATTAAAACATTTGTTTCAAGTGCATCCA[A/T]GGAAGTAAGCACATACTCTTTATTAAGTATATWAAATAAGAGACAAGAGTAAAKAGTGAG
Pv_TOG897887_1_002_00001_Sep08_661	Pv_TOG897887	Pv_TOG897887_1	PvLG01	37	GCAAAATCATGTTCTGAAGCAAACTGGTAATTTTGTTGTTCAGTTGCAGCTAAATTgGAT[T/C]TTCTCCCAAAATTAAAGAGAAGTTACAGCAAATTTGTATTTGTATTGAATTGTAAAATAT
Pv_TOG897956_2_002_00001_Sep08_500	Pv_TOG897956	Pv_TOG897956_1	PvLG04	39.3	TGTTgaNNNNNNNTTGCTTATTTGGTCTCCCATTCTTTATAACTAACTAGATGCTACAgT[C/G]TGATACACTCAGTGAACTATGCAGTTCTGTAGTTTTTTTTACCTATGCAATGGATATGTA
Pv_TOG897999_1_002_00001_Sep08_309	Pv_TOG897999	Pv_TOG897999_1	PvLG04	42.8	AGGGCATATCTGTCCAAGTTGATGACTGCTGGGAAAGAATtCTGTGGAGAGGATTGGTCA[A/T]GGCTGAAGgAAAAAtATGTTTCCCATAAMGAGGAMGATTTGCTTCGGTATTGCTTCTCTT
Pv_TOG898007_1_002_00001_Sep08_380	Pv_TOG898007	Pv_TOG898007_1	PvLG01	46.8	AATanganannggngannaGcntcAanaatttGaantttgtcgAAGTcGcgaaacCAGTG[A/G]CGAATCCTTTGCATCAAAACTCTCCTCCAACGAAGGAAGAGGTATTGTCATTATTGACAT
Pv_TOG898018_1_002_00001_Sep08_61_up	Pv_TOG898018	Pv_TOG898018_1	PvLG04	36.1	TTGGTccctgtgCAATTCAGCAGGTATGCGTACTTCTTTAGTCAATTACTCAATGCCATC[T/C]NATTTTCTGCAGTTCATACTTTTTTACGTTATATCTGCTTCATTAAAATGCAAAAAACT
Pv_TOG898020_1_002_00001_Sep08_461	Pv_TOG898020	Pv_TOG898020_1	PvLG08	76.3	AAATTcATTTCAAAAAAATTCACAATGACAATTTAGCAATTCACATATAAAAAATTTCAC[A/T]ATGACAATTTAGCAATTCACAAtGACAATTTTACACGGGAATAGACTATTTACACAAATA
Pv_TOG898024_1_002_00001_Sep08_443	Pv_TOG898024	Pv_TOG898024_1	PvLG09	2.4	TAACcWTCcNNNNNCTTGCAGTGTGAGAAGTTGCGTGGGGAGGCTGCTGTATTACCTGGc[T/C]TACGATCAGAGCTAGAAGCACTAAGGAGGAGGCACTCTGCTGCTTTGGAatTGATGgg
Pv_TOG898026_1_002_00001_Sep08_622	Pv_TOG898026	Pv_TOG898026_1	PvLG04	46.1	CTCCACACCTACACTATCTTTTAAACACCCAAGACAGCACCCAAACCTGCAAACTCTCTC[A/G]CACCTGTTACTGAACCACAAATTAAGGGAGGATAATATCTTTACTTAAAtGKTAGGGTTA
Pv_TOG898046_1_002_00001_Sep08_230	Pv_TOG898046	Pv_TOG898046_1	PvLG10	47.8	GGAACTTCAATCACGGTTACTCAGCTTGTCTGATGAACGGGATAAGTCTCTTGCAATTCT[C/G]GATGAGGTRCTTTGCACTTTAGCTTTTTCTTAGAAATTTAATCATCATACCTTTGCTGCA
Pv_TOG898052_2_002_00001_Sep08_800	Pv_TOG898052	Pv_TOG898052_1	PvLG09	33.4	TTTACAACTATCCTAAGTTTCCAGTTTTAACATTTTACAATTATGGGCAGGAATGTGTGa[T/C]CTATGCTCCCCTATGATAATTCTTCTTGATGATGAAGcaaacgcaTTTTggtgcttTTGA
Pv_TOG898075_1_002_00001_Sep08_168_up	Pv_TOG898075	Pv_TOG898075_1	PvLG10	36.4	TGTGATTTAAAtSCCAGGAGAAAACAtSTGACATaRACAGAATGCATGATTAACATAAAa[A/C]NTTCCATTATAACATGATATACAACAGCTTAGCTTAGTTTGCATTGCAACATAAAGAACT
Pv_TOG898084_2_002_00001_Sep08_434	Pv_TOG898084	Pv_TOG898084_1	PvLG08	54	ATTTTAAGCACAAATTATAAGCTTGCATTTTAAACGTTTGGGTTTGTTAGAATGTGTCTa[A/G]ACTGAAGATTCGGTTTTAACTGTTTTACTTTTTTTAACTTTTTTTTTGTAAAATAATTAT
Pv_TOG898095_1_002_00001_Sep08_396-397_up	Pv_TOG898095	Pv_TOG898095_1	PvLG10	39.6	GATGATTATTCAGCTTTTATATATGATTTTCACTGATTTTGCTACTGCGCCTTTTTTTTT[A/T]NNATGCTGTCGTGGTTATAATTGGATTGCATTGTCGTCATTTAGGCCCCAAGACAGTGAA
Pv_TOG898135_2_003_00001_Sep08_831	Pv_TOG898135	Pv_TOG898135_1	PvLG02	47.4	TCTGACCTATCTCCAACACCACTGCCACATAcCCACACACCCTCATCCACTCCCTAGAGT[A/T]TTCTTTCAATAATGTCCTAACTATTATttttGAATGTCATAATTGACATTAATAGATTG
Pv_TOG898231_1_002_00001_Sep08_269	Pv_TOG898231	Pv_TOG898231_1	PvLG03	68.4	ATACATATTCAAATTCCTGGAGAAGCAATTTGAGAAATAAATAGGTATTAATTATTGGCT[A/G]GGGAAAATTGCAATAAAAAAATATATTTCTGCAAGAGTCTCCATCATAGAGAGAAGTGAA
Pv_TOG898231_1_002_00001_Sep08_46_down	Pv_TOG898231	Pv_TOG898231_2	PvLG03	68.4	TTtATaGtaATCACCTGAATAAGAGAAAAGACATATTAGACCACN[A/T]TTTTTTTTTCATTTTTTCGCTTTGTTTAAAGAAAATTTAAATGAAAATATAACAAATCCA
Pv_TOG898267_1_002_00001_Sep08_354	Pv_TOG898267	Pv_TOG898267_1	PvLG08	4.3	TGGAAGCTTGGAAWTGATGCCTGGWTGAAGTTGAATTTCTAgAGTAAACAATTGTTGTGT[C/G]GATGGTTTTCCACTTGGGAGTGTTGAGTCTGATAACTCCATCTTCCTGAACACTTACTGG
Pv_TOG898271_2_002_00001_Sep08_99	Pv_TOG898271	Pv_TOG898271_1	PvLG06	35.9	TCATTACATTCACATTGCAGTTGAGATAACAGAAAAATAACTAACCACAACACAAATGGA[T/C]ACTGGATCATCTTTGAGAATGAAATCGTTCTGTAGGTATGATTNNNATGCAAGCAAAAAT
Pv_TOG898271_2_002_00001_Sep08_161	Pv_TOG898271	Pv_TOG898271_2	PvLG06	35.9	CTGGATCATCTTTGAGAATGAAATCGTTCTGTAGGTATGATTNNNATGCAAGCAAAAATT[C/G]AAATTACCAGGTCAAGAGCTTCCACAAGATCCTGCTTTAAAGTTCCATGATCAAAGTGAA
Pv_TOG898284_2_004_00001_Sep08_1682	Pv_TOG898284	Pv_TOG898284_1	PvLG03	4	AATTCTTCTTGGTTCATTGACCAGTCCCTTTTTTACAAAACATGGGTATGTACCCTCTGG[T/C]CGCTAAAAGTAGCAGCCAACCAAAAAATAAGTACAAACAGAAAACATATTTATTCAATAC
Pv_TOG898284_2_004_00001_Sep08_346_down	Pv_TOG898284	Pv_TOG898284_2	PvLG03	4	ATTTTTTATTTAATTTCTAtAATCATAAAAAACTATTATTTCACAGAACACATTTGYATN[T/G]TTACTTGCTGTGAAACAAACGCAGACAAAGCCTTTTATTCCAAGGTTGAATCTTGATAAT
Pv_TOG898285_1_002_00001_Sep08_318	Pv_TOG898285	Pv_TOG898285_1	PvLG07	27.1	GTTNNNATCTTCTCGTTTTCTCTYGGCTTGATTCARGTGTTTGAAATTGTGGTATTGGAA[T/G]TGCTTGTTTGCAAGTAAATGATGCATTGTTATTCTAATGTTCTTTTTGTGGATGTGAAAA
Pv_TOG898302_1_002_00001_Sep08_727	Pv_TOG898302	Pv_TOG898302_1	PvLG04	22.5	TTTCAGAAAATATTTTGTCTACCAGCTTAAAATACATTCCCATTGCAAATGCTGAAAGTC[A/G]TAGAAGATAATTTGTTTGATGGGCAAKCTTGGAGTGAAAATGGAACGGATGAAATTTAGT
Pv_TOG898304_1_002_00001_Sep08_707	Pv_TOG898304	Pv_TOG898304_1	PvLG11	37.3	GTAATCCTAATTACACGGGTAGAATTATAAAAGGAAAaATGAAAAGATATAAAAGTTCAT[T/C]GATGAGTTGCTAGTCTCTCCTCCCAAATCTTACCAAAATCATGCCCACTTTTCTCTTAGT
Pv_TOG898304_1_002_00002_Sep08_552	Pv_TOG898304	Pv_TOG898304_2	PvLG11	37.3	TATTTATGGCAAGGTTTGTAAATGGCAGTGTTATCAATAGCGGATaAGTTGATAACCCCC[T/C]ATGGGGGTCAGCAAATAATCCGTAATATAAATATCGAAAATGGCATGGTGGACAAATTTA
Pv_TOG898353_2_002_00001_Sep08_393	Pv_TOG898353	Pv_TOG898353_1	PvLG06	24.2	GGCATCAAATMAAAAAAANTGGTTTTGAACTGCACAATCCAAAGAAGCAAGTTTCATTCG[A/T]TTTAGCATTTAGAAACTTTTCCTGAGAAGTGTGGATTATGRAAACAGGAAAAAANATGAT
Pv_TOG898353_2_002_00001_Sep08_150	Pv_TOG898353	Pv_TOG898353_2	PvLG06	24.2	AGCAGTAGAATGTCACTGGTTAGTGGTAGTTGTGGATTAAAAATTGACTGTGGAAAGTTA[A/G]AACAACACAGTTCTTGGAGTTTGAGCAACCCCTTTGAATTTCGACAGAAAATTCTAGAAA
Pv_TOG898369_1_002_00001_Sep08_503	Pv_TOG898369	Pv_TOG898369_1	PvLG08	33	GGTGGAGAAGAACCAGGTATGCAGACACTTTGTACTAACTTTACTGCTTTCAAGACTATA[C/G]TTGACTTCCTTTTCTTATTAGTGCAATAATGCAAGGTGGAAAACGAGTCATTTCGTAGTT
Pv_TOG898376_2_002_00001_Sep08_688	Pv_TOG898376	Pv_TOG898376_1	PvLG08	64.4	TTGTTCAAGTTTAGCATGTATGCTCCATTATCTAGTAGGTGAATTTACCAACAaTCATGA[A/T]CGCCATAAAGGTTTAGAACAAGAAATCAAGCACCAATAACTTAATAGGAGTATAAAAAAC
Pv_TOG898441_1_002_00001_Sep08_398	Pv_TOG898441	Pv_TOG898441_1	PvLG11	24.9	ATGATTCCTGTCACTATTCCTAGTATAGTGGACGTGGTGGAAGTATTTAAGTTTCTTTaT[A/G]ATCTGTTGAACTGACATTGGCCGAGTTCTGTTATGCTCTTCTATAGTTTCAACTTTCAAG
Pv_TOG898463_1_002_00001_Sep08_687	Pv_TOG898463	Pv_TOG898463_1	PvLG03	0	TGATTCTGCTAATTATTGTCATCCTTGTCTCTTTGTGCAGAAAGGAACAAAACTTCGTAT[A/T]GCAGATTTTGTCCACGGTGCaGATGGACTTGGCAACCAAAATTTTCCTCCCCCAAAGGGG
Pv_TOG898465_1_002_00001_Sep08_424	Pv_TOG898465	Pv_TOG898465_1	PvLG05	19.2	TRTTTTTCCCCTAATTTTTRTTGATGTTTCTGCAATTATTGGGTTTAATCTTGATGATAT[T/C]TGGACTTTTTAATGCAGTACTTTCTTGACGGGGAAGGCTAGTCATAAAGATGTAAAAGAC
Pv_TOG898468_1_002_00001_Sep08_779	Pv_TOG898468	Pv_TOG898468_1	PvLG02	9.2	TCTTCAAGGCCTCCTTTATTAATCCAGCAGCTGGCCCATAAGaTCATATTTGGGCTCTAT[T/C]TGTATACCTGCTTCTCTGGAATTTAATTAAAATGATCCATATGCTTGTattatATATGct
Pv_TOG898489_1_002_00001_Sep08_619	Pv_TOG898489	Pv_TOG898489_1	PvLG01	28	CTACTGCATGAAAACCAGTGAAAGTTTTCACaMTAAATCCATTTGAAAACAAGAGGTGCa[T/C]GATGCATACCATAAACAACAGGTTTGTCATCGTCTGGGCTCCTGTCt
Pv_TOG898528_2_002_00001_Sep08_83	Pv_TOG898528	Pv_TOG898528_1	PvLG07	2.4	TTTTTTTTTtttctttttgtgtccagcgtaaagaaACTCATAAAAGCATTAAACATACAG[T/G]TACAGGAAGTTGTATCCtTGCTGCAAATTATTTTCAAACAAGAAACGCAYAGTGAAAACC
Pv_TOG898528_2_002_00001_Sep08_164_up	Pv_TOG898528	Pv_TOG898528_2	PvLG07	2.4	CTGCAAATTATTTTCAAACAAGAAACGCAYAGTGAAAACCATGCATAAAAAAGGAAGGTT[T/C]NAAATTCATGAAATACACACATCAGGCTGAACTGCTCCAAATTGATTAAGAATCTCAAAA
Pv_TOG898533_1_002_00001_Sep08_30	Pv_TOG898533	Pv_TOG898533_1	PvLG05	42.1	cCTgctTGATCAgcctttGATTTCTGTTG[A/G]TCAGAATTATCCTTTCCTTCCTCTTTTGACGtGAAAATCTGCAaGAGACCATTTtTTTTT
Pv_TOG898533_1_002_00001_Sep08_853_down	Pv_TOG898533	Pv_TOG898533_2	PvLG05	42.1	TCCTCTGTTTTCTCTCTAAGAGCTCGCACTCTGAAGCCCTTTACATGAGACTTAAGTGTN[T/G]GAAATGAAGCAGGAGTGGAAATTCGATTAGTCCCTCT
Pv_TOG898575_2_002_00001_Sep08_586_up	Pv_TOG898575	Pv_TOG898575_1	PvLG11	46.8	TCAATTTATTCTTTAGAGGAGACTTTGTAAGATGAAACATGAAAGTATGAAATATATTTT[T/G]NGTCCAAGTAAAATTTCAAATATATTATATATGTCTCCTAAAAAAATTGTATTATTTTTA
Pv_TOG898584_2_002_00001_Sep08_416	Pv_TOG898584	Pv_TOG898584_1	PvLG04	11.5	TCCTCAAGACAATCAAAGACACAATGAAGAGCGTTCCTGTTCCAGCAGCTAGTATAAACC[T/G]TAGAGGCTCCTGCAAGATTGTGAAAGTTAATGCAAGTAAGAGGAAAATCTATTTGCCACT
Pv_TOG898599_2_002_00001_Sep08_949	Pv_TOG898599	Pv_TOG898599_1	PvLG10	51.8	TTAAGGCAGCAAATGGCCACAATTAAGGTGTACTTCCAACATTCACAAAAGGTAGCTACC[A/G]TAACTAACATAGTTCATAGAAAGCCAACATGGATTACAAAACTTAAGAAAAAAGCAAGGA
Pv_TOG898608_1_002_00001_Sep08_716	Pv_TOG898608	Pv_TOG898608_1	PvLG08	52.4	TTTTTGAATTTATTCTAAAAGTATGTCTTGCATACAAACTATTGAACTACTTTTGTTCAT[A/C]ATCGGCATATTCTATGACAATTGTGGTGAACTTTTTCTTCATTTTAATTTAGAACTTCTG
Pv_TOG898608_1_002_00001_Sep08_802	Pv_TOG898608	Pv_TOG898608_2	PvLG08	52.4	GTGAACTTTTTCTTCATTTTAATTTAGAACTTCTGTATCTTTAAGCCTTTCACTTACTAT[A/C]ATGAACAACCATAACAAGAAAGAAAACAAAACAATTCCACTTTGTCAAGGTATGTCTTCC
Pv_TOG898824_1_002_00001_Sep08_662	Pv_TOG898824	Pv_TOG898824_1	PvLG10	57.5	TTTAAACAATTGCTTCATTATATTTTCTTGAAGGTAGTCTGCTGAGATGCAATGTTTTTt[T/C]GTCGTAGGTTTTTGCTGGTGCTAAGCCTCTCTTAGATAAAACACTTGGCATTCTTGTGGA
Pv_TOG898826_1_002_00001_Sep08_427	Pv_TOG898826	Pv_TOG898826_1	PvLG10	71.6	TGAAATATTTAGTTAAGTTTGTTATACATTTCACCTTGTCTGTGATGTGTGAYCAATTGA[T/G]CTTGGGTTGATCCCTTTGTAGCAATTCTGGGATTGGAGCTggcAGGAATTagac
Pv_TOG898832_1_002_00001_Sep08_568	Pv_TOG898832	Pv_TOG898832_1	PvLG08	47.8	TTGATTGTGGATTTTGGCATTTCGTTCCTTTTTATGTGTTTTCGATCTGGATTCGTGAAA[A/C]ATTTATTTACTTTGAAACCTTTGTAATTGGCTAGGTCTTCTTGGGAGTGTGGCTCCTTGT
Pv_TOG898832_1_002_00001_Sep08_447	Pv_TOG898832	Pv_TOG898832_2	PvLG08	47.8	CACGTGCTCCTTTTAGAYTTCCTATTCCTAAACCATTGGGATCAGTGGAAACATCTGTTA[T/G]TGTTTTTGTGCCATATAATTGGGTTGGTTTTGTGTTTTAGGCTGGTGCTATGAAGAAAAG
Pv_TOG898883_1_002_00001_Sep08_986	Pv_TOG898883	Pv_TOG898883_1	PvLG11	39.7	GRGCAAAACTATGCAATTAAGTCTTTATTCCAACGTAAATGAGACTGCTAACTATGCAGA[A/G]ACCTTGTACGACTGTGTTCTTTCCTTACAAGTTCAACACTGAATCAACTTTAAGATCAC
Pv_TOG898887_1_002_00001_Sep08_955	Pv_TOG898887	Pv_TOG898887_1	#N/A	#N/A	CTTTTATAGGAAAGACTATTAAGCCACTCATAATAATAATAACAATAATAATAATAATAa[A/T]AAAATAATGGCATTAAGTTCTTCAACTAAGTAGCATTAAATACTTTGCTAGTCTTTCTTT
Pv_TOG898974_1_002_00001_Sep08_591	Pv_TOG898974	Pv_TOG898974_1	PvLG09	35	AWGGCTACACACAAGAAAAATAATCAAAAGTAACATTACACTTCAACAATAGCTGaTGCC[T/C]ATTTGTCATAGCCAAATCGGGTTCACAATTGATAAGTTTCTATTAAGGAACATTTGTCCA
Pv_TOG898978_1_002_00001_Sep08_625	Pv_TOG898978	Pv_TOG898978_1	PvLG09	33.4	GCTAACCACTACAAAACTAACTAATGGGCGTCTATCATACtCTCCCCTAAAATTTCACCG[A/T]TTCCTCAAGGTGAACTGCTTCTGAATGCTGGAATAAAGTCCCACTGGTGTTCTTATTGAT
Pv_TOG899033_1_003_00001_Sep08_1374	Pv_TOG899033	Pv_TOG899033_1	PvLG09	1.6	agttggagccggagaaggagttgttactgagattatcatcacatttggattagtgtacac[A/T]gtgtatgccactgctgcagaccccaagaagggagcacttgcacgttgtggcgaaaggcat
Pv_TOG899042_1_002_00001_Sep08_354	Pv_TOG899042	Pv_TOG899042_1	PvLG10	80.7	TTTCTGGTGGTACTGGTAACTGCTTCTACAGTACTGATTTTACTGTTGTAGTACGTTATG[A/G]ATGTGCAGGAATCTTCTTAGATTGTTTTACTAAGATAAGGGTGTTTTCCTTGCGAACTCT
Pv_TOG899042_1_002_00001_Sep08_188_up	Pv_TOG899042	Pv_TOG899042_2	PvLG10	80.7	AGCATACCTTGCAGATTTTCCTTTCATATCCGTGGGGTGATCATGTCTATTCCAATTTTT[T/G]NTGTTTTACTAACAATGTCATAATTGAGAAAATATGGTATCGGTTACTGGTTCTAT
Pv_TOG899072_2_002_00001_Sep08_215	Pv_TOG899072	Pv_TOG899072_1	PvLG03	40.4	TCTCTAAAGAAAATGAAATTGTTCGTATATTCTCTTTGCTACTGAAACTTATTATAGATG[A/T]AGTCCAAATAAAGATGTGGAAGTTTTGTTTATTCCAACACTACAGTTGTCTCGAATCCCG
Pv_TOG899076_1_002_00001_Sep08_282-283_up	Pv_TOG899076	Pv_TOG899076_1	PvLG03	33.2	TGGTATTATTTTGTCACTCTTTCTTTCATGGCTTGTGTGGAATTATCTTGCCATGAACAC[A/T]NNATTAATCCAGCAATCATTGGTGCAGGTTTGGGAGGCTTTGTggcatgcaGGgcactct
Pv_TOG899127_1_002_00001_Sep08_233	Pv_TOG899127	Pv_TOG899127_1	PvLG04	43.6	TTATCAAATTAATGTTTGATAAAACCTTGGTTAAAAATATAGCATGTCCTATGTGTCCAT[T/G]AATCCTATCACATCACATGGAATAAGTAGGAAAATACAAGATTCACAGTAAATAAATTAA
Pv_TOG899130_1_002_00001_Sep08_778	Pv_TOG899130	Pv_TOG899130_1	PvLG08	4.3	ATACTACATSGAGTTATGGTATTAGATTTATACCTGTGGATGCCTGGTTATTCTTATGAT[C/G]CCAGTTTCCCATAGATGTAGTTTAGGCTTGTCAcagctggcaacctatnaacctagtgca
Pv_TOG899241_2_002_00001_Sep08_222	Pv_TOG899241	Pv_TOG899241_1	PvLG07	23.1	TCTTGTGAGGAAcATTGTTGARCAGGCTGCWGTCAGAGATGTGCAGGAGGCtTGTGTCTA[T/C]GAGCGTAATACTAAAATTCTTTACCTTcTCTTATTTMATTTTCGTGAAAatttcaTAT
Pv_TOG899241_2_002_00001_Sep08_138	Pv_TOG899241	Pv_TOG899241_2	PvLG07	23.1	TTSCATTCAtTTCgATTCYtAaMTTTTTNNNTTCTCTAAACAATAATGAAAaTAATAAAA[T/C]CAGGACAAGGCAATCAAGAGGTTTCTTGTGAGGAAcATTGTTGARCAGGCTGCWGTCAGA
Pv_TOG899297_2_002_00001_Sep08_107	Pv_TOG899297	Pv_TOG899297_1	PvLG11	70.8	GGTTATTCTAAGGTTCGAATATGGAGAGATATCGATGCTAATGGCTTTAAATAAATTACT[A/T]AGTCATTTTTTTCACAAGTTTTGCATCTGATAACCTTTAATTTTCCAGTCATCTCTGCTT
Pv_TOG899297_2_002_00001_Sep08_398	Pv_TOG899297	Pv_TOG899297_2	PvLG11	70.8	CAAGAAATATGATGGATGATAATAATTTCTGTTGACACAAGGCCTTTAAGAAATAGAGTT[A/G]TGCTTTATGCGTCACATCTAATTATACATGTGATATTTTGCGTTGTATTCAATGACTTGA
Pv_TOG899382_1_002_00001_Sep08_247	Pv_TOG899382	Pv_TOG899382_1	PvLG04	43.6	CTATCTATCCTTTGATTTAATTTATTTGGAAGTTCCACTGTCAGGTTTTCTTTTTAATTG[T/C]TGATGGAACTAGGAGATAAGTTCTTATCTAACAAATTTCGTATTTTACGGGTTACCTACC
Pv_TOG899409_1_002_00001_Sep08_405	Pv_TOG899409	Pv_TOG899409_1	PvLG09	30.1	AGTTTTTATATAGAATTATAGAAAAGAGTACTACTAACAACTTTGGAATTGTTTTTTCCC[A/G]AAAAGAAAAATACTAGACCAATTCAAACATTATTCAATCAAGCCACTTAGTTTTTGTAAC
Pv_TOG899411_1_002_00001_Sep08_252	Pv_TOG899411	Pv_TOG899411_1	PvLG03	3.2	TGGTTAAAGTTCTATATGCAAGGATGTCAATGGACGAATTTAGAAAACCTACGAGATGCA[T/G]TTGATTTGGATGATTGTATGCAKGATAAGATAGATAGCATGTACTTAACATTAGTAAAAG
Pv_TOG899411_1_002_00001_Sep08_366	Pv_TOG899411	Pv_TOG899411_2	PvLG03	3.2	GTAAAAGCAAACAAAGTTTGAAATGTGTTTGTCTATCACTTTACTACAAGTGTGATGAGC[C/G]AACTATATCAAAAGCTTAAGCCATTAGGTTAATACCCATGGATGGTTTTACTTACATCTA
Pv_TOG899452_2_002_00001_Sep08_215	Pv_TOG899452	Pv_TOG899452_1	PvLG11	51	TTTTTGTTAATAAGCTTTCTAACTAGCTATACATTATTATGCCAATGTTTGGTAAAAAAT[A/T]ATTGAAAagTTAATTGACGGTTCAGAAGTAAATCTCTTTCTGAAAGTTGGAATTTATCT
Pv_TOG899452_2_002_00001_Sep08_300	Pv_TOG899452	Pv_TOG899452_2	PvLG11	51	GAAGTAAATCTCTTTCTGAAAGTTGGAATTTATCTGTTAGCTaGATCATTGAAGcaaAA[A/G]CATTTGACTAAAATTAGCTATTGAACTATTTATCATTTTAAAATCACATAAAAAAGAACA
Pv_TOG899482_1_002_00001_Sep08_348	Pv_TOG899482	Pv_TOG899482_1	PvLG01	55.7	TGATTGGAGTGTAGCTTTTGTCATGGGGGAATTTTAGATAATGTTGATGAGAATGATTGT[A/T]CAGTTTGGTTGAAAAACGTGGTTCTAACAGATTACAAGGAAAAAAAGGAGTGTTTGTGAT
Pv_TOG899509_1_002_00001_Sep08_584	Pv_TOG899509	Pv_TOG899509_1	PvLG09	35	GACATTTTTTTTATATGAATAGTTTAATTCTAAMACCCTTTGCAAGCACCACTAAAACAa[T/C]TACCTAGAGCTGGATTTATGTTGGATGACATATTTTTTTCTTATGCAGGAGAATATGCCA
Pv_TOG899518_1_002_00001_Sep08_974	Pv_TOG899518	Pv_TOG899518_1	PvLG03	19.3	GCTTCAAAATTTGCTTTTGGTATCAGAGTTTCTCTGGCCTGCATTACTTCTTCCTGTAGC[T/C]GGCAACAAGGTTACATGCTATACCTTTTCTTACCTTGAAGCATTCCTTCTGCATATTGAG
Pv_TOG899600_1_002_00001_Sep08_703	Pv_TOG899600	Pv_TOG899600_1	PvLG01	55.7	CAAGCTATTGATCTTYTTTTTTTCATTTTCGCCCAAATGGGtGGCAGATGGTGAAATTTT[A/G]AAATACTTGAAATTTTCATCGCTTGTGGCAAATCTTAATGTTTTCTCATTGCTTTCAATT
Pv_TOG899617_1_002_00001_Sep08_590_down	Pv_TOG899617	Pv_TOG899617_1	PvLG05	43.7	AACTAATTTGCATGTCTAATTATGTCTGTACTGTATGATTTAGTCTTCTAGN[A/T]TTTTTTTTGTTAAATTCTGTTCTTGGTCACGAAATAAAGTTGGGGTGGTGTTCAGTCTTG
Pv_TOG899640_1_002_00001_Sep08_63_up	Pv_TOG899640	Pv_TOG899640_1	#N/A	#N/A	ACATTGTGCTAATTTGCTATCAGTTAACATGGGAGcgtccctTCAAGCATTTCCTCCTCA[A/G]NAGCCTCAGGTGTGTKTATWTATATATATATTTCACATTCTTTTGGTCAATTCCCACTTT
Pv_TOG899648_1_002_00001_Sep08_562	Pv_TOG899648	Pv_TOG899648_1	PvLG10	14.6	ACTCAGTTTCTTACTTATTTCTGAAAAACAGGAGCTTGCAGGGGATGTTGTTCAGaATCT[C/G]AAAGAATATTTCAGAGCAATGTACAAGAAGGTACATGTTTTATTATATGATCCCTTtC
Pv_TOG899657_2_002_00001_Sep08_39	Pv_TOG899657	Pv_TOG899657_1	PvLG09	12.5	TACATAACATGGCTCACTTCTCCAGGTTCGCTATTAt[C/G]TTATATTAAATTGCCCCTTTTCACTGCAATTAGGGTTCCAAATTTCATTACTATACACAT
Pv_TOG899661_1_002_00001_Sep08_642	Pv_TOG899661	Pv_TOG899661_1	PvLG04	39.3	CAAGCTATACTTTTTAGTAGAGTTTAAAATTATATTCTGCTTAATATTTgGATTGAGTTT[A/G]ATGGAAGAGTATACAAGTAATCACCTGTCCAATAAAATAGGAATTTTTATTATTGAATTT
Pv_TOG899661_1_002_00001_Sep08_841_down	Pv_TOG899661	Pv_TOG899661_2	PvLG04	39.3	TAAGAGGATGAATGAGACGTGAAACCTCTACGTATCTTCATATTTCGTGgTCTTTTTTTN[T/C]TGCAATAAATCTGTGCAATTGTGTTGTCTTAGCGATTAATTATGAATCTAcCAGGATTCA
Pv_TOG899668_1_002_00001_Sep08_578	Pv_TOG899668	Pv_TOG899668_1	PvLG01	62.9	AAAGTGTGTGCGTACAAAAATGGTTCTAGTAAGGAAATTCACATTAATTTTTCAAAAGCA[C/G]TGAGGTAGATTCCAGATAATGAGTCAAATTATATTAAATATAGAATAAATCAGGAGACCA
Pv_TOG899669_1_003_00001_Sep08_1293	Pv_TOG899669	Pv_TOG899669_1	PvLG08	7.7	tccatcattaactaatttcaaagctgaatctatcatgaaacaacttgtaggtagaatgct[A/G]aaggaaaccatacctgttgaggcaagaatcatattggtaaacctctgctgaggcaaaggt
Pv_TOG899689_1_002_00001_Sep08_445	Pv_TOG899689	Pv_TOG899689_1	PvLG07	61.1	TCTACACATTATTTTAGCCTTTTGGTCATTTWCTAGTTAATACGGAATCTTCATCATGAT[A/T]CAGTGAAATTATCCAAGTGGTATGGAGGGTTATGGAGAAAATTCCATAACTGTGTAGAAT
Pv_TOG899692_1_002_00001_Sep08_984	Pv_TOG899692	Pv_TOG899692_1	PvLG05	0	AATATTTTTAGGCATTTCAGGTGGCAGCCAGTGTTGCTTTTCTAATTGCAAGATATTTTG[T/C]TCGTGAGCGAATTGTAAAGCTAGTGGAAGGAAATAAGAAGTTTCTTGCTATTGACAAAGC
Pv_TOG899697_1_002_00001_Sep08_506	Pv_TOG899697	Pv_TOG899697_1	PvLG10	70	AACCAAAGGgGGGAATGAANNNGGAAAGAGCGAGAGAACAAAGGATATAGCATAAATTGA[A/T]AGTGAATGATAACAAAAGATACGAATTGTAGAAAAATAAATtaccacgcagatttggtgc
Pv_TOG899701_1_002_00001_Sep08_145	Pv_TOG899701	Pv_TOG899701_1	PvLG05	37.3	CTTTCATGTGAAAAGATGTGGAACTTTACATCAGTTTGTCGTATGGATATTGCTTCAAGA[T/C]GTTACAAAAGGGAACAGTGGCAATTTCGRCCCATCCCTGTATTCCWGATTCGTGTAACTA
Pv_TOG899713_1_002_00001_Sep08_113	Pv_TOG899713	Pv_TOG899713_1	#N/A	#N/A	AATCGAACACTAAAATGAAATGTAGTGTAAGTTAACTATTGTTAGACGTGTTCTTCTCTA[A/G]GAAAAGAAAAATCTGAGAATAATTCATAACGTAAATAGAAAAGTGATTAGTCACAACTAA
Pv_TOG899716_1_002_00001_Sep08_657	Pv_TOG899716	Pv_TOG899716_1	PvLG03	41.2	ATTATGTTCCAGAAATGATCATACTTAATATGCAAATAAAAACTATATAAGATCATTAAA[A/G]TTATCTCAAAATGAATTATGAAAAGAAAATAAAAACTTCTATTTCAATTTTTTCTTCATT
Pv_TOG899728_1_002_00001_Sep08_337	Pv_TOG899728	Pv_TOG899728_1	PvLG05	33.3	GCCAGGAGACATTTACCTGGTAGCAACCAACATAAAGAAGTAAAGCTCCAACAGCAACAa[A/G]TGGGAACCCTCCAAGAAATTTATAATAAGCAGAAAGGAGAACTAAAGAGAGGGCCTGCAG
Pv_TOG899729_1_002_00001_Sep08_79	Pv_TOG899729	Pv_TOG899729_1	PvLG07	4.8	TTGGAGGGTCTAGGTGCTCATTTAGAAGGTAACTCTACGGGTCGTATTTTATATTTGG[T/G]GATTGGTGGAATGCTTTGTTTGGGATTGTCAAAAAACTAAAATTGAATAACTTACAATTT
Pv_TOG899729_1_002_00001_Sep08_237-238_down	Pv_TOG899729	Pv_TOG899729_2	PvLG07	4.8	TTGGGTTTAACTATAAAATAGAAAGTCCTATCTGTAGTATGTTCATACCTGTATACTGNN[A/T]TGTCACCAATGGAAATTGTATGGGTGAATTAGACGACAGTTTTTGGTTTTGATCTTTACT
Pv_TOG899744_1_002_00001_Sep08_93	Pv_TOG899744	Pv_TOG899744_1	PvLG05	38.1	ACACATGCCGCCCCATCGTCGACATGCAGATTCCAGCTGGCAGATATGCAAAACCCTGAA[A/G]ACAGAATACACATACAGACCAAAAGTTAAGTCATTTTCGAAATGGAAGTATAGATTTTGT
Pv_TOG899751_1_002_00001_Sep08_220	Pv_TOG899751	Pv_TOG899751_1	PvLG01	44.4	GGGTACGAGATTCTTTTGCTTACTTTTAGTATTTTGACTTGGGAGAGCAAAAAGaAAGTA[C/G]CAAATAATGCACACAACAATAagACAANNCTGAAATAGTCAAGACGGCAAAAAATTAAGG
Pv_TOG899751_1_002_00001_Sep08_248-249_down	Pv_TOG899751	Pv_TOG899751_2	PvLG01	44.4	GTATTTTGACTTGGGAGAGCAAAAAGaAAGTASCAAATAATGCACACAACAATAagANN[A/C]AACTGAAATAGTCAAGACGGCAAAAAATTAAGGATAAAGATGTAAAAAGAAAGCCTAAAA
Pv_TOG899764_2_002_00001_Sep08_1160	Pv_TOG899764	Pv_TOG899764_1	#N/A	#N/A	agaggtaaagatgatgcaagtttgtgctatccataagccagacacatggataacgccata[T/C]cagcgctacatggcggatggcgtgctcccactggacccgacggaagctagaaagataaag
Pv_TOG899998_1_002_00001_Sep08_203	Pv_TOG899998	Pv_TOG899998_1	PvLG01	4.9	CGATACAATGTGTGGNGTATGTGATAATATGTCATGAGTCAATAAGCCTATTCTTGGTtG[T/C]TTATATTGGCTATTTGTTTTTGTTCTTAAGAAATgCWATTGAATGGAGTTtTYTGATAAC
Pv_TOG900006_1_002_00001_Sep08_352	Pv_TOG900006	Pv_TOG900006_1	PvLG10	49.4	TTGAATTACCCACACAGGCATGCAAACACAAATAGAGACAGAAGCATGAGTCCAACATGA[C/G]ACATCATTcTGTAACAAAATTATANAAAAACTTTCAGTATTTTCCATTGAAAARAATGTA
Pv_TOG900046_1_002_00001_Sep08_135	Pv_TOG900046	Pv_TOG900046_1	PvLG01	64.5	TGTATTTGGAATATGTACTAGTGGGTTTTTGAGTCTACGTTCAGaAGAGGACAAATAGAT[A/G]CTGTTGAAGGAATGGTATGTGCATTGGCTAAACTTCTAATTCCTTAGTTTTGAATTCCAC
Pv_TOG900075_1_002_00001_Sep08_545	Pv_TOG900075	Pv_TOG900075_1	PvLG05	42.1	AGTCACTACTAAAGTGTGACTGATGACATAGCCTTTGCCACTACTACTTAGTACTTAGTG[A/C]CTTGTACTGAGAGGGAAATTTCTCTTTTAAGGAATGAGACATTGTTGAAACAGAACCCAA
Pv_TOG900129_1_002_00001_Sep08_79	Pv_TOG900129	Pv_TOG900129_1	PvLG04	94.2	cATCtTAtGTATCATagtTATCAGAGAAAGAGGAATGTGCTGTTAATGTTTTTGCCAAGT[C/G]TTGCACTCATTCTATAAAGCTTCCCTTTCgAtATCCCATTCTGTGTCtTTGGTGCaAAGA
Pv_TOG900136_1_003_00001_Sep08_127	Pv_TOG900136	Pv_TOG900136_1	PvLG01	36.2	GGTAGAGCATTCTCTTTTGTAACCTTCTGTTGTTTGTGTAtGCTGT[T/C]CTAAATGTGGGATATTCTGATTATCAGTTAcTATCCTCTCTCGATTATtTTGGTTGgCG
Pv_TOG900140_2_002_00001_Sep08_351	Pv_TOG900140	Pv_TOG900140_1	PvLG06	29	ATGCTAAATAAGTTTAACAATGTGTTTCTGGATACTTATTGTCATTGACATTTCTTTTGG[T/C]TTATGAAGGTAATGCAAGTTGATCTTCTCTCGTTGGACTCTGTTGTGAGGTT
Pv_TOG900146_2_002_00001_Sep08_513	Pv_TOG900146	Pv_TOG900146_1	PvLG08	11	TGGTGAGTCTCCCACTTGCTTCAATCAACTTGTTGCCATAGCTTGAACCTTCTATGCTTg[A/T]TTGTCCTTCTTCAACAGCCTCCAGCTTCTCCAAACTACCatGaagGCCGCTGGataactg
Pv_TOG900217_2_002_00001_Sep08_134-136_up	Pv_TOG900217	Pv_TOG900217_1	#N/A	#N/A	TCCACCTTAGGaACCCAGTACAGGGGAAAGCCCTCgAgAAGGGAAGGGctGTGTCtATTG[C/G]NNGTGATCATGTAGAATCtACCCTTccaATCCTTGAAAGACTGCTGATACATGCcCAAGa
Pv_TOG900220_2_002_00001_Sep08_279	Pv_TOG900220	Pv_TOG900220_1	PvLG05	42.9	TAAGGTCAATGTATATACAGTTTCAATASAGACCAAAGATCCAGGCATTTTACACACAAA[A/G]CCTGCTTCAAATTAAATGCAAGAGACTGGTTGTAAAATTCTGCTACATGTCAGATCTATG
Pv_TOG900220_2_002_00001_Sep08_648	Pv_TOG900220	Pv_TOG900220_2	PvLG05	42.9	AATACTAAAAATGCCAACAGCAGCATGCTCACCAATGTAACCAAGGGTCAGTGGTAAGAC[A/G]CTGAGTGTACAGGGAGAGAGGCTGGTTACAAGGCCTGCCCCATAAATTACAGCCAAACTG
Pv_TOG900221_1_002_00001_Sep08_555	Pv_TOG900221	Pv_TOG900221_1	PvLG03	34.8	CTTAGGCCAGTTGACCCTTTCAGTCTGTGTTGCAATCTCACCCCATCTCCTTCtCAAATT[T/C]ATTTCCAATTTTTTGAGTCTCGTTAGTTTTTCTGCTGTGAAGCTTTCAAACGCTGCTTTT
Pv_TOG900222_2_002_00001_Sep08_165	Pv_TOG900222	Pv_TOG900222_1	PvLG05	26.4	ATTGCCATTTTCTATCAGTAAATGAAAATTATCATACCATCAAGWGTTTTGTTATCGATT[C/G]TCCATGCAATTTTCAAGCACAATGTTCATAGTCAAGTTGCAGTATCTTTTTTAATGCATT
Pv_TOG900241_2_002_00001_Sep08_1293	Pv_TOG900241	Pv_TOG900241_1	PvLG03	28.4	AAACGTGCTTTTCCATTTTCCCTACAAATATAAGGGAGGAAATGGTGGAATGAATTaAAA[A/T]GCCGGTTTTAAGGAAGTGCTTGCAGATATTTATTATTACCCTTTTTCCATTTCTTTGTCA
Pv_TOG900259_1_002_00001_Sep08_705	Pv_TOG900259	Pv_TOG900259_1	PvLG10	38	GAGGAGCTTTTGGGATTGTTCTAGCTCTGTTTTTTTTTTCTTTCGATAATCTAATATTGA[A/T]TTTTTGTGAATATAGACATGTTCATGGGTTTCGATGAAAATGATGGGGATGATGACATAA
Pv_TOG900261_1_002_00001_Sep08_152	Pv_TOG900261	Pv_TOG900261_1	PvLG03	60.3	AAATCTTGCCATCATTTCATTGCTTTTTGGTGATGGAATGATTGGAGATTTAAATTCTTa[C/G]TTCTTTTCCATCATTTGGACAAAATTCTAAAATTGAATGTAAAAGTAGCATAaYTAAAAA
Pv_TOG900261_1_002_00001_Sep08_206	Pv_TOG900261	Pv_TOG900261_2	PvLG03	60.3	TTCTTaSTTCTTTTCCATCATTTGGACAAAATTCTAAAATTGAATGTAAAAGTAGCATAa[T/C]TAAAAAGAAACAATAATTCATAATTTCCATTGGCTAAGAGGAGAAATGATGGATTAGATA
Pv_TOG900268_1_002_00001_Sep08_798	Pv_TOG900268	Pv_TOG900268_1	PvLG11	3.2	TTTTGGTGAATCAATTTTATCAAAAAGTAAGTTYTCATAGCCCATTCAAAGAAGAATAAC[A/G]TCATTTTGGGTGATGAAGACAATGATGATAGTTAGTTAGAGACATGTATATATAGTTATA
Pv_TOG900308_1_002_00001_Sep08_234	Pv_TOG900308	Pv_TOG900308_1	PvLG04	72.4	GTGCAAATATTATCATCCTAATTTTGCACTACTAGTTGGTGACAAAGGGTCTTGTTTGTT[T/C]TTGTGTAGGACCTGGTATCATAGAAGGCAATTCATACAAATTGATGTTTCATCCCGTGAC
Pv_TOG900332_1_002_00001_Sep08_1066	Pv_TOG900332	Pv_TOG900332_1	PvLG10	43.6	ATTCCACTAAGTAGGCACATCATTCAATATTGTTTAGAACCCTATGGGTTTTGGAATGAG[A/C]CAAAATATGAGCAAAGAAAGCCCAACCTGTAAGCCATTTCATCCATGACAGTTTTACCAA
Pv_TOG900339_1_002_00001_Sep08_308	Pv_TOG900339	Pv_TOG900339_1	PvLG11	62.4	AaAKTGAGGAATCCCTTTGATTCATAAGCAAcAWAGGAAAGATGACAAACCTAGACCTcT[A/G]GCGGCCTTTTTCTCTTCGATAGGATcCCGTAGATTCTGgg
Pv_TOG900342_2_002_00001_Sep08_110	Pv_TOG900342	Pv_TOG900342_1	PvLG03	48.1	TTAGTAGATCCCACTATGTCTATTTCTTGATTGCCAGGTAAAACATTTTCTGCTTCTTTG[T/C]TTTCCAGCTCCTGGACTTCATCATGATTGGGAATAATATTGGAGGCTGGTTCTAAGGTCA
Pv_TOG900342_2_002_00001_Sep08_587	Pv_TOG900342	Pv_TOG900342_2	PvLG03	48.1	GSTGACATTCTCTCTATCCATGACAACATTTGATTAACAGTACTGATGATGCCATTTGcA[A/T]CAAAATTTAAAGGAAAAAGAGTGCTACCAACAAGCTCTCCAACACATCTCGCTTCTTATT
Pv_TOG900375_1_002_00001_Sep08_652	Pv_TOG900375	Pv_TOG900375_1	PvLG08	33.8	GAGTTGCGCTCCTACTTTTACCCAAAtTCCACAATCAACAGATCTAAGTCTGATCAGTGG[A/C]CATCCCAAGGCTTCAGAATAAAGTTCCTCACCTAAACCAGTAGTGGCCCCTCCCACAGCT
Pv_TOG900416_1_002_00001_Sep08_243	Pv_TOG900416	Pv_TOG900416_1	PvLG10	13	CTCTCTCTCCTCAACCCTAATTCCGTTAGTATTTTTCTCACTCTCTTTTTTCTCAACGTC[C/G]TTGTTTCTAACTGCGCTTAAGGTGTTCGATGAATTGACTCAACCAAATTGTCTTTGTTTT
Pv_TOG900422_2_002_00001_Sep08_65	Pv_TOG900422	Pv_TOG900422_1	PvLG01	8.4	GAaCTCAAGCTCAAACTGTGCAGTTTTAAATGGAGGGGCATGCTTGTTCTTCACAACCTT[C/G]ACAAGAACCTGGCTTCCCAAAGTCTGCATAAGAAAATGCCATGAASAATAARTATYCATT
Pv_TOG900450_1_002_00001_Sep08_243	Pv_TOG900450	Pv_TOG900450_1	PvLG11	12.9	TGTAAATAATTTGGTTGTCTTAYGAGATTAAATGCATAATTGAGCTTTCACAATTGGCCT[T/C]TTGAAAAGCCAGGGTTATTTTAGGGTACAATGCTTTGTTTTAGTGGCCAGGGTCTGACTT
Pv_TOG900594_1_002_00001_Sep08_110	Pv_TOG900594	Pv_TOG900594_1	PvLG04	89.4	GTGACATGAATTTTTGGGAATAAAAAATAAAATTAAGGGCACTGGCTTGTTTGATTACTG[T/C]TATCAGAGATTGAGTCATTTCTATTTTCTAACCATTGCAATAACAGGGCCAGAGCTTAGG
Pv_TOG900784_1_002_00001_Sep08_136	Pv_TOG900784	Pv_TOG900784_1	PvLG02	60.7	CATAGTCAGATTCTTCTGAAGATAACTCTGGGAAAAAGGATAAACCAAAATTAATGCTtG[T/C]ATTTATTCTACTTTGTCAAAAGTCGCAAGTAGCATGCTTCAAAGAACAAAAATAAAAAAT
Pv_TOG900787_1_003_00001_Sep08_1237	Pv_TOG900787	Pv_TOG900787_1	PvLG05	49.3	aatctttgtttgattccaccatgtataaaagcttgttacaccagcaatcttcattatata[A/T]gaagagtaaagttggagaaagttgtgaSagKagttaatatgattatagtatgaattggaa
Pv_TOG900798_2_002_00001_Sep08_677	Pv_TOG900798	Pv_TOG900798_1	PvLG05	34.1	TATGAGTCTTTGATACTTGTATATTATTATTCAACTTCCACATTCTCAATCCACACTTGA[A/G]CCTCACCATAGTATGTAGTGCTAAATAGTTTATGGTTTATCCTCTGAAAACAGAATTACA
Pv_TOG900820_1_002_00001_Sep08_315	Pv_TOG900820	Pv_TOG900820_1	PvLG07	73.2	TTGAAGGGGCCAAAACCTTTTTTATTAGAGTTTCTGCAACATCTTGAGGGGACCCAAATT[C/G]TGTAATATCCTGTTTGCCAGTTGGTATCACATTTACACTGACGCTCTCCAGTGGTTCAAT
Pv_TOG900848_1_002_00001_Sep08_206	Pv_TOG900848	Pv_TOG900848_1	PvLG02	22.4	TTGAGAACTTGGATCTCATTCTATTGTGTCTTGATGAGATTGTTGATGGAGGGTATGCAT[A/G]TATTTCTTAACCACAACTTTTATTTCCCAGAGAAGTAGTTTAATTTTTTAATTATTGTTT
Pv_TOG900942_2_002_00001_Sep08_930	Pv_TOG900942	Pv_TOG900942_1	PvLG09	66.9	GCAGGACAMGGCTCTGRATATCAATTGATGTAGAACCAAGGGGGTGAAACATGGGAAATT[A/G]AAGGTTCAAAATAGCTTGTTTATCAATAATTTGMAAAAGAGAYCGACATCAAGTGATCAA
Pv_TOG900987_2_002_00001_Sep08_506	Pv_TOG900987	Pv_TOG900987_1	PvLG01	37	AGAGCATCCATTAGAAAATGAAAAAAATGCAACTTGGTGATAGAATTTAGTAACCAATGC[A/G]CTTGAGTCTGATAAACAGTTATTGGRACATRAATTATKGTAAAAAGGGCATGAAAGTTAT
Pv_TOG900991_2_002_00001_Sep08_671	Pv_TOG900991	Pv_TOG900991_1	PvLG05	61.4	TGACATTGCAGAACAGAGTAACCATAAACATAATATTATGTACACAGAACAAATTAACCT[A/T]ATAAAAGGAAAAATGTACCTTAAAACGCACGAATTCATGCTTGAGAAGATGAACATAGTG
Pv_TOG900992_1_002_00001_Sep08_94	Pv_TOG900992	Pv_TOG900992_1	PvLG07	51.6	TGGTCGAGAATTATTTTAATTTACACATACAATATCTATTGCCAACTGGTCTTATTGcAT[T/C]AGTTTAACATCTTCACATTTATGATTAATGATAATTGAAATATCTCATTGGAGAAAAGAG
Pv_TOG901001_1_002_00001_Sep08_164	Pv_TOG901001	Pv_TOG901001_1	PvLG01	39.4	CAAATTTGCAACCATCAAGATTGCATTAATAAAATTAATGAACATAATGTTCTAATAGAA[A/C]TTTTGACTTTGTTTAGTATTTTGCAGTGGTATTTGTCACCAATGTCTCATAACATAACCA
Pv_TOG901015_1_002_00001_Sep08_898	Pv_TOG901015	Pv_TOG901015_1	PvLG09	33.4	TAATTGATCCTTTCGTGCGAAGTGGCTCTCACTATCTTCAACAGTTTCTCATTCTCTCAg[A/C]AGCCATAGGTTATAATTTTTGGTCCATTTAACCTCATCGCCACTTCCTCTCTTGTGGTAC
Pv_TOG901032_1_002_00001_Sep08_508	Pv_TOG901032	Pv_TOG901032_1	PvLG03	32.4	GAAAGCGGTGCAAAGTTCAAATTTCCTCAGGAAATTTCCAGTCACAATCAAGCATAATCc[A/C]ACAGGAAGACCAACCCACTCTCCCACACTGCAATACTTGGACAGAGGCACCTTAATAATT
Pv_TOG901032_1_002_00001_Sep08_412	Pv_TOG901032	Pv_TOG901032_2	PvLG03	32.4	TGGCAAGTCACAATTGGGCTAGGCCATGGACTTGAGGGACAGTGTAGGGAGAACAAGTCt[A/T]ACAGTGGTGGGTAACAAATAAATTGTCAATATAAAGAAAGCGGTGCAAAGTTCAAATTTC
Pv_TOG901037_1_002_00001_Sep08_215	Pv_TOG901037	Pv_TOG901037_1	PvLG03	41.2	CTACGGGTGAAGACACCAGCTCCATTGTCTACCACGTACGGCACATTACCCTTCTCCTGt[A/T]GTTACCACAATTACAGCCAGAATCAATATGGAATAGtNNNNAGAAATAATAAAaRAAAAG
Pv_TOG901045_1_002_00001_Sep08_327	Pv_TOG901045	Pv_TOG901045_1	PvLG10	92.4	AGACAAAMCTCACACCCGAYAAAAAGAGAAAYAGAGAGGGTTTAAATATACTTTTCCCAT[A/G]AATTCCAAAAGTTCGTTGTTGGCCTCTCCACGGGCAGCAGGAGCAGCAACAGTGACTCGA
Pv_TOG901047_1_002_00001_Sep08_1097	Pv_TOG901047	Pv_TOG901047_1	PvLG01	5.7	CAGCTTCTCAGGGGCTTTCCTTCTTCTTCTCCTTCTTCTCAGTACTGTTTATATCATATG[A/C]ACTTTTAGCTTCTCAGGGGCTTGCTTCTTAGACATATAGCAATTGAAAGCTTTCTTGTAA
Pv_TOG901050_1_002_00001_Sep08_237-238_up	Pv_TOG901050	Pv_TOG901050_1	#N/A	#N/A	tccaaaaGAAAGAAAACAAtTAAaCAGATAAATAACTGATAATTGATAATTCTCCCCCG[T/G]NTTTTACTTACTCCTTACTATTCATGGTTTATATAGTAGATGAATTACTAAATCAGTGAC
Pv_TOG901096_1_002_00001_Sep08_444	Pv_TOG901096	Pv_TOG901096_1	PvLG01	63.7	GCTTATGTTGATTTCAAAGAAGAGTACTACACCCCATATCCTGCTGTTGTTAATGACAAT[T/G]ATCTGCATCTGCATGTGGTAAGAGTTGGGCAACTTCTGCTTGGTCCAGACAATGTGCATG
Pv_TOG901166_1_002_00001_Sep08_767	Pv_TOG901166	Pv_TOG901166_1	PvLG07	42.4	GGGTAAGGGGTGGGGAGGAGAGTATCATGTTATTTTTTTTTTAAANTTTTAAAGTAAAG[A/G]TAATTCTGTCGTTTAATTTGTTAAGACACACATAACAGAATATCTCTTGTATTTTTTTAC
Pv_TOG901166_1_002_00001_Sep08_707_down	Pv_TOG901166	Pv_TOG901166_2	PvLG07	42.4	ATTGAGAGTTGTCATCTTTCTGAAACATGGAGTAACTTGGATGGGGAAAATGTAGGATN[T/G]GGGGTAAGGGGTGGGGAGGAGAGTATCATGTTATTTTTTTTTTAAANTTTTAAAGTAAAG
Pv_TOG901167_2_002_00001_Sep08_256	Pv_TOG901167	Pv_TOG901167_1	PvLG04	48.5	GGAAACTTGAAATGTTTAGACTACCATACAGTGGATATAGTTGTGCAAGTCAGGTGTtCT[A/G]GGCTTCTATTGACCTTTGGCTAATCTGTTCTTAGGTTCAATATGGCTCCTCCTATGTCAG
Pv_TOG901184_1_002_00001_Sep08_1068	Pv_TOG901184	Pv_TOG901184_1	#N/A	#N/A	ATTCCACTAAGTAGGCACATCATTCAATATTGTTTAGAACCCTATGGGTTTTGGAATgAG[A/C]CAAAATATGAGCAAAGAAAGCCCAACCTGTAAGCCATTTCATCCATGACAGTTTTACCAA
Pv_TOG901197_2_002_00001_Sep08_155	Pv_TOG901197	Pv_TOG901197_1	#N/A	#N/A	CAGGAAAACCATYAAGTCTGATGGCATTGCTGGCCTTTACCGTGGTTTCAACATTTCATG[T/C]GTTGGAATTATAGTGTACCGTGGTCTTTACTTYGGAATGTATGATTCTTTGAAACCAGTT
Pv_TOG901197_2_002_00001_Sep08_188	Pv_TOG901197	Pv_TOG901197_2	#N/A	#N/A	CCTTTACCGTGGTTTCAACATTTCATGYGTTGGAATTATAGTGTACCGTGGTCTTTACTT[T/C]GGAATGTATGATTCTTTGAAACCAGTTGTWTTGGTTGGTGGNNTGCAGGTATGTNNACAA
Pv_TOG901215_1_002_00001_Sep08_645	Pv_TOG901215	Pv_TOG901215_1	PvLG08	18.8	GTAAGTGCTGCGTGATTTATCCCTTTTCATTCTGACTATAGCTTTGTCTACTTTTTTGCt[T/G]TGCATATACTGGCGTTTTCATCTCTGAAGGATCTGCGGATTGCCCTTGGTCCTGAGCAGC
Pv_TOG901225_1_002_00001_Sep08_355	Pv_TOG901225	Pv_TOG901225_1	PvLG04	16.6	CCGACATGTGTAaYGTAATCTATTCAAACTATATTTGCGGTTGCACGATAACCACt[T/C]ACTCAATATTGCATCTCCATATCAGAAAGCTTAGAAAAACAAGAAAACCAAATAAAAGAC
Pv_TOG901238_1_002_00001_Sep08_199	Pv_TOG901238	Pv_TOG901238_1	PvLG02	59.1	ATTTGCTATGAAGTGGGGACTTAGCTATTAGCATTTCAGTGTGTGAGTGAGGTGCTTAAA[A/T]GAGGTTGTARTTGTGATGATCAATTTGTGAAATTACTGTTGAATGGATAATAATGATTTG
Pv_TOG901255_1_002_00001_Sep08_247-249_up	Pv_TOG901255	Pv_TOG901255_1	PvLG01	37	CCACACAACAGAGAGAGATATGCCCACACAACAGTAAAGCGCTACTAAGCAAGAAGACGA[T/C]NNNGCTAACAATTAGATAATTTACAGAGTATTTTTCGTTTTTTCAGAATGTGAAAGGAAG
Pv_TOG901547_2_002_00001_Sep08_549_up	Pv_TOG901547	Pv_TOG901547_1	PvLG03	49.7	ATTTCTTCTGCTCTATGTAGTTTCTGCACTAATATGGGTCAATGGATTATTTCCTTTTTT[A/T]NTATTTGGGTTCCATGATACATGTCAGTAATTTTTTTCTGCTGTTTATATTTCATTGTTT
Pv_TOG901547_1_002_00001_Sep08_185_down	Pv_TOG901547	Pv_TOG901547_2	PvLG03	49.7	TGAAATATAAACAGCAGAAAAAAATTACTGACATGTATCATGGAACCCAAATAN[A/T]AAAAAAGGAAATAATCCATTGACCCATATTAGTGCAGAAACTACATAGAGCAGAAGAAAT
Pv_TOG901549_1_002_00001_Sep08_630	Pv_TOG901549	Pv_TOG901549_1	PvLG10	51.8	CTAGCACCTTTTCTTATCATGATGATCTCAGTGTCAGTAACAGGGTCCTAGATCTATtAT[T/C]TCCACAATTTGAATGTCTCACAAAATAATACCATTAATGAACGATGAACAACCACACGGA
Pv_TOG901549_1_002_00001_Sep08_339	Pv_TOG901549	Pv_TOG901549_2	PvLG10	51.8	CCACAACTCTCACAAGTCACAACATTTTGTCCCTTTTGTGAACTCAAGGCAATATTTaCA[T/C]GATACAAACAGGTTAGAGCGTAAATACAACATGTAAGCAATCCGACTATTCACAACATAA
Pv_TOG901675_2_002_00001_Sep08_241	Pv_TOG901675	Pv_TOG901675_1	PvLG03	60.3	TGTTATcWGATTCAGAAAATAAAGAAGAATGCTCAGATCCCGCAGAGAAGAGCAGAGGTa[T/C]TGGAAGAAACACATATGTTATCGCTGCATGAGGAATAAAAAAaWATTAATAACATACAAG
Pv_TOG901700_1_002_00001_Sep08_397	Pv_TOG901700	Pv_TOG901700_1	PvLG11	24.9	ATGATTCCTGTCACTATTCCTAGTATAGTGGACGTGGTGGAAGTATTTAAGTTTCTTTAt[A/G]ATCTGTTGAACTGACATTGGCCGAGTTCTGTTATGCTCTTCTATAGTTTCAACTTTCAAG
Pv_TOG901711_1_002_00001_Sep08_650	Pv_TOG901711	Pv_TOG901711_1	PvLG06	53.8	TTCATGTTATATGCTCCTCGGTAATTCTGCTATATGTCAGAAGCCTTCCCTTCCTTGTAA[A/G]AAAAGTTCATCAGCTATAATGCAAGTAGATAGTTGAGCTCATTTTTTTCCATCACATTCC
Pv_TOG901731_1_002_00001_Sep08_631	Pv_TOG901731	Pv_TOG901731_1	PvLG07	36	TAAATGAATGAATGGTGGATTTTTTTTCCTTGTGGTTTATTCATTTCTTCATTATTGAGc[A/G]TCCCTTATGCACCAAATTGAACTTGTTTAATTTAAGAAAAAAAATAAAAGAAAAAGAGGA
Pv_TOG901731_1_002_00001_Sep08_934_up	Pv_TOG901731	Pv_TOG901731_2	PvLG07	36	CAAGATCTTCGGGAGCATCAGGAAGGACCTAAATAAAATTCACCAGTGTGATGTGATGCA[A/T]NCTTTACAGCTTACAAGTTAATCCATTAACAGTATAAAATGTAAATACCTCATCTTCAT
Pv_TOG901734_2_002_00001_Sep08_61	Pv_TOG901734	Pv_TOG901734_1	PvLG11	22.5	aaggaaaagcatTGTCCTCAAGTTCACCAAACGAAGTAACCAGTACCTGCAAGCACGTGC[A/G]AAGTCCAACAAGAAATTGGAAAATAAAATCCACTGAACGAACTAAAAAAGAAATGAAAAT
Pv_TOG901744_1_002_00001_Sep08_243	Pv_TOG901744	Pv_TOG901744_1	#N/A	#N/A	TCAGTTCAAATGGCTTCTTGATATGAAAGGCAAGAAATAACGAACTGAATAAAGaTCAAC[A/G]ATAAAATAGGGCTTGCTAgTCGCTYTGTCTGTACaTTATARTAGTCACTCACTTTGAATA
Pv_TOG901770_1_002_00001_Sep08_652	Pv_TOG901770	Pv_TOG901770_1	PvLG02	17.5	CAATCATTcgtGACGGCAAAAGGGTCAAAAATAgCTCGAGTTTTCCCACAAAGATCATTC[T/C]GTGTGTTTAAAcCTTACAaCTTATCAAATAATCAAttaaaaTTCAAAAGCGTCTCACAAC
Pv_TOG901772_2_002_00001_Sep08_360	Pv_TOG901772	Pv_TOG901772_1	PvLG04	17.4	GTAGATCAAACACAAAACTTGTAGATAAGCTGAAGAACTGCAAACACTGTGGAGATTACT[A/G]TAGCATAAATGAATATAAATATCTCTTCTAGTTATCAAAATATTAGTCACACGATATCCA
Pv_TOG901840_1_002_00001_Sep08_596	Pv_TOG901840	Pv_TOG901840_1	PvLG04	42.8	CCAAAAAGCTGAGGCTATCGCATGTCAATTACACAAAAATCAAAATCCAAACTACGaTCA[C/G]AACCCTTCTCCCACACGCACTGATGctCGNNCCATtATAYACACAACATAAGGCAATTAA
Pv_TOG901841_2_002_00001_Sep08_376-389_up	Pv_TOG901841	Pv_TOG901841_1	PvLG03	16.1	TTTTGACAATATATTTAAAAAGGCTTCCATGTTACTGTGACATGTTTGCAACATAGATTA[A/T]NNNNNNNNNNNNNNNNATTTAGTGTTTGTTAATGTTACATTCAGCTTCATCTAATCATGC
Pv_TOG901894_2_002_00001_Sep08_233	Pv_TOG901894	Pv_TOG901894_1	PvLG05	42.9	ACATGATTGGTTCCACATTGAGAAATTGATTATGGGTCCAGAATAGATTTTGAGTTGAAA[C/G]AACATTTTAGGTAGCTTTTCAAAAACAATTTGATTTGTTTTGCTTTGTCAACGTTCACCC
Pv_TOG901894_2_002_00001_Sep08_395	Pv_TOG901894	Pv_TOG901894_2	PvLG05	42.9	AAGGAATAATAACATSGAAAATAACAAAACTAAGTTTTTGACACTCTGAACTGTTCTACA[A/C]GTTGATTATCCCCATAATGAATCATGTAACTACATAAAATGCCAAATGTATTTGTAGAAT
Pv_TOG901896_2_002_00001_Sep08_412	Pv_TOG901896	Pv_TOG901896_1	PvLG11	70.8	TTTNATTCTGTTCCTCTATTTATTGTTAAATAATTCTTTCAGTCGTTCACATTAGTGGCT[A/G]TTATTTTTGTGATTGGTGCTTACTAAGCAAACTATTGATGTTCAAGTCTATTTCTATCAT
Pv_TOG901904_2_002_00001_Sep08_425	Pv_TOG901904	Pv_TOG901904_1	PvLG05	34.1	GCGACACTTTGATCCTTAAAAAGCGGGACACTTCAATCCTAAGCGTTCCATAAAAAtAAT[A/C]TTTAGGTACTGTTTATTGATTTTTTTTCTTCAGGGACTAATTTGGGTTGAATTAACTCTT
Pv_TOG901908_1_002_00001_Sep08_188	Pv_TOG901908	Pv_TOG901908_1	PvLG03	41.2	antgtgCTGAACAGTAAGGGTTCTTATCCTAGTTGTGTTAAGYAAGAATGTGGGTMTGAA[A/T]AATGTGATTAAATGTTATGGTTTGTTAGCTTTTAATGCTTGAANNGTCCATGTCAGTGTG
Pv_TOG901908_1_002_00001_Sep08_232-233_up	Pv_TOG901908	Pv_TOG901908_2	PvLG03	41.2	AGAATGTGGGTMTGAAWAATGTGATTAAATGTTATGGTTTGTTAGCTTTTAATGCTTGAA[A/G]NNTCCATGTCAGTGTGGTAATGATAGTTTGTTTGGYCTTGAATACTTACATGAAACTT
Pv_TOG901928_2_002_00001_Sep08_200	Pv_TOG901928	Pv_TOG901928_1	PvLG08	29.8	TAAAGACAATAAATTCAATTANNNNNNNNTGTAATTTTCCAATCAGGAGTGAGAAGGCAT[A/G]TGATTTATGAACGCCTTCAAGATGCATTACTTACTCCGWGTGATTTTATTACCAATTTCT
Pv_TOG901933_2_002_00001_Sep08_425	Pv_TOG901933	Pv_TOG901933_1	PvLG01	62.9	TGTTTGACCTGCATACTTGTGTATTTTCTTGTCATGGACCTTGTTTATATTTACCATACc[A/T]GCATTACACTTGCGTCCTTCATTAGTAATAATCACATGTTTAGTTCATTTCAATGTAAGT
Pv_TOG901933_2_002_00001_Sep08_203	Pv_TOG901933	Pv_TOG901933_2	PvLG01	62.9	TGGTCTCCTGATTTATTCTATATTTAATATAATTTGACTCATTATCTGGAATCTACCTCA[C/G]TGCTTTTGAAAAATTAATGTGAATTTCCTTACTAGAACCATTTTTGTACGCACACACTTT
Pv_TOG901960_1_002_00001_Sep08_1149	Pv_TOG901960	Pv_TOG901960_1	PvLG04	78	AAGGAAAGAATCTGCCCCTAGTGTGTCAACTGCCTCAGTTTCCTTGTGTGGAGATCCACT[A/G]ATGACAGTAACTTTCAGCCCAAAGGCCTTACCAATTTTGATTGCAACATGGCCTAACCCA
Pv_TOG901985_2_002_00001_Sep08_670	Pv_TOG901985	Pv_TOG901985_1	PvLG10	67.6	ACAGAACTTTAAACGACAACAGCATAAAGGATATGTTCAAACACGTTTTGAAGAATATaA[A/G]CACCTTTTGAATCTGAGATTAGGGTGAGAAGAACTCAGGTTAGAAGCATAATACNNNATA
Pv_TOG902016_2_002_00001_Sep08_103	Pv_TOG902016	Pv_TOG902016_1	PvLG10	92.4	TCACCTACTCCTACCTTTTTCACTCTCATTCATTCCTCCTTCTTCTATTCAATTCCGTCC[A/G]ATTCAACACGCAGGAGAGAAGAACCAGAATAAGTGGAAAGCTCAAGAAATTGCAGGACCT
Pv_TOG902031_1_002_00001_Sep08_422	Pv_TOG902031	Pv_TOG902031_1	PvLG01	46.8	GCTCTAATTTCGATTGTCTTAATAGGTCATTGGTTCCAGAAATCCTCATAATACAGTTAA[A/G]GCTGTCTTCAAAGCACTTAATGCGGTTAGTGATTCATCTTACTAATGTAGCAATTCATAT
Pv_TOG902049_1_002_00001_Sep08_243	Pv_TOG902049	Pv_TOG902049_1	PvLG04	46.1	CATTGACAATTTCTTtTAGYTGGTTATTtCAAYGATATGATTCGTTGCTGCATTTGtTTC[A/G]TTCATTCCTATTCTATGCATTGCATATTTTGCTCTCTTGTTtGAASCATCCATTTTATAC
Pv_TOG902063_1_002_00001_Sep08_602	Pv_TOG902063	Pv_TOG902063_1	PvLG04	37.7	GACATGCTTGTCGTTGTTACCCCATGTAATAGGGGGTTGTTTGTATACTCGCATTAAAcA[T/C]ACGAACATGCGCAACTATCTGCAAGATGTGCTAAATAATGGATGAAAAAAATTCTCAGTC
Pv_TOG902069_1_002_00001_Sep08_828	Pv_TOG902069	Pv_TOG902069_1	PvLG02	41	AAGTTTTAAAATACTGATTAAAATGTCTAATAAAAGAATACATGAAAAGGTCTACTTGAG[A/C]TTCAACTTAATAGCACAAATCGTTGTGCTGGAAACTAATCTATTGTTTTGTTGCACCTGT
Pv_TOG902111_1_002_00001_Sep08_129	Pv_TOG902111	Pv_TOG902111_1	PvLG10	35.6	GATATCCATTCAGATTTGCCTTGTGATGCAGCATTTCATTAGCCTGAGAATTTTTAATCa[T/C]AAACAGTCAAGTCCAACAACATATTGTACAGAATTATGAATATATGATATGTGTACATAa
Pv_TOG902130_2_002_00001_Sep08_272	Pv_TOG902130	Pv_TOG902130_1	PvLG04	91	GGAAAATAAATAAGACAACAAATAAATAAAATGGCACCAGCATGATTGAACATGTCATGA[A/G]CTTCAGCAGTCAACTGAAATGATAATACATTACAACCAATAAAATATTTATCTGTACCTC
Pv_TOG902140_2_002_00001_Sep08_336	Pv_TOG902140	Pv_TOG902140_1	PvLG05	42.1	GTTAATAATACTAATCTTCGGCTCATTTCAATTTGAATACCTATTTCCTGTATGTATTAT[A/C]CATTGTGACTGCCTAGTTCTAAATCTTGGAATTTGTACTTCTGAGTTGTGCTCCTTTTTT
Pv_TOG902140_2_002_00001_Sep08_271	Pv_TOG902140	Pv_TOG902140_2	PvLG05	42.1	GTTGGTGGAATGCAGGTATGTAAACAATTCGAATGTCATGGTATTTTTAATTTGTATTTT[C/G]TTAAGTTAATAATACTAATCTTCGGCTCATTTCAATTTGAATACCTATTTCCTGTATGTA
Pv_TOG902588_2_002_00001_Sep08_713	Pv_TOG902588	Pv_TOG902588_1	PvLG04	91.8	AACTTATGCTACAAGTTAGTGACTATTGGAGTATAGTGTTTTTGGTTGATAAATTCAaTT[T/G]CCCCAGCATGTAGCAAGTCCTGTTCTtTTMCCAAAAAATAAATGCTTTAGGGTCAAAGAA
Pv_TOG902611_1_002_00001_Sep08_789	Pv_TOG902611	Pv_TOG902611_1	PvLG07	33.6	ATATTAAATACTGATGATATAGCCATTTTATACTGAAACAAAACAAGTAGAATCGTTTTT[T/G]ACTCAATATTATGAAATACAAACTGGGAGGGGAAGGAATAAGTTGTGGAATCCATTCATA
Pv_TOG902629_1_002_00001_Sep08_253	Pv_TOG902629	Pv_TOG902629_1	PvLG07	54.9	AACATAATAAGACAAAACAGTTATCTTGAGCAGGCCATCCCCATTTTTAATATAAAACAT[A/T]ATAGCTAAGTAATTATTGCTAGGAGAYAAATTCTTAATGTAAAAAATTAAGGCACCTAAG
Pv_TOG902692_1_002_00001_Sep08_40	Pv_TOG902692	Pv_TOG902692_1	PvLG08	57.2	TATGGTGGAGTATACTAAACCATCGTCTACAAGAGTCTT[T/C]AGCGACAACCTGACAACATAACAGATGAGTTACATCATAAGTAAATGCTTTGCCTAAACA
Pv_TOG902699_1_002_00001_Sep08_231	Pv_TOG902699	Pv_TOG902699_1	#N/A	#N/A	CTTCATGTAATCTCTCAAGAAGATAAAGAATAAAAAATAAGTTCAATGTCTTCATGTGTC[T/C]TTTTTTTAGATATGTATAGAATTCATAGCTTTTGTTTTTAGATATTTTCATTTCTAGGAA
Pv_TOG902716_1_002_00001_Sep08_501	Pv_TOG902716	Pv_TOG902716_1	PvLG11	4	CTTGTGGTCTAATGATAGAGACACCGAAATTCGGGTTGAGGACAGCCCGCGACATCAATT[T/C]ACCTCTACACATGAGTAATTTCAGTATGAACCTAGACGACAATAATATGGATTATATCC
Pv_TOG902716_1_002_00001_Sep08_610	Pv_TOG902716	Pv_TOG902716_2	PvLG11	4	GGATTATATCCCCGAGTAATAGAACTTTGAAGATGCAGATGACTACGTCCCACAATTAC[A/C]TACCCCTCATATTCAATCAAGTGACACTCCTTCTGACACTCCCTCAAACAATCATTTTAT
Pv_TOG902760_1_002_00001_Sep08_319	Pv_TOG902760	Pv_TOG902760_1	#N/A	#N/A	AGTTGGTCCCTTACTTAAGTTAAGATAGCTCTTCAAGATGAAAGCCCAACGCTATTGGCT[T/G]AGCTTCTACTACAATTACCCTAGCATAGTTTGGATAGATGAAAGCTGGGGGTCCCCTTCT
Pv_TOG902765_1_002_00001_Sep08_214-217_down	Pv_TOG902765	Pv_TOG902765_1	PvLG09	35	ASTTTATNNNNNNNNNNNACTGATTATGTATTGTAATTGAATATATAAAAAGGATCNNNN[A/T]AATTTCTGTGTCCTCTAAACATGTTTCATTTACATGCATATTTTATGTGAAGTTGTGACA
Pv_TOG902768_1_002_00001_Sep08_856	Pv_TOG902768	Pv_TOG902768_1	PvLG06	26.6	CAGCTGACTCCtGACTTAGTGCTACRATGGTACATGCATGAATTTTaTTGCTCAGGGTTT[A/G]AATCCCTGTCTGCATTTTTAGCTATGCTTCCATtTAGCtTGCATTGGTTTAGCTGG
Pv_TOG902776_1_002_00001_Sep08_217	Pv_TOG902776	Pv_TOG902776_1	PvLG09	2.4	GGCAAGAGGAGAAATAACTTACTCCCAAGGAACATCACCCACAAGCATCCAGTCTCCATC[T/C]TTATCTTCATATGTAAGAACATATTCAGATCCATGAAGAAGATCCCTCAAAGAGCTCTCA
Pv_TOG902778_1_002_00001_Sep08_470	Pv_TOG902778	Pv_TOG902778_1	PvLG01	39.4	AAAGTCAAAGCAAATGTAACAGATCAGAAGGAGTAAACATCAAGCAGAAGAtMAAAATAa[A/G]CAAAAATACAACAGAATCGGAACATACCATGGAGCGTAAAaTTCGATAACAATGAAATc
Pv_TOG902798_1_002_00001_Sep08_124	Pv_TOG902798	Pv_TOG902798_1	PvLG11	32.3	TTCCTTTTTGCATTGATGGTACTAGGGCTGCTGCCAGTGCCCATAAAACGGTAATACCTG[A/G]CCAAAAATTACACAACAATTTTCATTTTTTACCATCAACATATATAATAAGAATAAACWG
Pv_TOG902800_1_002_00001_Sep08_160	Pv_TOG902800	Pv_TOG902800_1	PvLG11	48.9	TTGCCATTTATGCTTGTTCACCGTGATATTTATGTCCCGTTATTTCTGACACGTGCTTAc[T/C]ATAAAAGGTGATAAGAGTGCCCTTGTTCCGGGAGGCATTCGCATTGGGGCACCTGCAATG
Pv_TOG902802_2_002_00001_Sep08_1031	Pv_TOG902802	Pv_TOG902802_1	PvLG03	4	AAATATTACCCAGGTACAAGAGAAAGCTTGACTGCACCCCTGTAATCCCCCAGGATGGTC[A/T]GAGACGATTGTCTCCCAAAAg
Pv_TOG902834_1_002_00001_Sep08_623	Pv_TOG902834	Pv_TOG902834_1	PvLG02	17.5	CAANNNACTTGAGTTTGAAACATTATCGAAGTTTTTAGGCAAGATCTACTGGATTTCACT[T/G]AAAGAATATGAAAATGTAAACAAGGAAACTGAAAACGAGTAATACATATAAAATTTTTGA
Pv_TOG902834_1_002_00001_Sep08_86	Pv_TOG902834	Pv_TOG902834_2	PvLG02	17.5	TGCCAGAGAGCGTGGCATTCTCATAGTTTGGGTAATAATAACCAASCTTCYCAAACTCC[A/C]CAGTTTTTGTTTTGTAAACTTGTTGGTAGATTAATAATATCATGAAATCAATTAATAAGA
Pv_TOG902870_1_002_00001_Sep08_570	Pv_TOG902870	Pv_TOG902870_1	PvLG11	11.3	CAGTACCAAAATATTGCATAAGCCAGGGATTTCACAATATGAACAAATAAACTTTTGTTT[T/C]AAGAAAAAATCAACCAAAAAAATATTAACCTACAACTGCATCAAAAGTATTATCCCAGTA
Pv_TOG902872_2_002_00001_Sep08_249	Pv_TOG902872	Pv_TOG902872_1	PvLG07	71.6	GCACAATCAAGATATCATCAGAACATTATAGCCAAAGAGCAACAAAATCTGTTTTCATCA[T/C]TACTTTAGTCATTCGTGTAATTCAACCATTGAATGTAACATTCCCTTACCACTTGCATGA
Pv_TOG902879_1_002_00001_Sep08_375	Pv_TOG902879	Pv_TOG902879_1	PvLG08	26.5	TCTATATTAATACCTAGTGNNNTGGTGATTATGCATGTGTGTGAACATGTTAGTACCTAG[C/G]TTGAAGGTGTCAAAAGCAAGTGGAGTAACTTCCAAAAATGAGTTACACACATCAGTGGCT
Pv_TOG902883_1_002_00001_Sep08_235	Pv_TOG902883	Pv_TOG902883_1	PvLG01	33.8	ATCTGAAATCAAACTCTTTTCAAGACAGACTTATACTTTATAAACATCTTTACCATAAAT[A/G]ACAGGTCCAAAATCTACATCACCGGAATTCTACATTTTAGTCCCAACATATATATTTTGT
Pv_TOG902901_1_003_00001_Sep08_1102	Pv_TOG902901	Pv_TOG902901_1	PvLG05	42.1	aaaacaccacaaaagatcatatcttcagacatgaaatcctgcacaaatacagatccgaaa[A/T]aggattcagtgtctacaatcaacagtctctctttaatcaattactcatgcatcatcctca
Pv_TOG902902_1_002_00001_Sep08_1027	Pv_TOG902902	Pv_TOG902902_1	PvLG11	8.9	CCAAGAATTTCTCTGCCCAGGCATTATCGAACAGATGCAAAATGATAGTAGTGAGAAACt[A/G]TAATTTCCCCAGAACTTTATTcTAAACaccAAGTTTAAATTGAAATGTAACaa
Pv_TOG902906_1_002_00001_Sep08_149	Pv_TOG902906	Pv_TOG902906_1	PvLG07	78.3	CACCCCTGTTGAAATCATTCTCAGGATATCCAATTTCTGGGGGCACAATTATcCTACATC[C/G]ACAAACATAATGAAATtTGCATCTYTCtcCCTGtANNtTTAYTTCYGCAcAAAAAATKAC
Pv_TOG902910_1_002_00001_Sep08_532	Pv_TOG902910	Pv_TOG902910_1	PvLG06	25.8	AGATATTGCCACATCAGCCAACTAAAGGCTAGTTGATTCATGAAaACTGTTGCTATTCAC[A/T]CAGTTGACCCAGCTTGAAGCAGTTAGTCTAACGCAAAAACGGAGCTGCACCATCCACACA
Pv_TOG902999_1_002_00001_Sep08_172	Pv_TOG902999	Pv_TOG902999_1	PvLG04	37.7	TGGTTGAGATGGGTCCTTCCTGCCTTGAGTATGAATTAGAATGACAGTGTCAGGTCTTAC[A/G]TAAGTGTGATTGTTAMTTTTATATTGAGTCTGTATTGCTGAAGAAATAATTTCCTGGTTA
Pv_TOG903002_1_002_00001_Sep08_997	Pv_TOG903002	Pv_TOG903002_1	PvLG05	25.6	AGAATACAGTTCGTTTGCTATCCTCTTTGAAATGGAGGTGAAAATTTCAAGGAtGTGCAC[T/G]GTATGAAAGAACAACTGTATTCCGAAATAATTCACACTCTAATTTAAAAGTGCATGACAA
Pv_TOG903032_2_003_00001_Sep08_1755	Pv_TOG903032	Pv_TOG903032_1	PvLG08	47	CCGAAGCTTATTTTTACAAGAGACACCAGTTTGAATCCCCAATCCCCTGgTGCTTAGAaA[T/C]TTAGGACTTCATAGTGTATTCAATTAGTAAATAGtTATTAATATTCGTAATGACATCAAC
Pv_TOG903058_2_002_00001_Sep08_351	Pv_TOG903058	Pv_TOG903058_1	PvLG11	63.2	ACATAGAGCATGAAGTATTTGAAGAGAGAAAACCCACCGGGGACATGAGAGGGCTGGTGA[A/G]GAAGAAGAAGAGAGAGTGAAAGAAGGCATTGTTGTTTGAAGATTCTGAATTAAACTAAGA
Pv_TOG903088_1_002_00001_Sep08_74	Pv_TOG903088	Pv_TOG903088_1	#N/A	#N/A	TATCGGGTACCTTGGGATACGTAGCACCGGAGTATCTTCTAGATGGTATGCCAGCTAAAC[T/C]TGTTATCATTATACGCCATATGCATTGGTTTGACAGATAGTGTATTTCAATATATTGTAA
Pv_TOG903109_1_002_00001_Sep08_489	Pv_TOG903109	Pv_TOG903109_1	PvLG01	30.4	TGCAGTGATTAGTTCAATGCCAAGTACCTTCTTGGAAATCAATGGAATACTTGGTTTTCA[A/C]GTGCGTTTGGAGCTTTTTGTTTAGGATTCTGTCCTCTGAAATAATATCTAATCCAATCCC
Pv_TOG903155_2_002_00001_Sep08_410	Pv_TOG903155	Pv_TOG903155_1	PvLG10	8	TATCTGCAAAAATGATCCTGATTTGATCAGTACACTGCAAGTAAATTCTTGAAAGTAAAG[C/G]ACAACAGTAACGTGGAGGGCTAAGTCTAGAAGAATACAACTGAAACCATTACCACCATAC
Pv_TOG903324_2_002_00001_Sep08_447	Pv_TOG903324	Pv_TOG903324_1	PvLG04	42.8	AGGGATGTAAAAGGCATCTCAAGGGTATTACAACCAATTCTGAATAATTAACATTTTTTT[A/T]ATCCAGATCTTGAATCCCTTTCCTTTTCCATAAAAGAGAACACAACAAAACATACCTTAG
Pv_TOG903712_1_002_00001_Sep08_258	Pv_TOG903712	Pv_TOG903712_1	PvLG03	48.9	GTCATTCCTACGGAGATCTTTAGAGACACCACTGGCAGGAACTGAGTCTTCACTTTCTTC[A/G]TGATATGGAACCACACGAGATCCAGCTTTGGACCCACCATACTTGTGTATTCTATCGTCA
Pv_TOG903813_1_002_00001_Sep08_550	Pv_TOG903813	Pv_TOG903813_1	#N/A	#N/A	ACTTGACCAAACATCTCACGACACGAGCTGACGACAGCCATGCAGCACCTGTATGAAAGT[A/C]AGTACCATCCCGTTAAGGACTGGTTTGGTTGTTCATATGTCAAGGGCTGGTAAGGTTTTG
Pv_TOG903841_1_002_00001_Sep08_238	Pv_TOG903841	Pv_TOG903841_1	PvLG05	9.4	ACGCTTGGCAGGATCACTTARTACTGTTAGTAAAAAAGAAGACAATGGTCAACAAAAAAA[A/T]CCATGATTATCATGTTGCAGCTGCTAGCTGTTTTCTACACCATAACCATATGCAGGAGAG
Pv_TOG903842_1_002_00001_Sep08_603	Pv_TOG903842	Pv_TOG903842_1	PvLG03	38	AATTTTGCTAATTGATATTGTTTACCACTTTTTGGTATTGTCTGGATTTTTGAAATAtTT[A/G]TATGTGGAGTGAAGTGATTTCGTTCATCTATCTTCTTTTATTCTCTGcCAYATATATTGA
Pv_TOG903872_1_002_00001_Sep08_356	Pv_TOG903872	Pv_TOG903872_1	PvLG02	24.8	TTTATCATTGAGTTATTTATTTCCTTTCTCTTATTTTTGTAGAATTTTGGTTTTGATGG[A/C]AAACTGGTGGTGAACTACGCCTGTTCCATGGcatggGGGCT
Pv_TOG903882_1_002_00001_Sep08_547	Pv_TOG903882	Pv_TOG903882_1	PvLG06	14.1	TCTATGGTAATTTGGTCGACAATGATCATTTGTTGTTAATATACCAGGCATTATGGAAAG[T/C]TTTAAATCCTGAATACTATTCCATATGTATTTTTTAGCATGAAACTATGGTCTGTCAATC
Pv_TOG903898_1_002_00001_Sep08_287	Pv_TOG903898	Pv_TOG903898_1	PvLG04	9.1	ATGTAGCAAATGAAATATGATAAGATTAGATGTAAGGCAAATTATTCGAGCGTATGCAAA[A/G]TTGATTTTGAATGAGATTGATGTTATAAAATTGATATTYAATTGAAGTGATTTATGGAAG
Pv_TOG903904_1_002_00001_Sep08_203	Pv_TOG903904	Pv_TOG903904_1	PvLG08	36.2	GATTAAATTGCATGGTTTTTTCATATGATTTATTACATCAAGAAAATGCAAGGAACAGAA[A/T]GAAGTCAACAATTTTAGAGATGCCCACTTGCTTAGTCGTCTCGTTGCTAAAAGCCTAGGA
Pv_TOG903928_2_002_00001_Sep08_206	Pv_TOG903928	Pv_TOG903928_1	PvLG01	37	TTTGTTCTCTGATGTAAACATTTTTGAAGTCATCCTAAAACAACTAGTCATCTTATGAAC[A/T]CTTCCATGCTGGCATGCTGTGATATTTCCTATCATTATATATATMATGACAGTGCATTCT
Pv_TOG903957_1_002_00001_Sep08_676	Pv_TOG903957	Pv_TOG903957_1	PvLG04	72.4	GTATAAAAAGAAAAGAAAATTAACTAAATGAGTTCAGGTTAGAAAGTCTAAGGTCAAGGa[A/T]TCGTCTTCTTGTGTTATTAGACTCAACCATATCAATGGACGAGCTTAGACATATGGAATT
Pv_TOG903989_2_003_00001_Sep08_184	Pv_TOG903989	Pv_TOG903989_1	PvLG08	51	TCCTGACCAAGAAAAATATTGGTTTCAGGAGTGATATAGACACTaGTTTGATTGGGGGTC[A/G]GGAAGTTATATGCATCCTGAATAAGTTCCCTTCGCACtCTTATGCTGATCAACWTACGAG
Pv_TOG904027_1_002_00001_Sep08_122	Pv_TOG904027	Pv_TOG904027_1	PvLG09	52.9	ATAATTTCCACAAGACATGGAGAGCAATAGCAAAAGAAGTGACAACATTTTTAATCTCTA[A/G]GCAAATATTCCAAGAAAGGTAGAAGACCAATTTAACCATGGATATATCAAACAATTCTTC
Pv_TOG904027_1_002_00001_Sep08_285	Pv_TOG904027	Pv_TOG904027_2	PvLG09	52.9	TATGCACAACTGTATTGATTGCTCCATCCGAAGTCCTAATTTAACATTTTCTACTAGAAT[T/G]TAACAATCTATAGCAGAGCATTGTTGTAAGTGCAATATTCAAACAAATGGCGCTAACGGT
Pv_TOG904064_1_002_00001_Sep08_307	Pv_TOG904064	Pv_TOG904064_1	#N/A	#N/A	AGTGCWAGGAGCGAACGGTAATGTATTKTAGGGTTAGGGAGGTACTTTTTTGTGGAAAAC[A/G]GGCTTGGTCTGTCCACCGTAACCGGACTGTTTACGGTCATAACGGCGTTTTCCCTGAGCG
Pv_TOG904081_2_002_00001_Sep08_331	Pv_TOG904081	Pv_TOG904081_1	PvLG10	69.2	TTCAAACTAAGGATTCATGTTGCATTGAGCTTTGTTGCCACATATCAGATATAAAACCAC[A/G]GCGTAGATTAAAAGATTTAAATGTACAAGCTTCAGCATTATGAAATGAAGTGGCTGCTCC
Pv_TOG904224_1_002_00001_Sep08_491	Pv_TOG904224	Pv_TOG904224_1	PvLG01	48.4	GTTGAAATGTTGTCAATTTGTACAGCACTTCTGTTCTCAAACTTTCAGGGACTACATGCT[T/C]GTTTGTAACTTTTTATTATCCTGGACTTCTTGTTGTTTACTGTAATCTTCTGGCGAGTCC
Pv_TOG904255_2_002_00001_Sep08_224	Pv_TOG904255	Pv_TOG904255_1	PvLG06	51.4	GAACATGCTGAAAAGAGTTAAATAACTAAAAAATTTAAAACATAAATAGGACTCCAAAAc[A/G]CACGTTGCTTTTTGCATAGCTTTCATAGTAGCAGCTCCAGTTCTTAACGCATCAACAGTT
Pv_TOG904656_1_002_00001_Sep08_460	Pv_TOG904656	Pv_TOG904656_1	PvLG01	48.4	GGACTCGCCAGAAGATTACAGTAAACAACAAGAAGTCCAGGATAATAAAAAGTTACAAaC[A/G]AGCATGTAGTCCCTGAAAGTTTGAGAACAGAAGTGCTGTACAAATTGACAACATTTCAAC
Pv_TOG904927_2_002_00001_Sep08_660	Pv_TOG904927	Pv_TOG904927_1	PvLG02	57.5	ACATTCGAAGAATACCTGATGYTCCGGTTCATTATGATATCCAGCCTTACGCCATTGAGC[A/T]ATTGTTGAACCATGAAAAATAACAACAGTGAAAAATGAATCCAAAAGCAGGATCTTATCA
Pv_TOG905013_1_002_00001_Sep08_298	Pv_TOG905013	Pv_TOG905013_1	PvLG06	11.7	CCAAGCACGGAACCCATCCTTTCCGAAGAAGGTAGTCTACTTCCTTTGCCAATTGTTCTt[T/G]TGTCAGGGGTGGCAGGTACGAAAGAGTCTCGAACTTCTTCTTCCCAACTGTTGGCCACAC
Pv_TOG905123_1_002_00001_Sep08_751	Pv_TOG905123	Pv_TOG905123_1	PvLG03	23.3	AACTAACTTGAAAatcctagagggattaaacacgcacttaataatttTGaaagatgatac[A/T]tgaactgtgTATCaaatgaTtcagGgtAtaaattgaccacttAAYATGtgcaSAAactcg
Pv_TOG905182_2_002_00001_Sep08_70	Pv_TOG905182	Pv_TOG905182_1	PvLG09	17.3	acAAAGAGAGGTCTGTTATTTTTAGTTTTTTGACTGaATTGCTGTGATATATATCCTGAA[A/T]TTTATGCTATTTTTCATTCAGGCGCATGCTAGAGCAGTAGAGAGTACMCGKGCAGTATCT
Pv_TOG905195_2_003_00001_Sep08_605	Pv_TOG905195	Pv_TOG905195_1	PvLG07	42.4	TGTCTGGCACAATATGGATTAGGAGTTGTCTATGTGCATTaCATGGTACTCAAACTCTTG[A/G]TGTTgCTGAAGCAGTGCAgATTAAWATTTAATGCAAAGRCCGTAATCttGCCTTAGAGGG
Pv_TOG905231_2_002_00001_Sep08_418-423_down	Pv_TOG905231	Pv_TOG905231_1	PvLG11	46.8	GGAACTAAGATGATTTATTTTTCTATGTTGTGAATTTTTGGTTTATAAttgcttNNNNNN[C/G]AACCCAATTCTGCAGTTTGCTATTGACAATTCCCCCTAGTGTGGGTTATGAGCAGAATCC
Pv_TOG905234_1_002_00001_Sep08_291	Pv_TOG905234	Pv_TOG905234_1	PvLG08	35.4	GGAGATAATATAACAACATTGAATACCATTGGCACtCTGCCAAGAAAAGTCTCTAGTGTA[C/G]AAGGATCAGGAGCCTGAAGAATATCCAGTAGCAGATGCATCGTTTCCAATAccctttgag
Pv_TOG905268_2_002_00001_Sep08_344	Pv_TOG905268	Pv_TOG905268_1	PvLG05	46.9	ATTTAAAATGATTAGATGCCAACACAAATGAAAAACTTAAGTATGGCTTCTTTGCCAACA[A/C]ACCTGCATCCCATATAAACGCCTGAATGGCCATTTGCCGTGATATTTGACTGTGCCAAGG
Pv_TOG905290_1_002_00001_Sep08_760	Pv_TOG905290	Pv_TOG905290_1	PvLG01	0	TGTTATATTAAAATGTGAATTTTCTAGAATCAGTGATTGCTTTAAGCTGTCTAATAACTT[A/C]GATTTGCCAAAGGTACAAATGACAAATTGAGTTTCAATATTTTCTATTTTCCTCWTGTTT
Pv_TOG905303_1_002_00001_Sep08_749	Pv_TOG905303	Pv_TOG905303_1	#N/A	#N/A	GACACGTAACTGAAATtTCACYATCCCTTACTGTTTCTCAAATCTTAGGATGAAAaTAGA[T/G]GCAATTGCTGGAAGTTCCCAATATTTTcTTTTRCACCTATGTACTCAGGTAATTTTATAT
Pv_TOG905314_1_002_00001_Sep08_471	Pv_TOG905314	Pv_TOG905314_1	PvLG05	10.2	GATACCAATAATTTTTTAGTCTTTAAAACTAGTTTtTATTTAATGATTTTCTTACCGTGT[T/C]TGGTCAGCTTAAAACGTAGCaGGCTGTCTATCCCATTGCCTTTGAWGAAAAAAACANNNT
Pv_TOG905343_1_002_00001_Sep08_279	Pv_TOG905343	Pv_TOG905343_1	PvLG04	94.2	GGCTGAAGCCATGCAAGATCAATACGTACCCCATATGTAGCCAACTTAGGGTTAGCATAT[A/G]CATCAATCCAGCTGATAACAGGGCCAAAAGTTATTTTTAGATGTCCACGGCG
Pv_TOG905363_1_002_00001_Sep08_697	Pv_TOG905363	Pv_TOG905363_1	PvLG01	64.5	AAAACAATTGGCGTAGATAGCACTTACTTTGGGGGGTTTTGATGTGTAGGGGAAGGAgAA[A/G]TTTGGTATGCTATCGAATTTGATTTTGACACTATaTAWACTGAAATACTTGTCTAGGCTC
Pv_TOG905371_2_002_00001_Sep08_69	Pv_TOG905371	Pv_TOG905371_1	PvLG03	39.6	CATGARATTTCTTTTCAGAACCTTAAGGTTGGAACAGTTTCTTCCAATCAGCACCAATGA[T/C]TCATGGGTTATCTCATAACAATAGCTGATATCCAATTCTCTAAGCTTCTTACAACTCAAA
Pv_TOG905371_2_002_00001_Sep08_417	Pv_TOG905371	Pv_TOG905371_2	PvLG03	39.6	ATCTTAAATGCTACCATAACKAATTATGWCATGTTTGATTCACGTTAAATGATCCAAAAT[T/C]ACGTGAAAATACCAGCTAATACGATTTTAGATGTAGGTAACATGATTAGTTAACATTGAA
Pv_TOG905443_2_002_00001_Sep08_301	Pv_TOG905443	Pv_TOG905443_1	PvLG03	60.3	TANTTTTGATTTAAATTTCATCTGATACTGTACCTGGAAGTGTCTATCTTCTGTGGTTGG[T/C]TGCAATGTTGGATATTTGGGTGACATGTTACTCTGCAACGGYAGCCTATCTTATTGGTGT
Pv_TOG905479_1_002_00001_Sep08_729	Pv_TOG905479	Pv_TOG905479_1	PvLG04	43.6	AAGGTCTTACTATAGTACTTGTTTTTTCTGTTGCTACATCATTTTTTAAATTTGTGACTt[A/C]AAAAATAAACAGATAATTGAGCATTCATTAGAACTATTTTATTTTAATTACATGTTTATG
Pv_TOG905494_1_002_00001_Sep08_1168	Pv_TOG905494	Pv_TOG905494_1	PvLG02	44.2	CANTTTTTTTTTTATTTCATTATTCTTTTGGTCAAATAATTTTGTAATGCATTGCTaTCA[T/C]AGCGTGTGCTGCTCCTTCATGGTCAGGACTCTGTTGGATGTTGTCTTTAGAGTTTAGATT
Pv_TOG905558_2_002_00001_Sep08_83	Pv_TOG905558	Pv_TOG905558_1	PvLG11	53.4	CTTCTATAAAACATAGTGAATCTTTCTCTGCTCCACTAGCTGTTCTAATTGCTTCACTCA[A/G]ATCATCCTCTGTTCGTACCTACACTCACAACAATTTATATATGGAATTTCTGAAGTAAGT
Pv_TOG905629_1_002_00001_Sep08_486	Pv_TOG905629	Pv_TOG905629_1	PvLG06	48.2	GAGGTCCGATGCTCGAATAACAaYTCCATCTTCTAAAACACGGCATGCCTCATTCACTAc[T/G]GGAAAGAGAATCATCTCCACGATCTCTTGGTCAGTAACAGATATAGGCTGCAAATAAAAC
Pv_TOG905638_1_002_00001_Sep08_273	Pv_TOG905638	Pv_TOG905638_1	PvLG04	8.3	AAATTATGTTAAGGATAGAATAGATACTGCATGTGTACTTGATATTAATTTGGGTCACTT[A/G]AAGGAAGTTAGGGCCAAACAGTGAATAAAAGATTATTAAGTCTTTGTTCATTTTCTGCTG
Pv_TOG905831_2_002_00001_Sep08_497	Pv_TOG905831	Pv_TOG905831_1	PvLG06	46.6	AAAATAaYCTCCTTTCATaRTTGGGTGGAGTAAAAGATCCACCTTAACATTGGAGAAAAt[T/C]GTAGGTTCAATGTAGTAACCCTGGTcTCccaaATCCACCTTAACATtgGAGAAAATCGTA
Pv_TOG906318_2_002_00001_Sep08_220	Pv_TOG906318	Pv_TOG906318_1	PvLG11	20.9	ACTAATATCATTCAAATACTGCATGTACAACTATTTGCATGCTTCATACAACAGaGATTC[A/G]GAAAATAAAATGCACACACTACTATGAATGAAAAAAAGGATGtTTTTTNGGATAAAATTC
Pv_TOG906490_2_002_00001_Sep08_481	Pv_TOG906490	Pv_TOG906490_1	#N/A	#N/A	ACACAAATAGAATATCGATACAGATTTTTCACTGACTTTCGTTTTTTCTGTCTGATTCTA[C/G]AATGAAGACAGGGTGCTGTGGAAGCTASGGACATTACCTCCASGGCTAATGACGTTCTAT
Pv_TOG906490_2_002_00001_Sep08_358	Pv_TOG906490	Pv_TOG906490_2	#N/A	#N/A	GATGAACATATTTGATCTGAAGGAGTGGAAAAAGAAGGACATCACCGGTATATATCACAA[A/G]TGGCAGAATATGGTAATAAGTAGTTGAATGAAACATTTGTTTTACATTAATTGTCTATTC
Pv_TOG906506_2_002_00001_Sep08_612	Pv_TOG906506	Pv_TOG906506_1	PvLG05	18.4	ACTGTCTATAAGGCGATGGCTTGCAAGTGACRTGCCCTTCCTTCATGCATACTATAAACA[A/G]CTGGTCATGTAGATAGCAAGACARGCCCCTACTTCATGTTTTCATACATTTCAGCTAAGT
Pv_TOG906506_2_002_00001_Sep08_244	Pv_TOG906506	Pv_TOG906506_2	PvLG05	18.4	TGATTATGGTTTTTTACTTGNAAGAGGAAAACARATCAAAAGGCCGATCTTCTAGTTTTG[T/G]TAATTAGAGTAAAAGTTGAGAGCTTTTTGAATTAGATTAAAGGTATATTTAGATMAACTT
Pv_TOG906530_1_002_00001_Sep08_971	Pv_TOG906530	Pv_TOG906530_1	PvLG07	40	CATTAAGGCTTGATTCTACTRTCAGTTTGCTGATGATTATGTTCTTTGCAACTTAAATGG[T/C]GGGGGTGGACACTTTCTACCCTAGCATTAGTTATTGTTCCTTAATTTCCTTTTATATATT
Pv_TOG906575_1_002_00001_Sep08_68	Pv_TOG906575	Pv_TOG906575_1	PvLG04	67.4	TTGATCTTGTCTGAATGGAATTGCTCAAAATAGCTTCTCTCTTCAGCTGGAATCAATAAA[C/G]AAACGATGTATCAACATCAACCAACCATCACGCAGCAGCAGACACTGAGAGTATTATCAG
Pv_TOG906575_1_002_00001_Sep08_146	Pv_TOG906575	Pv_TOG906575_2	PvLG04	67.4	CAACCAACCATCACGCAGCAGCAGACACTGAGAGTATTATCAGTATGACTAGTTGATGCT[T/C]GTTACCTGCCAAGTATCCTGTGACCAGCGGTGGCGACCAGTGTCGAGGAAGGTGTCGTTS
Pv_TOG906599_2_002_00001_Sep08_51	Pv_TOG906599	Pv_TOG906599_1	PvLG05	34.1	AGAAAAGTGATAAAAACTGAAGGTAATTCCTGGAGCTACAGAAAGCATGC[A/G]ACAAAGAGCCAATGTTAGCATCTGTGTCTGATTGTCAACCATTGCATACGCGAGTAAACT
Pv_TOG906600_2_002_00001_Sep08_415	Pv_TOG906600	Pv_TOG906600_1	PvLG01	30.4	ACTACTGTTGTTACCTCACATAGTTTAGATACCATATGCCTTTCATGCTATCTGTtTAAA[A/C]AGTTAATCAAGAACCGACAATGACTGGGTACCATAGGGTAGAGAGAGATCCATTGAACCA
Pv_TOG906607_1_002_00001_Sep08_472	Pv_TOG906607	Pv_TOG906607_1	PvLG08	55.6	CAAATGATCTAGCAGCACTTTTACTCCATTCCCTTTTGATGTTCCCAAGGGTACAATTTC[T/C]AGCATGTCAGGCACAGCTTGAACAACAGtGGCACG
Pv_TOG906662_2_002_00001_Sep08_87	Pv_TOG906662	Pv_TOG906662_1	PvLG07	39.2	CAGACAAAACCTGTTAAAATAAGAATTAAGAAACATTAGTTTGAAATGAATTACACAAAT[A/G]AAGATCATTCAAATCTAATGTGACAATCAGAGTGTTTATCAAGAACTATGGGAGACGGTA
Pv_TOG906701_2_002_00001_Sep08_601	Pv_TOG906701	Pv_TOG906701_1	#N/A	#N/A	CTNNNNNNNNNNNTTTGNNNNNNNNNCAGAGCCACCAGAGCAATTGTATGCC[A/T]CCCAACTTTCWCAGCTTCAAGAGATGGGWTTCTTTGACACWCAAGAGAACATAAGRGCTC
Pv_TOG906764_2_002_00001_Sep08_376	Pv_TOG906764	Pv_TOG906764_1	PvLG04	103.4	CGATTTTTGTGAAAATACACTTCATCATTGCTGTGTTAGCTAAGTTTGGTGTTTGTCTCA[T/C]TTTGGAGCTGGTTATTTTTCAATCGGAAAGGAGGGTGTATTGTTACCAGGGATTTGGTTT
Pv_TOG906764_2_002_00001_Sep08_834	Pv_TOG906764	Pv_TOG906764_2	PvLG04	103.4	TGAAGGACGTATCTACCAGCTGAAATTATTTTGTGGCAAGGATTATCCAGACAATCCACC[A/G]TCTGTTAGATTTCAGACTAGGATTAACATGACTgggttccaccaaattctttntgngTg
Pv_TOG906797_1_002_00001_Sep08_606	Pv_TOG906797	Pv_TOG906797_1	PvLG03	51.3	TCTTTTCACATTAATTACACCGGTATCATCTAATTAAaATTAAGACTCTCGTTATTTACA[A/G]ATCATCATATATCATTGGATAAACTTGTTAATCAATGAAAAAAATTGAGAATGAATAACT
Pv_TOG906835_1_002_00001_Sep08_565	Pv_TOG906835	Pv_TOG906835_1	PvLG05	42.1	TGATTTTTTATTAGTTGACATTGTAAAACCTTTTATATTGTCACTGCTTAAAATTTGAAG[T/C]TTTTAATGCTATTATACTTTTTTATGAATGATGAGACATTTGTTGTCTTTTTTCTTTATA
Pv_TOG906841_2_002_00001_Sep08_475	Pv_TOG906841	Pv_TOG906841_1	PvLG11	74.9	CAGGCAAAACAAGTCCCTGGCAAAGACAACGGTTAGAATAGCAACAAGTGGGTAAATGAA[A/C]GCAGTTCAATAAACTATTGACGAGTTCTTAGAAAGGTTATAATCAGATAATACATCCTGT
Pv_TOG906843_1_002_00001_Sep08_140	Pv_TOG906843	Pv_TOG906843_1	PvLG08	11	ttgtctcccaGTAGCCATATATGCAAGATAAGCAAATAACCAACAATTCCTAATCTTGCT[T/C]TAGGACGACTCATGAGAACTCGACCACCAGATACCCTGCATAGGGAAATCAAATTCCTRT
Pv_TOG906886_1_002_00001_Sep08_153	Pv_TOG906886	Pv_TOG906886_1	PvLG04	42.8	ACATCCCATGTAGGTCCTCCAGACTGTAGAATATATTTATAACATTAGTTAAGACTTGCA[A/G]ATACAATTTACCGTAGCTGCAGTTATCAATTCTCAAAGACATAACATAACAATTGTTTAG
Pv_TOG906936_1_002_00001_Sep08_331	Pv_TOG906936	Pv_TOG906936_1	PvLG04	62.6	ACATATCGGGTGGTGCTTACTAAGTCCTCCATACATCTGGAGCAAAGGATAACAAAATGG[A/G]ATTTAGAAAATAGCAAATAAACAATGCAGAGAACTAATATTTAATGTAAGAAAAAAAAA
Pv_TOG906936_1_002_00001_Sep08_391_down	Pv_TOG906936	Pv_TOG906936_2	PvLG04	62.6	RATTTAGAAAATAGCAAATAAACAATGCAGAGAACTAATATTTAATGTAAN[A/G]AAAAAAAAAGGATAAATTATGGATGAGTATGCGAAGCTAGAAATTTTTAAGATCAAGGGG
Pv_TOG906941_1_002_00001_Sep08_330	Pv_TOG906941	Pv_TOG906941_1	PvLG04	46.9	CAGAAAAAaAARAACAAGATAAAAAAAAACATACCCCAAAAAAGAGAAAATATAAAGaTG[C/G]TTTCTTTTCTTGTGATTTGTTAGCACATAATGGAAAAACAGTGACATTCTAATTTCTTAC
Pv_TOG906948_2_002_00001_Sep08_530	Pv_TOG906948	Pv_TOG906948_1	PvLG05	17.6	TCCATGTACTTCCACATGACATTCATCGCAAGGAGATTTCTTCCCATGAATTCCTGTCAc[A/G]GATTATGTTTAACAGTAGAAGATCAAACCATGTCTTAATTCAGCAATTTATCCAGTTTCA
Pv_TOG906952_1_002_00001_Sep08_58	Pv_TOG906952	Pv_TOG906952_1	PvLG01	9.3	TTCAGTAATTGCTACTATTTTGAAAGATGGCCATGCCAAGGACATtATTACCCAAg[A/C]AAGAAGAAAGGATAATCTATCTATGCAAGGTAATCAAGAACACTCAtYATCACAACCTTA
Pv_TOG906969_1_002_00001_Sep08_104	Pv_TOG906969	Pv_TOG906969_1	PvLG04	0	GGTTGTTTTTTCATAGTTTAAACTTGAATAATTTGTGCTTCCAACGATGAAGTGAAAACA[A/T]GTGTTCTTAGGTAGTGGATCCCTCGGGGCTGTAACTGTACAAAACTTTAAAGAGTTGTTT
Pv_TOG907013_1_002_00001_Sep08_1059	Pv_TOG907013	Pv_TOG907013_1	PvLG09	35	GGAGTTTGTTTGTTTAAAAGAATTAAGCTTTTACCTTGCAATTTATTGTTTATTGTTcTA[A/G]ATACCTCAAATGGGTTATGGATGAGTCCGATTTCATTGATCTCCTGATCTGTTCTTTGTC
Pv_TOG907046_1_002_00001_Sep08_267	Pv_TOG907046	Pv_TOG907046_1	PvLG02	30	ACAACAAATAATTGATAAACCCACCAAGGATTATTTTTCACCACACCCATATTAAGGTAG[A/G]AATAGCAACACAACATTCCAAAAAGGAGATGGATGACTCACAGGTTTGATTGCATCCAGT
Pv_TOG907074_1_002_00001_Sep08_101	Pv_TOG907074	Pv_TOG907074_1	#N/A	#N/A	CTCAGCTCAAGCTCAACTCCCTAGGCGTCAATCACATGATACATAAATTAGTAAAGaRAa[T/G]CAATTAAGAGCAAACAGAGGTATAGATTTCAATTTCAGATTTGGATCCTCTCATGTTCTT
Pv_TOG907078_1_002_00001_Sep08_337	Pv_TOG907078	Pv_TOG907078_1	PvLG03	83.3	GGAATTCAACTGAGGGTCAATAACTCTGTTCTCCAAATTAACAAGAAAATAAGCTTGCAA[T/C]TTAAACCAGGGTACATAATTATTATCATTAACTTTGCAGTATCCAGCAGTCATCAAATAA
Pv_TOG907096_1_002_00001_Sep08_522	Pv_TOG907096	Pv_TOG907096_1	PvLG11	10.5	ACATATGCACACACATCAGTATTAAGAAATTCAATTAATGTTCCAACTCAAGTTGAATCA[A/G]CAGATTTGKACTGCAAACGATTGTATATATATACACAATTTGCCCTTATAAAACTATCAG
Pv_TOG907127_1_002_00001_Sep08_775	Pv_TOG907127	Pv_TOG907127_1	PvLG02	45	GATGAGAAGGATCACTTAGAATCAACACATGCACTGTTTTCCATCATGAATCTATTTAAT[A/T]CAGAATGGTTAAAGGTTCAGAGAATGTACTAATAGTGAGATTATTACATTGATGAATATA
Pv_TOG907140_2_002_00001_Sep08_580	Pv_TOG907140	Pv_TOG907140_1	PvLG10	0	AGTTYTCAGTGGGATTGACAGTTNTAAcTCcTCTTAACACGAACTTGATATTATATAYTC[C/G]CACAAACCAAATCGATAAAAAGAGCCAAATTTAGTTCATGCTGAAAAAATACAaATATAC
Pv_TOG907144_2_002_00001_Sep08_378	Pv_TOG907144	Pv_TOG907144_1	PvLG05	20.8	ACTTTCCCCCTCTTAAAATTAGCAATAGTTTGTCCGGATAATGACAGGTAATTTCTCCGC[T/C]TGATGTTACAGGTACAATAATGTGATTATCCTGATAGTGGGTCTCATTGTTTTCATCTTC
Pv_TOG907173_1_002_00001_Sep08_734	Pv_TOG907173	Pv_TOG907173_1	PvLG10	51.8	CTGCTCCAAACTTAATTTAATTAATTCTTTGATGATAACAAAAAAGTTCATTGGCAATGA[C/G]TACATCATCTCTCTGTCCCACCACAATTATCCTTGAAGGTTGAAGTGTCAAACATCCCAA
Pv_TOG907177_1_002_00001_Sep08_474	Pv_TOG907177	Pv_TOG907177_1	PvLG04	78.8	AGGGTAAATTCAAGCAGGTACAAGAATAATTGAATgRAATTAGAAAGATTTGGAACCTGG[A/G]TAATGGGTGTAGAGAAGTTGAGGGAGGGTTGGAAGCTGAGAGAAGTGGCTGAAAGAGAGG
Pv_TOG907233_1_002_00001_Sep08_598	Pv_TOG907233	Pv_TOG907233_1	PvLG11	63.2	ATGTTGAATGGACCTGTAGGACACTAACAAGGAAAAAAGAACACGGCATGAACAGTTCAA[T/G]TAACGAGTGTTATCATTGATAGCACACAGAACATGACAGCAAATTATAAAATTATGAATA
Pv_TOG907901_2_002_00001_Sep08_189	Pv_TOG907901	Pv_TOG907901_1	PvLG07	36.8	GGCTTACCTGCAGAACCAGTAGAAATGAAAGATAGTCAGTATTTGCATGTCACAAACTtC[A/T]GTAATTCAATGATATAATCAAATAACAAGACATTATTATTTCTTTTCATGCCACCAAACT
Pv_TOG907902_1_002_00001_Sep08_589	Pv_TOG907902	Pv_TOG907902_1	PvLG06	14.1	AGATKACCCAATTGAACACAGATTTATTTGTAACAAAAGCCCAATGATTCACACAGAACa[T/G]ACAAAAGGGTATTCAAGAAACACAAATTCTTTAAGGGAGGAAGTGAGAGTGTACCAGTCA
Pv_TOG907934_2_002_00001_Sep08_217	Pv_TOG907934	Pv_TOG907934_1	PvLG05	42.1	TACATACAGGAAATAGGTATTCAAATTGAAATGAGCCGAAGATTAGTATTATTAACTTAA[C/G]AAAATACAAATTAAAAATACCATGACATTCGAATTGTTTACATACCTGCATTCCACCAAC
Pv_TOG907937_1_003_00001_Sep08_1292	Pv_TOG907937	Pv_TOG907937_1	PvLG08	51	AAAGTTTTAATATATTTTAAAATATCAAAATCAGTGTATTTTGAAGACACGgtagaGGGA[T/C]aacaccaaaaacccagcagagaatccaaattcttcaagggttatatatagcctaggtcat
Pv_TOG907978_1_002_00001_Sep08_472	Pv_TOG907978	Pv_TOG907978_1	PvLG08	52.4	AGTTTGGTTATGGACTTGAGATTTGAATTCCTTGGTGGGTTTTGTAGGGTTATTCATGGC[A/T]TTGCAACCAAAGATTATTGCATGTGGAAACTCGGTTGCTTCCTTTGCTATGGCAGTTCGT
Pv_TOG908017_2_002_00001_Sep08_73	Pv_TOG908017	Pv_TOG908017_1	PvLG10	77.5	CAGGGTCCTCACTGAGCTCAACCAGGCATGGACGGATAGTCTTCTCCACCACCTGAAtGA[A/C]AATGATGTTCGCAGTAAGAGTcGARGACAAACAAAGAtGARCAGAGGATGGAAAACACGA
Pv_TOG908034_2_002_00001_Sep08_427	Pv_TOG908034	Pv_TOG908034_1	PvLG05	20	GAGACTGTCTTTACATGCCTCAAGAACGTGTCCATGATCGGAATTCCAAAGCTGAAAGCA[A/C]ATTCAAAAGCAAAGAGTAAGACTGTAATTATCTGAATCAGAAGAATTATCATTACCATCT
Pv_TOG908250_1_002_00001_Sep08_93	Pv_TOG908250	Pv_TOG908250_1	PvLG01	45.2	CCTGACAAAACAAATGCATCAGAAAGCAGCACATTACAAAAGCTGTCAACAAAGAAGAAA[A/G]GTAGCAACTTTGAAAAACATCAGCATCAAATCCAAGACTGTAACATTCAATTGTTTAATT
Pv_TOG908289_2_002_00001_Sep08_441	Pv_TOG908289	Pv_TOG908289_1	PvLG10	35.6	ATACACTGCTTTGAATATTACAGCATTTTTTGGTATTATTTCACCAAC[A/G]CTCAAAAACGAATCAAACACATTGAAAAGTACAAGTGCTCACCCCACTACTGCATGATGT
Pv_TOG908346_1_002_00001_Sep08_456	Pv_TOG908346	Pv_TOG908346_1	PvLG07	1.6	CTTTTTCTTGTATGCATCATTCACAGGAGACAAGTAACCTCCAATTACACAGTAGCCGTC[A/T]GAATTCAATGCATCtCTTGCAAGcaaacaACATACCTTTTTCTTGTATGCATCATTCACA
Pv_TOG908346_1_002_00001_Sep08_364_down	Pv_TOG908346	Pv_TOG908346_2	PvLG07	1.6	TAAGCTTTCCCCCGARCTATGTTTTACANNNNTGCAAGCATGAATATAAACAATGGATAN[A/T]CTTTTTCTCTCCTTGCCTGACAACAACATACCTTTTTCTTGTATGCATCATTCACAGGAG
Pv_TOG908354_2_002_00001_Sep08_517	Pv_TOG908354	Pv_TOG908354_1	PvLG05	10.2	AATCCTCTTTAGGTGTTTAACAAACTCAGCAAACAGCTGATGGTTCCTCCTTGGCAAAAC[T/G]ATCTAAAATCCAAAGCTCCATCWAAGGAATAAAAATCCATTGTTTGAACAGTTGCGTTCA
Pv_TOG908354_2_002_00001_Sep08_43	Pv_TOG908354	Pv_TOG908354_2	PvLG05	10.2	AGCAGCCATGGTACTWGGGAGCTCCTCACGAGCAGTATCAGC[C/G]AGCTTTGAAAGGGATATTGCAGCATTTCTCATCGCCTRAGGANNNNNNAGANAAAAGGGT
Pv_TOG908356_1_002_00001_Sep08_281	Pv_TOG908356	Pv_TOG908356_1	PvLG07	7.3	CTTAAACCAGTTGGCTATAAACTTAACATGACTGGGAAACAAGCCTATTTTGTCACTGGg[T/G]AGAGGGTTATGATTGGGTTTTAGCTTAAGTAGAGATTTATTTCACCCAGACACAGGTGTC
Pv_TOG908473_1_002_00001_Sep08_409	Pv_TOG908473	Pv_TOG908473_1	PvLG01	5.7	WAACTGATGAAGCTCTTGAATAWTGAACTCACCGAGAGTAACCAGTACCTGCTTTGCTTA[T/G]GTGAGCAGGACCCGAGATAAGCCCAAAAAATTGCTTTATATTGATTTGGTGACCCCTGAT
Pv_TOG908483_1_002_00001_Sep08_524	Pv_TOG908483	Pv_TOG908483_1	PvLG11	29.8	ACAAAATAGATTAAGTATGTAACAaWCACAAgMGAAAAGGATGCTGGCAGGAGGGTCCAa[A/G]GATATACCTTCACAATATTATCAGCGTGTTTCATTAACCATGAAACCAAAAGACCAGTAG
Pv_TOG908531_1_002_00001_Sep08_728	Pv_TOG908531	Pv_TOG908531_1	PvLG04	74.8	TCACCATGCGCATTGGTGTTGGCAAGGTATACAATTTATTTTTTATCCTAAAGTATTTTG[T/C]AACAGTTTTTGCTGTGTTGTAACTTATGAGAGTGTATTGTGTCTAGGTAATCAAGGGACT
Pv_TOG908610_2_002_00002_Sep08_87	Pv_TOG908610	Pv_TOG908610_1	#N/A	#N/A	TCAAAAATGGGTCTTTGCACATAATGCTGCTTTTGCTCTTTATgGCCTTGCAGAcaatGA[A/G]gtAtgATATACCCGacTTTGATtggactgaATattttcTggccTGtTTGCTTActAAGC
Pv_TOG908646_2_002_00001_Sep08_276	Pv_TOG908646	Pv_TOG908646_1	#N/A	#N/A	TAAATATCTATYGAACTCTAGAAGATATATTTGTTGTTACTCATTAATCATTCATTRAAT[T/C]CGTAAGGAGAAATGTCATAATTATGCGTAATGAGTAATTACACAACCAATGAAAACWGTT
Pv_TOG908720_1_002_00001_Sep08_267	Pv_TOG908720	Pv_TOG908720_1	PvLG03	75.3	TtcggacattgttcgtttGtaacgatgatccatTCCACTTCCAAAACCAAAGGAGCCCCC[A/G]CGGTTTTTGGCCTTTGGAGTTTCATTTACGTACACAACCTGGAGTGGCATCATGAGCCAC
Pv_TOG908776_1_002_00001_Sep08_41	Pv_TOG908776	Pv_TOG908776_1	PvLG07	44.8	ATGTTGTTCTGTCAATGGTTTTGTGAATATCAAGTATGa[T/C]AATAACAATGTCACTGCCTTTCTTGCTGTTGTTATCTGTAACAGTATTCAATGAGGTAAG
Pv_TOG908804_1_002_00001_Sep08_377	Pv_TOG908804	Pv_TOG908804_1	PvLG01	62.9	ACTTACATTGAAATGAACTAAACATGTGATTATTACTAATGAAGGACGCAAGTGTAATGC[A/T]GGTATGGTAAATATAAACAAGGTCCATGACAAGAAAATACACAAGTATGCAGGTCAAACA
Pv_TOG908826_2_002_00001_Sep08_546	Pv_TOG908826	Pv_TOG908826_1	PvLG10	31.6	ATCAATGAAAGCCAGCAGCATATATATTCTATCACTTTCTACTCACAGTGGCAATGGTtA[T/C]CATCAGAGGATCATTCAGTCAACCAATTAAACATAAATTTTAAGAAAAAAGTAAAACGAT
Pv_TOG908826_2_002_00001_Sep08_280	Pv_TOG908826	Pv_TOG908826_2	PvLG10	31.6	GTAAAGGTGCATGTTGGTGACCAATTGGGCATGGATAAGAATTTGGAAACAACCTCTTtG[A/C]ATATGCAAGGATAAGACTgCWTACAATACCCTTCTCCATACCTTTGCATAGCAAGAAGTC
Pv_TOG908913_2_002_00001_Sep08_664	Pv_TOG908913	Pv_TOG908913_1	PvLG03	28.4	AAAGTTGCTTTAAATGAAATGACAATAATAGGAAAGACATCCAATTTGCACTAGCACGGC[A/C]TGTCTTTTATATTAACATGTACAAAACTAGTTAATTGAAAGAACTACTGCAGCAGAAATG
Pv_TOG909801_1_002_00001_Sep08_195	Pv_TOG909801	Pv_TOG909801_1	PvLG03	12	ACACTTGATAAACTGCCCCTTAATTTACTGCATTAGTTTCACTCCAATAGCTCCAGCTTC[T/G]CAAATTATGTACATACAATGCAGTATTTAGTAACAGAAATCATGTCTGTAANNNNNNCTT
Pv_TOG909835_2_002_00001_Sep08_665	Pv_TOG909835	Pv_TOG909835_1	PvLG07	50.8	GTAGTTAACAGCAAAAGGCCATTTCCCCTCCATATATTGAGGACCACTAGGTCTTTAGCC[T/C]ACCTCGTGATTTGCATGCAGATGTAAAGCTTTCTAACCAGTATGCACAAAACACTGAAAC
Pv_TOG909835_2_002_00001_Sep08_524	Pv_TOG909835	Pv_TOG909835_2	PvLG07	50.8	AAAACAGAACAATTATAACCGGTAAAAAAATRAATGTTACTACTGTGAACTTGTTTTGTT[A/T]CTTCAATGAATGACCGTGAAGACTTGGTATTTTATTGATTTTCCTTATTCTTAAAATTAA
Pv_TOG910203_2_002_00001_Sep08_883	Pv_TOG910203	Pv_TOG910203_1	PvLG10	39.6	AGGGATAAAGAGAAAAGGTTAACTTGTAAGCATATGCAATTCTTGAGTAACTTCGCTGCT[A/T]GTGTAGTTTCCCTTCTTAGTCACACAGTACAATGATTGTCTCTGTAACTTTCAAATATGG
Pv_TOG910212_1_002_00001_Sep08_502	Pv_TOG910212	Pv_TOG910212_1	PvLG02	39.4	TATTATAAATAAAACTTGATTGAATATATATTGGGTCAAGAGCAGCAGAATTCTGCAATc[T/G]GTAAATAAAACATTTACCACCCAAAACCAGAAAACCAAGTTTAAGCATTTCAGACCAAGA
Pv_TOG910318_1_002_00001_Sep08_239	Pv_TOG910318	Pv_TOG910318_1	PvLG07	45.6	ACATATTCCTTCAACTGACAGCATGATACGAGTATGAGATCAAATCAACAGAAAGCATCA[T/G]AGTAAAGAGAGAATCCAAAACTAGTTTTTCAATACAACAAGAGAGAAACAAAAGGTAAAG
Pv_TOG910388_1_002_00001_Sep08_90	Pv_TOG910388	Pv_TOG910388_1	PvLG10	38	AGCGAAACTGCTCAGCTCCCTCTTCAAATCTACAATAAAAAGGATCCAATTTAGTCTCCA[A/T]TGGATACACTCAGATGCAGCACATTGTAGTTGTGCTTGCCCACGCCACACCTATTTTACT
Pv_TOG910522_2_002_00001_Sep08_1113	Pv_TOG910522	Pv_TOG910522_1	PvLG08	18.8	TAAAAGAATGATTATTTCTCCTCAAAAGAAATGTTTCTAATGAAAGTGATTGCTTTTTAA[T/G]TGAAATGGTGATTTTTGCTTCATGGTTTAATTTTCTCTCCCTTCTTTCTTGACCTTCAAA
Pv_TOG910602_1_002_00001_Sep08_439	Pv_TOG910602	Pv_TOG910602_1	PvLG11	12.9	TTTTAGAGTAAAGGCCCATTTAGTTTTTAAAATTGTgATTTGTTTAACTTTACTCCTCTG[A/G]TCTGACTTAACAACATTCAAGAGATGCCTCTGAAATTGGAATTCTTACATTTGAGTCCCT
Pv_TOG910676_2_002_00001_Sep08_123	Pv_TOG910676	Pv_TOG910676_1	PvLG09	44.8	GTCTGGTCTGACAGGTTACACATTCTTTTCATCATTCTACCTTTTTTATGTCATGTTTCA[A/G]TGCCTATTCTATAATCATGAATAATGTCACATTTTGGTAAAAGATGTCACTGTTAT
Pv_TOG910683_1_002_00001_Sep08_736	Pv_TOG910683	Pv_TOG910683_1	PvLG08	39.5	ATAGTTTCTCCAGGTTTACTTATGCAGTTATGCTATGATaGTTTTTAGATCACATAATT[T/C]TCCTTATAAGGTGGGATGTGGAATGAAATGATAAAGTTACATTGATATTTATTTTTGTTT
Pv_TOG910718_1_002_00001_Sep08_529	Pv_TOG910718	Pv_TOG910718_1	PvLG10	70	AACCAAAGGGGGGAATGAAgNNNGAAAGAGCGAGAGAACAAAGGATATAGCATAAATTGa[A/T]AGTGAATGATAACAAAAGATACGAATTGTAGAAAAATAAATTACCACGCAGATTTGGTGC
Pv_TOG910718_1_002_00001_Sep08_329_down	Pv_TOG910718	Pv_TOG910718_2	PvLG10	70	CTGCAAAATTTACAAAGTAGACTCAGCTTAACCCTGGAAACTATACAGCTTCATACAN[A/T]AATATGCCGGCAAATTACAAGATTGCATGATCCCCAATAATACTCAGTCCAGAACTAGAA
Pv_TOG910732_1_002_00001_Sep08_726	Pv_TOG910732	Pv_TOG910732_1	PvLG03	4	CTTTGAAATTTATGGCTTCAATATTGCAGTCAAGTTAATGTGGCTGATTTGTTGTAATGT[C/G]TGGTGGATCCCAACTGGTCGGGTGATAAGAAGTTTGTATTGAGATTTTTTATATAAGGAT
Pv_TOG910735_1_002_00001_Sep08_62	Pv_TOG910735	Pv_TOG910735_1	PvLG10	30.8	AGGcaaggttcggAGGAACAATCAAGAGTCGCTGCAAAAATACTAATTAAATTACAGCTG[C/G]ATGAGGCACATGATCCAACCAAGAGTCTAAACAATTTGCARCCCTTTCAAGCWAAACTAT
Pv_TOG910796_1_002_00001_Sep08_459	Pv_TOG910796	Pv_TOG910796_1	PvLG01	1.6	CACATGKATYGGATACCGACACTCGTAAKACACTTGTAGGACACATATCAATGAAGTGTC[A/C]AATTCAAAAAAAATGTTGGATTTATGACAATTTTWGCACAGTTCTAACACAAYTTTAAWA
Pv_TOG910796_1_002_00001_Sep08_209	Pv_TOG910796	Pv_TOG910796_2	PvLG01	1.6	TTCACSCTTTTCCTATAAAACTCTTCTAATGTNNGATGCTGAGTACTATTGAAGTTTATC[A/T]CTGTATCCGAAGTAGAAAAATGGTATTATTGGCCTTGAACATCAAGGAAACCCTGTTTTT
Pv_TOG910831_1_002_00001_Sep08_609	Pv_TOG910831	Pv_TOG910831_1	PvLG05	25.6	GAATCCCCGGGAGAGTAATCTCTTTTGCATGTTTTCAACCGCAACATGTGAAAGATCAAT[A/G]CAAGTTATGTTATTTGTGCCATCCTTATGCAATTGTTCACACATTTGTGAGTTTCCACAT
Pv_TOG910860_1_002_00001_Sep08_172	Pv_TOG910860	Pv_TOG910860_1	PvLG11	22.5	ACTGACCATGTATATCACCTACAAGACATCCATGCCATCAGAAACAAGGGATTCAGAAaA[A/T]GGGACAATTGTTTACCTATTAGCAGATTTCACCTCTCTTAAGAATAAACTGCTTATTGAT
Pv_TOG910860_1_002_00001_Sep08_634	Pv_TOG910860	Pv_TOG910860_2	PvLG11	22.5	CAAAAATGTTCTAAATCCGAAAATCCAAAGATCCATTTTTTTAAAACTGCAGCAATTTtC[C/G]TTCACCTTCTAAACAAAACCAGACATCTCCTGCAGATTGTTAATACATGTAATAATtARA
Pv_TOG910862_1_002_00001_Sep08_232	Pv_TOG910862	Pv_TOG910862_1	PvLG10	42	CAATGCTGCATTTCCAATAACTTCATCAAATTTAAGATACTTTTATAAACACCAAGCAGT[T/G]AGGTACGACAAATGGAAGTGTATCATCCAGAATATAGGCTCTAACAAAGATGAGGGCCAT
Pv_TOG910927_1_002_00001_Sep08_147	Pv_TOG910927	Pv_TOG910927_1	PvLG04	87.8	CTACGACTCCATTTACTTTCTTTAATTCTGAATTAATAAACTTTTTCTTGCTTTTGAGTT[A/G]TGTACTTTATTTGGGCTATAGTGGGTCTAGGGTTTATGAGGTTTTAGTGAGATCTTGGTT
Pv_TOG911121_1_002_00001_Sep08_130	Pv_TOG911121	Pv_TOG911121_1	PvLG03	80.1	AAAAAATGTCAGTCTCCATTTGATGAAAGTTTCTTCTAAACAGAAAGAGKGAAAACATTA[A/G]CAGCATAAGCTTGTGTGATGATGGTACAGGGCAAAATAATGAGAGAAAGGACAAATACAT
Pv_TOG911890_1_002_00001_Sep08_221	Pv_TOG911890	Pv_TOG911890_1	PvLG11	0	TCTGTCAAACCAGATATCTGGTATCGAGCAATTTCAGGAGCGGTAGCACCAGGAGGCAAA[A/T]GATGCCCACTTTCATAAGCTAGTGAAACTTCAAAATCTTTGTTATGATTAACGGATCTAA
Pv_TOG912105_1_003_00001_Sep08_1330	Pv_TOG912105	Pv_TOG912105_1	PvLG08	42.8	TTTCAATTGAAATATTGACcACTTGATCTGAACTTATTATTGTTTAAATTCTCCATCATT[T/C]GTCACTTAAGATCTACTCGGTTAATATTTCAACAGCTAGAGATTGAGAATTATATAGGAA
Pv_TOG912381_1_002_00001_Sep08_118	Pv_TOG912381	Pv_TOG912381_1	PvLG08	0.8	ggGGTATGAAAACTTCCTAGCCTCTTCATGTATCTGAAAGGAACGAACAGTCAATATGTT[A/G]CAAACAGATGTGCAGAGGCAATGGAGGGAATTAAAAAGAGAGGAAGCATCTGATATGAAG
Pv_TOG912552_1_002_00001_Sep08_357-358_down	Pv_TOG912552	Pv_TOG912552_1	PvLG06	0	ACAAATGGAGGTTCACCAGGTCCTGGACTCCTGTAGAAAGTTCCTGCAATCGGACTttTN[A/T]GTGGTGGGTGaGAAGATGCGctaagnnntgttngacgtgggctgccgcgtgttgcctagt
Pv_TOG912558_1_002_00001_Sep08_1306	Pv_TOG912558	Pv_TOG912558_1	PvLG03	39.6	GTTAGATGAAAAAGTGAAAGTGATTTCAGATTGTAAAGAGTCAGGAGGAGAACAAtGYaC[T/C]ACATTGAGGAGCAGAAGAGGGAGATCGTGTTCTATATTTTCACAGGCAAGCAATAAGTTA
Pv_TOG912656_1_002_00001_Sep08_308	Pv_TOG912656	Pv_TOG912656_1	#N/A	#N/A	AAGTTGGAATGCAAGCAATATTTGATCCTTTTAGAAGTCTTGTTTTCCTTCAGGGTTCCC[A/T]TGTTTCTGGTTCCAACAACAAAACAGAGAGCGTTGAGCCTTATTTTGTACGCAGGTGGGC
Pv_TOG912981_2_003_00001_Sep08_1529	Pv_TOG912981	Pv_TOG912981_1	PvLG11	57.4	ATAAGAAGATTCAGAATTTTAAATGGCCTTGTTTGATCcATATAGCCAACCTCACTTTGT[T/G]GGAAAAGGATTTTGTTGTTATTTTCTTTTTTCTAAaATAAAAGTGAAAGAAGTATATRAA
Pv_TOG913005_2_002_00001_Sep08_113-114_up	Pv_TOG913005	Pv_TOG913005_1	PvLG03	48.9	ATATAACCTGCAGCTTTTGTAGGATCCATCAGAGTATGCATTTTGAGAAACCATAGAATA[A/T]NNGGCACCATAAATAAGAAAAATAGCTGACAAACCTGAGTTTGACATGACATCTGATC
Pv_TOG913042_1_002_00001_Sep08_449	Pv_TOG913042	Pv_TOG913042_1	PvLG01	66.1	TGGATCTACGAAGTTGAAAATGCATTCTGTGTTTTTGGTTGCTAGATATTACAAAGtTAG[A/C]ACGTCTAGCCTCATTAAAGATGCAACAGTAATACCTGGAAATGCTCATTATGCTCAGGGA
Pv_TOG913042_1_002_00001_Sep08_381	Pv_TOG913042	Pv_TOG913042_2	PvLG01	66.1	GTGTTACTCTTGTCCAGTTCTTCAGAATCTTAATAATGCTAATACCACCCTTGAAAaCAT[A/G]ACCTTTGTGGATCTACGAAGTTGAAAATGCATTCTGTGTTTTTGGTTGCTAGATATTACA
Pv_TOG913047_1_002_00001_Sep08_460	Pv_TOG913047	Pv_TOG913047_1	PvLG01	38.6	GAAGTTTATMTTGTTCTGGAACCTGRCACTAGTTTTAATAATGCCAAGTCTAAGCAGCCC[A/T]ACCATAAAACATAGACAAGTCTTAACATTKTTTCCRATTAAAATTTATTGAAAGTTAGAA
Pv_TOG913106_1_002_00001_Sep08_313	Pv_TOG913106	Pv_TOG913106_1	PvLG09	4.8	TCTTCTGCTTCAGACTCCAGATCCTTCAGCTTTTGCAGCTTTATTTGAATGTCCTGATCA[A/C]AAGCAGCATCCTTGCATTGTTGGTCTTGCAACCTGGAAACTCTCTG
Pv_TOG913108_2_002_00001_Sep08_139	Pv_TOG913108	Pv_TOG913108_1	PvLG01	6.5	GCATCCTTAATAATCGAAGCCTTATCCATCTGCAACAAACAAACAAACGCCACTCATCAt[T/G]ATTCTGTAACAGACACAAATTCACAAACATCAAGCATGCCTTGCCTCACCCTCCCAATTA
Pv_TOG913272_1_002_00001_Sep08_94	Pv_TOG913272	Pv_TOG913272_1	PvLG03	83.3	AGATGCTCCGGGAATTGCATGAGTTAGTCTAAATGGCTTTGTTTCATCCTCCCCTAGTtG[A/G]GTGGAAATAAAAGACCACAGCAGCTTCAAGAAAAACAAAGAAAATCAAAACCAGACAAAT
Pv_TOG913321_1_002_00001_Sep08_535	Pv_TOG913321	Pv_TOG913321_1	PvLG08	55.6	ACCATATACGAGAAGCAATTAAGGCTTATGAATAATTGTTATATTTCTGTCCAACCTTCa[A/T]GGTAAAGACAATCATTGATTTAAGGCAAACTTGTTTTACATAGCAGATTCATCGTTAATT
Pv_TOG913325_2_003_00001_Sep08_673	Pv_TOG913325	Pv_TOG913325_1	PvLG11	57.4	CAGATTGCGGCTTTGCCAAGTTATCTGCAAATCCATTCAAaTCATGACAAGTGGCTTGTT[A/C]TTTGGCTCTTCAACGCCAAAAGGGAGGAATGCAAACCTTGTCTCAGTTGTCTGATACGCG
Pv_TOG913329_2_002_00001_Sep08_534	Pv_TOG913329	Pv_TOG913329_1	PvLG11	58.2	AGATGTTAATGTCTCAGGCCAAATTCNTTTAAAAATTATTTTGACATTTTTTTTAACMAC[T/C]AAGTTTTTTTGTTTTGCTTTGCCTTCCAAAACTATGCTAAAACCAAATTTTAAAAACTAC
Pv_TOG913415_2_002_00001_Sep08_529	Pv_TOG913415	Pv_TOG913415_1	PvLG01	37.8	CTAACTGATCCTCAATTCTATCATGGTATCATTGCTTGGTCCTCACTTCTCTAATaTGTT[A/G]TTCCGGTTCCCTATTCGATTATCTTGTTCATGTATAGTATCATCATATATCATATCTTTA
Pv_TOG913485_1_002_00001_Sep08_147	Pv_TOG913485	Pv_TOG913485_1	PvLG10	67.6	TAATCTATCCCACATTGGAGAGGGGTTCTTCCCTGAAACAAATGGAAAAATGGATGTCAA[A/G]AGTAAGTTTTTTTTAAATGATACTAAAACTTTAAGCCAAAATGATAAGTTACAACTTTTT
Pv_TOG914633_1_002_00001_Sep08_385	Pv_TOG914633	Pv_TOG914633_1	PvLG10	12.2	AGAGATGAACCGAAAAATCAACAGCTCAGGAAAATAAGATCAATATGAACCTGCAATATG[A/G]ATGCAACAAGGACCAAGACTTACTTGCGATCTCCTTCAACATc
Pv_TOG914901_1_002_00001_Sep08_92	Pv_TOG914901	Pv_TOG914901_1	PvLG05	23.2	AGGCTGCTATAATCTTCATCTTCATATTTGTCGCAAAGGTAATCTGGGGCCTGCATGAtT[T/G]GCATGTAAATATTAAGAAGGATGGTCTTTAATTTGTGAAAAAAGAAAAAGGAATCTTCTT
Pv_TOG914920_1_002_00001_Sep08_329	Pv_TOG914920	Pv_TOG914920_1	PvLG01	33.8	GTGCCTAATAGAAGGTTGTTGTATGTAACGGGCTCAGCCCATAGTTTATGTTATTATTCT[C/G]CACCATGTGAGGTCCACTACACAGATCAAATCTCACCATTAAGCTAGTTTTTTTATGTAA
Pv_TOG915277_2_002_00001_Sep08_583_up	Pv_TOG915277	Pv_TOG915277_1	PvLG01	29.6	ATAGGATAATATACTTCATTAAAAAAACATCAGGAGCTACCCCTACAAATTAAAAAAGCG[A/G]NATTAAATGGTAACACAGCATGAGAGCCTTACCAGGAGAAGAGCATTGGCCTTTAAAAGA
Pv_TOG915278_1_002_00001_Sep08_1019	Pv_TOG915278	Pv_TOG915278_1	PvLG01	29.6	GGCTTGGGTAGCCTTTACCGTACAAGTCTTTTGTAGGTTTGGTTAGATATTCAGTCCaAA[T/C]TCTAAGAGTTGGAATGATTTTTGTTGATTGTAAAAGTTAGTAACTCTTGATTataaagCa
Pv_TOG915278_1_002_00001_Sep08_553	Pv_TOG915278	Pv_TOG915278_2	PvLG01	29.6	TATCACAATCTCAATAATACAATCTTATTGTTATGTCAACATTTTGTTTGGATTTTCcTT[A/G]TGTAGATTTATTTAGGAGGATTTCTTTGTCAATGGAGTTTCATGAATGATGAGATATTGC
Pv_TOG915502_1_002_00001_Sep08_64	Pv_TOG915502	Pv_TOG915502_1	PvLG07	4.8	GtcTAGCAAATGTAGGTGGTTCAAGTGTACTGAAATCACAGCCCTGCTCCGGAGTCATTG[A/G]TTGRACCACTGAGTTTTTTAAGAGTGATTCTGCCATCACAGGTCTAGCAAAACATGGTGC
Pv_TOG915502_1_002_00001_Sep08_68	Pv_TOG915502	Pv_TOG915502_2	PvLG07	4.8	AGCAAATGTAGGTGGTTCAAGTGTACTGAAATCACAGCCCTGCTCCGGAGTCATTGRTTG[A/G]ACCACTGAGTTTTTTAAGAGTGATTCTGCCATCACAGGTCTAGCAAAACATGGTGCTCTT
Pv_TOG915697_1_002_00001_Sep08_119	Pv_TOG915697	Pv_TOG915697_1	PvLG09	4.8	GTATCACACAAAAACACAGTCAATCTTGTCAATTGTAATTTCAAGTCTGTCAGAAGAAAA[A/T]TTTCAGCCTGTGTATTGAAGTCTTGACKCAGGCATTTAAAAAYACCAGTATAAATCAGCA
Pv_TOG915832_2_002_00001_Sep08_137	Pv_TOG915832	Pv_TOG915832_1	PvLG10	38	GCTACTTTTTGTGAAGAAAAAAAATATCACCTCTATACGCTGGGTTAGCTCATTTGATCc[A/G]GTGTAAGCATACAGGTGAATCAAATGTTTAGTAAAAGCAATACCTACAGAAAAGCAACCA
Pv_TOG915884_2_002_00001_Sep08_316	Pv_TOG915884	Pv_TOG915884_1	PvLG01	33.8	ATCATACTCATCCATCTCAATATTGCGCCTCAGTTTGGTAATTTTGTATTTTTCACCTCT[C/G]TCCGCTGCTTCTTTGCCTAGTTTAACAAGGTGCTGTGTACCAAAAGGGTAACATCAGATT
Pv_TOG915884_2_002_00001_Sep08_396_up	Pv_TOG915884	Pv_TOG915884_2	PvLG01	33.8	GTTTAACAAGGTGCTGTGTACCAAAAGGGTAACATCAGATTTTGAAAAGAGGAAAACTAC[A/C]NTGTATCAGTAACAGGTCGAGGAAMTCTACAATTTGACAAAAATATCAATAA
Pv_TOG916065_1_002_00001_Sep08_221	Pv_TOG916065	Pv_TOG916065_1	PvLG02	61.5	TAATGYGAAGGCTGTGGTTATTATTGCCAAAGTAAGAGAACCAGATTCTAGGAGGTTGAA[C/G]TTCAGGTCCATTTCTATTCCCAGAATCCAAGCAACAATCACACAAAGGGGAACCTATATA
Pv_TOG916106_2_002_00001_Sep08_551	Pv_TOG916106	Pv_TOG916106_1	PvLG03	20.9	AATATCAAGAAACTGGACAATTATGTATCATTTGCAATCAAAAGGAAACTTCAAGAGGAG[T/G]AAACCTCCAATTTCCCAGAGCATAGCTCCTCTAACAAAATATCAGAAAAATAACAGAATG
Pv_TOG916106_2_002_00001_Sep08_684	Pv_TOG916106	Pv_TOG916106_2	PvLG03	20.9	CTCCTCTTTACTCTAAATAATAAAAACATTCTCTCATGTTTAACGACCTCTCCACTACTC[A/G]TGACACCTCAACTTTAGGATTTCCCTTCTTCCATTTAGGCAMATACACCCTCCATGCCTT
Pv_TOG916151_1_002_00001_Sep08_413	Pv_TOG916151	Pv_TOG916151_1	PvLG05	10.2	AAAACAAARAGTYAATTGRTAAATACTAGAATTAGAATCGACAAAGAGAGACAAAATAAA[A/G]GTTATTCACCTYTACAAATAAAAACAACTAAGAATTAGAAAAGACGTANGTTTCTATAAC
Pv_TOG916205_2_002_00001_Sep08_271_up	Pv_TOG916205	Pv_TOG916205_1	#N/A	#N/A	CCATTGCCAACGTGCCCTACTTCAGAAGAGTTGCTGCTGCTCACCAAGTAATCATTTTTT[A/T]NTTTTTTNNtTTCCATTtTCAGTCTtATtTKTTTTTTTWTTTTTATGaATCAA
Pv_TOG916217_1_002_00001_Sep08_795	Pv_TOG916217	Pv_TOG916217_1	PvLG06	26.6	TTGGTGCATGAGGAGCAGCTTAAACGATAACACTTGTGTGATGGTGTTACTTCAAAAGaT[A/G]AATATGTTGATTTATTGTGGTCACGGTTGCACGTTTCACAGGCAGGAACTTTGTCCAGAG
Pv_TOG916363_1_002_00001_Sep08_87	Pv_TOG916363	Pv_TOG916363_1	PvLG05	34.1	TACATATGCAGAGTTTTAACTCCTGTTGGATAACAAATTGGTGATCTACAGGTtTAAGCA[A/G]TTAAAAGAAGGGGAAAAGAAGAACAAGTTAACCAAGGCACTGCCAGTGGAAGATGTTCAG
Pv_TOG916436_2_002_00001_Sep08_325	Pv_TOG916436	Pv_TOG916436_1	PvLG04	84.6	GACACATAACATTAAAATCAGTTGTAGTAATATGAATTTCATTATCTGAAAAACTTGCAA[C/G]ATGGCAAAGAAATTTTGTTGGCAGTTNNNCTCACCAAGTAGCCAAGTTGAAAAATAAATA
Pv_TOG916702_1_002_00002_Sep08_146	Pv_TOG916702	Pv_TOG916702_1	PvLG07	42.4	TAAAATGTGAGCATATGGATATTTGAATAGCATGGcTCAAATCAAGTTGTGACCATTGCA[T/C]AAGGGTATTAACGTATCCCAACTTACAGAAAACACTATAAATTTGGAGGGAAAATTACCA
Pv_TOG916703_1_002_00001_Sep08_239	Pv_TOG916703	Pv_TOG916703_1	PvLG06	41.6	TNNNNNNNNNNNNNNNNNNNNNNNNNNNNNNCANNNNAAGAGAAACTCAACTACAGACCA[A/T]GGAGAATTAAGAGATACTGAAAAGAATAGAMAGTGAAAGACACMACAGATGTTAMGGATA
Pv_TOG917669_1_002_00001_Sep08_433	Pv_TOG917669	Pv_TOG917669_1	PvLG05	42.1	CTTCACTTGTGCCACTCAGAGTATgCAAGTACGACTGACTGCATTTGATGAATGAAAAAA[A/T]TTTTGTTTGTCGGGAATCTTAGAGAAAGATTGTTTTACATGTTTGGTTTATTTAAAAAAA
Pv_TOG917794_1_002_00001_Sep08_636	Pv_TOG917794	Pv_TOG917794_1	PvLG01	64.5	CTGTACGATCACTTGCTTTCTCATAATCAGTTTAATAATACTAGGCACTAATAGTGgTCA[T/G]TGAGTGGGTTTAAGGCAGTTAAGGAGAGTTCATAGGTTTGAAATGTTGATGTTAAACACT
Pv_TOG917884_1_002_00001_Sep08_428	Pv_TOG917884	Pv_TOG917884_1	#N/A	#N/A	GTTAANNNTCTTTGNNTGTAATAGTGTcGGTCGGACTGGTATCAACAGGTCATTGATGTC[T/C]TATCTGGTTGTATTGGAGTGTGTTCTTTTCCTATCACTCATTTGCACCAAAAGAAATTAG
Pv_TOG918200_1_002_00001_Sep08_347	Pv_TOG918200	Pv_TOG918200_1	PvLG09	63.6	AGTGTGTCCGAATGAAATTTCAAATTATAGCTGAAGTCAGaCTATTAAGGCATTAAGATA[A/T]TTACAAGCAATTTTGGCAACTTAGCTAATAATTCaTTAAACCTAATTAAACTTANCAGTT
Pv_TOG918200_1_002_00001_Sep08_508	Pv_TOG918200	Pv_TOG918200_2	PvLG09	63.6	ATTCATGTTAATATACACAGATTTATCCAGATGCAAATATtCACCAGAGCAGTGATTTGG[C/G]AGAAAATTGTAAAGGCGGCTAAGTATTGACATGAAATTTATCTTGACATAAAGAAGATGA
Pv_TOG918269_1_002_00001_Sep08_268	Pv_TOG918269	Pv_TOG918269_1	PvLG09	35	TAATAACATATAGATCAGGTATTTTTTTTCTCTTCTTTATGAACCTAGGAACCAACTTTA[A/G]AGCTTTTGTGAATAGTTTAATGTTATAATCAGTTAAAAGCATGTCTTTAGTTTACCTGTG
Pv_TOG918273_1_002_00001_Sep08_446	Pv_TOG918273	Pv_TOG918273_1	PvLG07	71.6	CTGCATAGACCAGTGGTTGTGTAATTGATTAAAATTTCTGTATAACTACTCCAGATACCt[T/C]AGTTTATTTGCTTTAGGAGTTGGGAGAGCATCCCACTGTTGAGTTCCATTATCAGTTTAT
Pv_TOG918275_1_002_00001_Sep08_1006	Pv_TOG918275	Pv_TOG918275_1	PvLG03	16.1	AAGTAGATTGCTGCACCCGTGCTAAGATTCATTTWTCTTTGAAAGATTGATGTCTGAATT[T/C]CTTTTCCAATTCATCTGCAGGACCGACCCTCGACCAAGGTCCATGCTGCCc
Pv_TOG918299_1_002_00001_Sep08_615	Pv_TOG918299	Pv_TOG918299_1	PvLG11	22.5	GGTATATTCCCAGACCTTTCAAATGGAGAAGGGCCTCATAATGAGCTGGGATTCACATT[T/C]ATCATCATCGTCGCSAAAAACGAAAACACACACAACAGATCTAGGGAATCATATTCATAA
Pv_TOG918373_2_002_00001_Sep08_273	Pv_TOG918373	Pv_TOG918373_1	PvLG01	58.9	ATCAAGKGTTTTAAGGACTACAGCTTTAGAAAATCAAGGGGGAATTTAACAGGCAGAGCG[A/G]TAAAATGCAACAAAATCAAGAGAAACAANNNNNNNNNNATTATGAGAGCACACAAGTTTG
Pv_TOG918373_2_002_00001_Sep08_668	Pv_TOG918373	Pv_TOG918373_2	PvLG01	58.9	GACTTAATAATCTGGTGCAAATCTGTGTCCATGAGTTCATAAACCAGATAGACATCCTT[A/G]AAACTATTCCTGTGAACAGGCATCATGATGTCCTTCAAAGCAATCACATTct
Pv_TOG918556_1_002_00001_Sep08_344	Pv_TOG918556	Pv_TOG918556_1	PvLG03	56.2	AATGTAAATACAAAAAAAAACTAATTAATGTACACGCTGTTTTTCCCTGATTGTTCATGT[T/G]AAAGAATGAATAATTGAATGCAATTAGATATTCTATAATCTCATATCATGATAATGCATA
Pv_TOG918666_1_002_00001_Sep08_318	Pv_TOG918666	Pv_TOG918666_1	#N/A	#N/A	AAGTTGGAATGCAAGCAATATTTGATCCTTTTAGAAGTCTTGTTTTCCTTCAGGGTTCCc[A/T]TGTTTCTGGTTCCAACAACAAAACAGAGAGCGTTGAGCCTTATTTTGTACGCAGGTGGGC
Pv_TOG918864_2_002_00001_Sep08_641	Pv_TOG918864	Pv_TOG918864_1	PvLG09	33.4	TGTTTGTTTGTGGTAATAATTGACACAGGATTTGGGTTACATGGTAATACCAGCATGCTt[A/C]TTAGAATTGGGCCAATTGGAAGCCATACATGATATTTGGGAAATTTAGAGAACTCATAGT
Pv_TOG918864_2_002_00001_Sep08_542	Pv_TOG918864	Pv_TOG918864_2	PvLG09	33.4	TTTGCAGCTTAAAAGAATTCAGAAAGATATATTACCTATATAGTCGACTTGCCCAAAACT[T/C]AAGCCTTTTCTCCTTAAAGTCATATGGGGAAAATGGATTGTTTGTTTGTGGTAATAATTG
Pv_TOG918946_1_002_00002_Sep08_209	Pv_TOG918946	Pv_TOG918946_1	PvLG07	40	ATCATTGATTTTGTTTGTTGCATTCAATCATCAGAAGGTTTGAGTGTTTGGGGCCATTTT[T/C]TAGTACAGTGATGGTTATTCCCACATACACAGATAAAAATGTGATGTCTACTAATTAGAG
Pv_TOG919004_1_002_00001_Sep08_144-145_up	Pv_TOG919004	Pv_TOG919004_1	PvLG03	40.4	TCCATACTCTCAAATAGTGGAACCTGCAAATCCATGAAAAGCAACCAATGAATTAACAGA[T/G]NAGATACTCAAAAATAATTTTATGAGTTAGTCTAAGAGAAATCAGGTCCAAAATATCTGA
Pv_TOG919131_1_002_00001_Sep08_1127	Pv_TOG919131	Pv_TOG919131_1	PvLG04	42.8	ACAATAAAACAACAGAATTTTGTAACAATTTCAATCACTTTTCTCAACCATATTATATgC[A/G]TATACAATGTGATGTTTTCTCTTGATATTGTAGGATATCTGAAGAGGCCGTAGAAGTAAA
Pv_TOG919160_2_002_00001_Sep08_653	Pv_TOG919160	Pv_TOG919160_1	PvLG08	4.3	GTTAGTTTATTTTATGAAAAACGTTATCAATAGCATTGTCGGTAGACTCTTGATTTTTTC[T/C]CTCTCTTTTTATTCTCTCGTTTTACTGCTATTTCTTATGGTGCTTTCTTTCGTATGCCTA
Pv_TOG919227_1_002_00001_Sep08_1306	Pv_TOG919227	Pv_TOG919227_1	PvLG07	31.2	TTTTGTGATGTTGAAAGCTCGCTAGTCACTTGTAAAATACCCCCTTAGTAAACTTGTCTC[A/G]TTTAACCCATTATTTTCCTGTACCGTCCcatcTTAAACAACTTGCTTCTCAACATCCAAA
Pv_TOG919333_1_002_00001_Sep08_731	Pv_TOG919333	Pv_TOG919333_1	PvLG07	33.6	TTSAACaAATGGTCTATGTAGCCTATAAACTCCAATCCTTTGCATCAAGGaaaatTCAGA[A/G]ACCAAAAGGACTTCATCGTTATAAAGAGCTTAATTCCTACAGTNNNNNGGGATCCAGAAG
Pv_TOG919337_2_002_00001_Sep08_759	Pv_TOG919337	Pv_TOG919337_1	PvLG10	51.8	TAGTGAACTGAAGTTAGAAGTTACAAGTGTGAAATTCGAAGCATTCAGTGAAGCAAACAA[A/G]AGAGAAAAATAAAAGAAAGAGAATCAGAGTCCCTAAGAACCTGGAAAAGCGCTTTGGTTA
Pv_TOG919452_1_002_00001_Sep08_184_down	Pv_TOG919452	Pv_TOG919452_1	PvLG06	29	TTGACAGTGCAAAATTTCTTTACATTGCTAGTGCATGTCTTACTTTATCATACTAAaTCN[T/C]CATAGATTGTAGTTGTGTGGTGTGCATTGTGAAGATTTTAACAAGCTACTTTTGCAAATA
Pv_TOG919460_1_002_00001_Sep08_551	Pv_TOG919460	Pv_TOG919460_1	PvLG10	35.6	AAGTGTTGAGCATGAGGAGCCCTTTGGTACCAGAATAATACAGGAATAGGAtTACTAAAA[A/T]TTTTCTCATTTTTGTTTTCTTGGTAAAGAAACCCCAAACCTGAAATGGGTAGAAGGCCCT
Pv_TOG919767_1_002_00002_Sep08_169-170_down	Pv_TOG919767	Pv_TOG919767_1	PvLG05	38.1	CGAAGGTGTCTAAAATGGTGCAGAATTTGGAGAATGATGGTAACACTCATTNN[T/C]TTTTTTTTGTTTGAGGATCATATTCTTGCTTGCACCAAAACATGTAATAGTTTCTGATGT
Pv_TOG920339_1_002_00001_Sep08_544	Pv_TOG920339	Pv_TOG920339_1	PvLG02	19.1	TGAAGTTTGMACCCACTTAtATAYTATGAAATATCTTAATCTCTAGTCGGTGTGAGaTCT[T/C]CAACTAGTAAATCAATCCACCAACCTGTGCGAGGGCATAAGgCAGRGGAGCATACATTCC
Pv_TOG922036_2_002_00001_Sep08_169	Pv_TOG922036	Pv_TOG922036_1	PvLG09	40.6	CATTTAATCATTtKTATAATCATTACATATAATAAGAGAAGTTTCTTCCAATTATWCATT[A/T]GTACCTTAGTGATGGAAATTCCATGCTCATCTCTGTAGCGGTTGAAGGTTGCCACAAGTT
Pv_TOG922092_1_002_00001_Sep08_304	Pv_TOG922092	Pv_TOG922092_1	PvLG09	15.7	ATGCTTGGGCTTGCAAAGCGAGTAGGAGCAAGGTTGGGATTTTTTTTAAATGATAATCTC[A/T]AACCGCCGCCATTAGTTGGTCTTAATTAGTTTGAATTTTACTGACAGGATTTTGCTTACA
Pv_TOG922096_2_002_00001_Sep08_428	Pv_TOG922096	Pv_TOG922096_1	PvLG05	11	TTNATNNNNNNNNAGNNNNACSAAKTTGACACGACTTCATTTTTGTAAACTTTTAATTTT[A/T]TACCCATTTCAGTAGTTAAGAGATAAAATTGCAACATATATTAGTAAAACCTCCAGCT
Pv_TOG922166_2_002_00001_Sep08_320	Pv_TOG922166	Pv_TOG922166_1	#N/A	#N/A	GGAacagGaGAAGGAGAAAaagncccncancnnnncaggtTGGGAAGCTGATCTCCAAGT[A/C]GTTCACGCATAGACTCAGGATAGTCTCCGAAGTATAGTGGATCCAAGAACCTGGGTTAAA
Pv_TOG922188_1_002_00001_Sep08_1448	Pv_TOG922188	Pv_TOG922188_1	PvLG09	33.4	GAGTTTGAAGAAACGCATCAACTAAGCTTCCAATAGCTTCATACTATTTACTGAACGTGT[A/T]AATAGCGCCAATTATCCCCTAAACTAAATGTTGGGAGCTAAGCGAGCAGCAGAAAAAAGG
Pv_TOG922723_2_002_00001_Sep08_1085	Pv_TOG922723	Pv_TOG922723_1	#N/A	#N/A	aaagaaataccttgtcctggccaccaacatcccagacagtgaagctgatgttcttatatt[A/C]cacagtttccacattaaaccctacaccaaacgttacacattaacaaaaaccgcatccttt
Pv_TOG922990_2_002_00001_Sep08_288	Pv_TOG922990	Pv_TOG922990_1	PvLG10	36.4	ACATAACCAATCCCATCATCGCACAGAGCGAACCATATTTATCATAAAAAGGATGAAACT[A/G]AATCGAAAACCCCAAATCACTTTTAAGCTTGTCTAATTRAAAACATGTGAAGTTGATTAC
Pv_TOG922990_2_002_00001_Sep08_513_up	Pv_TOG922990	Pv_TOG922990_2	PvLG10	36.4	TAATAACATAACTATAATGCATCAATATTGTTGTTGAAACTACGGTAAGTGTTGTGAAGG[A/G]NAGTACAGACAAGGAACTGATAAATGCTCATGCTGGCGTCAACAGCGATCTTGCGACC
Pv_TOG923107_1_002_00001_Sep08_319	Pv_TOG923107	Pv_TOG923107_1	PvLG07	51.6	GTTTCCATACTAATTCAAGAAATGTAGAATGTTCAATTCTCTTGGTATTTTGGTAACTGA[T/C]GTATATTTTTTATGTATGGTCCCTATAATCACAGAAGCCCGGCATTTATTTTGGTATCTG
Pv_TOG923111_2_002_00001_Sep08_969	Pv_TOG923111	Pv_TOG923111_1	PvLG03	16.1	CATGACATTCTAAAGTGATAAATGAAAAGTAGATTGCTGCACCCGTGCTAAGATTCATTT[A/T]TCTTTGAAAGATTGATGTCTGAATTYCTTTTCCAATTCATCTGCAGGACCGACCCTCGAC
Pv_TOG923884_1_002_00001_Sep08_128	Pv_TOG923884	Pv_TOG923884_1	PvLG04	87.8	AGGAACTTTTTTTAGTGTATCTCAGACAAAACAATGCAGAAATAAAATAAATGAACCCAG[A/G]AACACACCATGAAAGAAAACATGCAATTCAAGAAAAGTTACACTTTGTTTTTACCTGCAA
Pv_TOG924126_1_002_00001_Sep08_523	Pv_TOG924126	Pv_TOG924126_1	PvLG05	42.1	TTCAAAACAAATATGGGCAAACAGGTCAGTCAAATAACCAAAAGAATGTTGCGCCCTCAA[A/G]AAATTGAAAAAAACTAAATTACAAACATGGTCAGGGCTCGGGACTGAAGATAAGATCGTC
Pv_TOG924240_1_002_00001_Sep08_197	Pv_TOG924240	Pv_TOG924240_1	PvLG08	42	AACAATTGGTGTCTGCAAATTATTTGATAATCTGGAATCGTATCCTATTTCATTAAATTg[T/G]ACCTTTTTTGTTCAAGTTTCTTTTGATATAATCTGTATCCATCTCATGATTGAAGATTTT
Pv_TOG924275_1_002_00001_Sep08_542	Pv_TOG924275	Pv_TOG924275_1	PvLG08	53.2	AGTTTTGTTCATCTAGTGCAGACTGAAAGTGAAACTGAGGTTAAAGGTCTGATTGATGCT[A/C]TTGGACTTCAAGAAAAGCAGCAATTTGTAAGGATTTTCAGCTTAGAAAACGGAATGTCTA
Pv_TOG924531_1_002_00001_Sep08_275	Pv_TOG924531	Pv_TOG924531_1	PvLG06	14.1	AGATKACCCAATTGAACACAGATTTATTTGTAACAAAAGCCCAATGATTCACACAGAACA[T/G]ACAAAAGGGTATTCAAGAAACACAAATTCTTTAAGGGAGGAAGTGAGAGTGTACCAGTCA
Pv_TOG924576_2_002_00002_Sep08_145	Pv_TOG924576	Pv_TOG924576_1	PvLG11	5.6	TATAAGTTAATAAAAAACTATGTACATATTGGTTTTCAATGtTAAACCATTGATTAATGT[A/C]TGTGTGATGTGCCATGTGATGTTATATTACACAATTTGATAGCAGTTTATGGGTGCTGGG
Pv_TOG924872_2_002_00001_Sep08_53	Pv_TOG924872	Pv_TOG924872_1	PvLG05	16	CATAAACGGCCTGCAAAAACATTTTTAAAGAGTTACGTATGTATTATTGCt[C/G]TACGGGGCAAATACATCGTTTAAACACCAACTTATATGTGGCATCCATTAAAAACTTATA
Pv_TOG925468_2_002_00001_Sep08_198-204_up	Pv_TOG925468	Pv_TOG925468_1	PvLG03	28.4	CGCCTCCTCCCCAATCTTCTTATGCAGGTATTTGTCTCTCTTCCGTAGATAACAACTCTG[T/C]NNNNNNNCGTTTCTAAACTACTTGTTAATTCTTCTTTTTTCTTAAAAAGAATTTTGAATT
Pv_TOG925794_1_002_00001_Sep08_230	Pv_TOG925794	Pv_TOG925794_1	PvLG01	58.9	TTTTAAAGAAAACAAGTAAGTTCTTGGTCATAGTCTTTTTAACACACTCTCAAACCTTTT[T/C]TTTAAAGAAAGACACTCATTTCCCATCTCCCTTATGTATTTACTAAAGTGACAACACCCA
Pv_TOG925843_1_002_00001_Sep08_147	Pv_TOG925843	Pv_TOG925843_1	PvLG07	42.4	CCCTTTGTAAWTACTRCAAAACNNNTCAAACYCAACAACATAACACAGTTATAGAAACAG[T/C]CTGCAACTGCAATTGTGGTTGCAACATCTATTCSTGCGCGATGKCCTGYAGTATCAAGGA
Pv_TOG925861_1_002_00001_Sep08_722	Pv_TOG925861	Pv_TOG925861_1	PvLG10	55.1	GCAAAATAGAAGCGAAATTCGAAAACAAAATTTCATTTTTCACTTTTATTCCTACATGGG[A/G]GTAGGAAAGAGGTTCAAATTTTCGAAAGATTCCATTAACGAATCAAACAGAAAAGAAGAA
Pv_TOG927609_2_003_00001_Sep08_1357	Pv_TOG927609	Pv_TOG927609_1	PvLG10	21.5	aatacttaccgggtgtcgtggatcccagaagtaggaaaaatattagacattccgaggtt[T/G]tgagatctacattggttcccattcccccgtgtacatcactaaattaattcacgtcaagta
Pv_TOG927625_1_002_00001_Sep08_145	Pv_TOG927625	Pv_TOG927625_1	PvLG10	35.6	GATATCCATTCAGATTTGCCTTGTGATGCAGCATTTCATTAGCCTGAGAATTTTTAATCA[T/C]AAACAGTCAAGTCCAACAACATATTGTACAGAATTATGAATATATGATATGTGTACATAA
Pv_TOG927660_1_002_00001_Sep08_524	Pv_TOG927660	Pv_TOG927660_1	PvLG03	80.1	GGCCTATTATTTCTCTAGTTATGTGATCTCTTTTGTGTCaTTGAACATGGCATCCAAAGC[A/C]CCATAAATTTGACTCCTAAACTTGTGAAAAGTTCACTCAAAATACCTATAATATACTGAA
Pv_TOG927703_1_002_00001_Sep08_239	Pv_TOG927703	Pv_TOG927703_1	PvLG09	36.6	CTAGTGTGGTCTGCACAAAACAATSGTATCAATATACTAATGGTAGTGTTTGTTAAGTGC[T/C]GAGCATATTTTCATGCCAGAATGTCCAATATCAAGAGATAATTTATAAAANGGATATAAA
Pv_TOG927739_1_002_00001_Sep08_198	Pv_TOG927739	Pv_TOG927739_1	PvLG08	18	CTTTTTGAGATGAGGAAGTGGAAGTGGAATTGAAATCCTTATATAACTTTGCTAAGCATA[A/C]CATGCCACATATCTTTCATAATGCATTCATTATCCAGTGTGATGCCAGGAACAAAATCCA
Pv_TOG928182_1_002_00001_Sep08_453	Pv_TOG928182	Pv_TOG928182_1	PvLG04	42.8	AGGGATGTAAAAGGCATCTCAAGGGTATTACAACCAATTCTGAATAATTAACATTTTTTt[A/T]ATCCAGATCTTGAATCCCTTTCCTTTTCCATAAAAGAGAACACAACAAAACATACCTTAG
Pv_TOG928843_1_002_00001_Sep08_388	Pv_TOG928843	Pv_TOG928843_1	PvLG04	39.3	AGAGCAAATTTCAGATTTCTAGATCAGCAACATTTTAATATGTAACCAATTTAAGGGACA[A/G]GAAGAATCAATCTTGAAATGAAGCSACTGAAAATCTNCATAGCATGAAATAAAGAWAATA
Pv_TOG928916_1_002_00001_Sep08_162	Pv_TOG928916	Pv_TOG928916_1	PvLG04	91	TGCCATGAAAGAAAAAAATTTCCATCAATATTAAATTATCAAACCAATAATTCGATAATA[A/G]TTTCTAACTTATTTTTTCTCATTTTTGTGACCTTTCACAAAACGCATGAAATAGGAAATT
Pv_TOG928931_2_002_00001_Sep08_192	Pv_TOG928931	Pv_TOG928931_1	PvLG01	23.8	AAACCAATTTAAATATTAATAGTTTTTTGTCAATGAAAAATTACATTCATGAAGCAAACT[T/C]TAGCAATCCAAGGATGAACAAAATTACAGGAAATAGCCACTCTATTATTCAGCCTTGTAT
Pv_TOG929136_1_002_00001_Sep08_76	Pv_TOG929136	Pv_TOG929136_1	PvLG03	41.2	GACCACCATTCTCCAGCACAGAATGGTTGATCAGGTTGTCCTTTTTACTTTCAACTGTTC[T/C]AAAGGGAACCTATGTGTTCAGTTTCCATTATATTGATTGTTKATAACCTTTATGTTTTGG
Pv_TOG929271_1_002_00001_Sep08_717	Pv_TOG929271	Pv_TOG929271_1	PvLG04	31	CATGTTCATCCGGTCAAAATTTTGGCCATGTAAAGGAAATATTGACTGCAAAAATCTTTA[A/C]ACACCAAAGGCACGCAGTGGACAGCAAATTCATTTGTACTTCTAACAAACAATGGAGAAA
Pv_TOG929402_1_002_00001_Sep08_28	Pv_TOG929402	Pv_TOG929402_1	PvLG03	3.2	gAAACCTGCATAAAAGGCAGCCATTCT[A/G]CACTCAATTCCTCTATCTGATCCAGGGGCCAGTACTGTGCCCACAACAATGTCTCCAACT
Pv_TOG929836_1_002_00001_Sep08_324	Pv_TOG929836	Pv_TOG929836_1	PvLG08	67.7	TAAAATTKAATAGTGCATAGTAAGAGATATTCTATGATTGGCTGTTCAATTATTATGGTT[T/C]TGTGATTAGTCAGTGAACTTATGAAAGAGATATTTTGCAGTTTTTGTCCATGAAACTTGC
Pv_TOG929859_1_002_00001_Sep08_500	Pv_TOG929859	Pv_TOG929859_1	PvLG08	62.8	ATCTTTATACTCTTATAAGCTCTTATCTCCCTTGTTATTTCCAAAATGTAGAGAAAATAA[A/C]TAACAGTGTAAACACTCTTTACATTGTTTTGTGCATATATTATTTTCTCTTTACATATAA
Pv_TOG930271_1_002_00001_Sep08_685	Pv_TOG930271	Pv_TOG930271_1	PvLG03	55.4	GNNACCCTAGTCTGGAGCCTCTTAAAGTTAGTTGAGACGATAACATAGAGTGAAGAAAAT[A/G]CAGGTGCAATTAGCATGATATATGTGCAATTAACAAGGGTGATCAAATTGCAATGCTATT
Pv_TOG931720_2_002_00001_Sep08_274	Pv_TOG931720	Pv_TOG931720_1	PvLG11	46.8	TGTTAATGGCACAASAACAAGGCAGTGTGGAAAATGAAAATCAAGTTGGAAAATTACATG[T/C]TCAACATCCTGGCGAACGAGTTCGTGGCGATCAAGAGGTTTGCTCAGCATACTCTAATGA
Pv_TOG933812_1_002_00001_Sep08_137	Pv_TOG933812	Pv_TOG933812_1	PvLG04	40.9	TCCTTGATCTTTGCGGTGGCGACCTCGCCGAGTTCAGCCTTTTCACTGTCAAAAAAAAAA[A/T]AACAGAAACCGTTACATTGTGCGGAAATCAAAGCGCGTACGAGGTGGCGTGGGGCCCACA
Pv_TOG933879_1_002_00001_Sep08_428	Pv_TOG933879	Pv_TOG933879_1	PvLG10	39.6	ATTTCTGTTGATGTTCATTTTAAATGTATAATTCCCTGGCATGGGTTGGCAATTCaTGGC[A/T]CCCTTGGTCTCAATTTATAGAATTTGTTCTTTTGTAAGTGGTGTATGCCAAATTTATCCT
Pv_TOG934079_1_002_00001_Sep08_228	Pv_TOG934079	Pv_TOG934079_1	PvLG11	1.6	ggttttttggatttctccngatgatGCACCCACCCATTGGCAGTAAATGCAAAGCCAGA[T/C]AATTGCTCTCCAAAGTACTCAACCATGTCATTCCTCTAAATTGCCAAGATTTTTCAAACA
Pv_TOG935004_2_002_00001_Sep08_879_up	Pv_TOG935004	Pv_TOG935004_1	PvLG04	42.8	ATGGATGAAAATCTAAAGAAAAATGAGAATAAAATGAAATACAGCCGCGTCTGGCTAAAA[A/G]NAAATCTGATTCAGCAGTTCACTAAGATAATGGAGAATTTCAAAGATCTTGTACAAGTAT
Pv_TOG935618_1_002_00001_Sep08_510	Pv_TOG935618	Pv_TOG935618_1	PvLG03	75.3	ATATTNNAGTATTACATAATCCAACTGAATTACACTAAACATGTATTTAAGCAATTTGGC[T/C]CGGCTCATCTGAAGTTATATGTGATAAATATTTGTATAGACTAACCTCATACAaATGTGC
Pv_TOG935639_2_003_00001_Sep08_446	Pv_TOG935639	Pv_TOG935639_1	PvLG03	40.4	TGAATTGTTTTTATTTGATCTCGTCTTTAGTGGAGAgATGATGTGTTGTGAGTGACGATA[A/G]ATGCGAATAGCGTGCACTTCGCATGATTCACGTATAGGATTGTGGATAACAGATATTAAG
Pv_TOG935699_2_002_00001_Sep08_696	Pv_TOG935699	Pv_TOG935699_1	PvLG03	96	TATTTATGAAGTTTATATATGGTTGTTGGAAACTTTTTGGTTTTCTTTGTCAACTTCAAT[A/C]AGACCCCAGAGGGGACCATGTGTTAATCAGATCCCAGTACTGGTTGGAGGGAATATMTGG
Pv_TOG935983_1_002_00001_Sep08_331	Pv_TOG935983	Pv_TOG935983_1	PvLG07	4.8	GTGGGTGAACTAGTCTCTTTTGTTCGTATGAACTCTTATATTACACAGTAATTGGATATA[T/C]TATGCAATTTGATTATCTAAAGCCTATATATAACATTTTGGCAAAGTTATCAATAAAGGA
Pv_TOG937303_2_002_00001_Sep08_228	Pv_TOG937303	Pv_TOG937303_1	PvLG07	44.8	ATTTAACAGGTATAAAAAACAAAAGRAAAAATAATTTAGATTAAACCCGACACCATGCAT[A/T]ATACTCCAATACAAGCCTATCAATAANNACATTTAAGTCTTCATAAAACATAAAAAGGAA
Pv_TOG937303_2_002_00001_Sep08_617	Pv_TOG937303	Pv_TOG937303_2	PvLG07	44.8	TCTTCTTCAAAAGCCAAAATTCCTAACTTYTTATGACATTTCTAGGGTAGGAACCTTGGA[T/G]AAGAGATTGATGGTGCGGAAGAAGGTAAGTCTGAGGTGAGGTTTTCTGACATGAGTGGCT
Pv_TOG937860_2_002_00001_Sep08_202	Pv_TOG937860	Pv_TOG937860_1	PvLG08	57.2	AATAAAACTAAGTTTSTATTAGGAGAATCATACACCAAGATGAAAAGGATCCCCTTTTAT[T/C]GGTATATCCTTGGAAATATTCCTTAGTGAAGTGTTACCAAATYAGTACTCATAATTAAAG
Pv_TOG938494_1_002_00001_Sep08_409	Pv_TOG938494	Pv_TOG938494_1	PvLG04	65	GATCAGAATATCCATAGATTAGGTGAATAAATCCAAACTTGGAACTGTAGAGTTCCTGCT[C/G]TATACACAGCTTAATAGGTTGCTTAACATTATTATTCATTAACATTTTTTcTCAGTCTAC
Pv_TOG938507_2_002_00001_Sep08_670	Pv_TOG938507	Pv_TOG938507_1	PvLG09	33.4	CCAAAATATATATACTATGCACATTACAATACAAGTATACACCTGCTTAGTAACTAGCAG[A/T]TTTGTTAATCACCCACATAAAATACATACCAGCAGTGTCCCATAATCCCAGGTTAATTGT
Pv_TOG940321_1_002_00001_Sep08_64	Pv_TOG940321	Pv_TOG940321_1	PvLG09	0	CATGCTGCAGAACAACATTATAGGCTTCGTGTTCCTCCCCAAAATCCTGCAAAATGCAAA[T/C]ACATTAACATACATGTACACAAGGCACTYCAAAACATCACCACTTCAAATACAAGTTAAT
Pv_TOG940538_1_002_00001_Sep08_186	Pv_TOG940538	Pv_TOG940538_1	PvLG04	77.2	GGAGCATTCTTCAGCATGTCTGGTATGACCaTAAACCTGCAAAACTTATCCTGTCAAAAC[A/G]CTATCCTTACAgAAAATGCAATCTACAAATTCAAcCTTATTMATaTATAAATTTTACTTA
Pv_TOG940538_1_002_00001_Sep08_459	Pv_TOG940538	Pv_TOG940538_2	PvLG04	77.2	CAAMTATASTTGAAACTAGATATATCAGACaTCCCAAAGACATTGAAAAATGCAATTCCA[T/C]AAGCTCCTCCTGTATCCAGAATCATTATACCCCACAAAATACATAGTTGAAAATGAAACG
Pv_TOG943467_1_002_00001_Sep08_524	Pv_TOG943467	Pv_TOG943467_1	PvLG03	30.8	TTGCATGAAAGTCAATGTAACATACMATTCTAAACAGAAAATTTAAAGAAGGAAAAAATA[A/C]TGGAAATAGCGGATTACCAGTGGGAGYGTTTTGCATGAAAGGTCCTCTGTCAGAAATTGC
Pv_TOG945583_1_002_00001_Sep08_486	Pv_TOG945583	Pv_TOG945583_1	PvLG08	31.4	TAAAATCTCAAATTTTTTATTTATCATATTTCATAATTTAACCTTGATCTTATACCTAGC[T/G]TCACATAGCAAAGAGTATTAGGCACGGGATACCTTAGTTTAATGTTGTTTGATATTGATA
Pv_TOG946792_2_002_00001_Sep08_836	Pv_TOG946792	Pv_TOG946792_1	PvLG01	59.7	GCATTTATTTCCTCTCNNNNNNNNNNTTTGTTTCTTTCACTCTTAGGAGCATTACTACCA[A/G]TTACCAATTCCACAGCTTTGGATTTTTTTTTCTCTTAATATATTCCTTTTTCTTTTCGAA
Pv_TOG946792_2_002_00001_Sep08_792-801_up	Pv_TOG946792	Pv_TOG946792_2	PvLG01	59.7	ATTGTAAACTAAATATTCTGTGTCACATGAAGCTCCTTTCAGCATTTATTTCCTCTCTTT[T/G]NNNNNNNNNNTTTCTTTCACTCTTAGGAGCATTACTACCARTTACCAATTCCACAGCTTT
Pv_TOG946813_1_002_00002_Sep08_378	Pv_TOG946813	Pv_TOG946813_1	PvLG03	51.3	gttaggAAaaCTGgCCtGTTATGCCCCTAGAGCGCATTGAGCATTAAAAGAAAAACTAT[A/G]CCTAATCCAGAACTTTCGTTTTTAACTAAGTTTAGCTATTTTGTTGTTGAAGTTTACTGT
Pv_TOG946841_2_002_00001_Sep08_476	Pv_TOG946841	Pv_TOG946841_1	PvLG07	38.4	TACCACAAACATTTCACCTTTCAAATCATTAACATGATCGTACAAAAAATTGATACATCT[T/G]ATGAATGAAGTTTCTTAGAAAAACATATGGTTGGCTGTTGATTATTGAGTTCTTAAACAT
Pv_TOG946994_2_002_00001_Sep08_394	Pv_TOG946994	Pv_TOG946994_1	PvLG08	14.6	TTCTCACAGAAGTTTTAAAAAAATGAGTTTATTTAGGTTGTTTGTAAAGCTTGCTTAtGA[A/C]TGAGCTCTTATTTGACAAGAGTATATGGAATAAGGGttTNNTTGGAAGAGCTTTTTTGCA
Pv_TOG947627_1_002_00002_Sep08_349	Pv_TOG947627	Pv_TOG947627_1	PvLG02	9.2	TTTGTTGTTTAGATGGTCAGAGACTAGAGGATTCAAGGGAAGGAAAGACAAaTGACAACC[A/G]GTAAAACTCACTAGGTAATACTATTAAATTGCTCCAGATTCATAAAGAAAAGGATACCAA
Pv_TOG948068_1_002_00001_Sep08_208	Pv_TOG948068	Pv_TOG948068_1	PvLG11	12.9	TTCTTCTTCTNNNATTGGACCAACAAATCTAACCACTGATGCAAACTGAGAAAAGAAAAA[A/G]AGTGGAAATTAAGGAAACTCGTACCGGAACCCAGGATTCATCCTTCTCAACATGTCCATG
Pv_TOG948168_1_002_00001_Sep08_333	Pv_TOG948168	Pv_TOG948168_1	PvLG02	19.1	AGTTCTGTAATAGATGCACCATACTTGGGCAGCATGGCACTAGAAGTCATGCAAAtACCC[T/C]GATCTATCTTGCAAAATCTTGTGTCATCAAAACtCTAAYAAGGATTAATTGAGAGACTTC
Pv_TOG960456_1_002_00001_Sep08_435	Pv_TOG960456	Pv_TOG960456_1	PvLG08	32.2	TCTCACCTCGGGAGCAAAACCCTCAACGTGATCCTTCTCCTTTTGCAAAACTCCAGGAGA[T/C]ACAAACAAAGGGAAGTAGCAGTTCTTGATTTTCATTTTCTTTATTTCCGGATCGAAAAAC
Pv_TOG960456_1_002_00001_Sep08_224_down	Pv_TOG960456	Pv_TOG960456_2	PvLG08	32.2	TGAAACAAACGTCGCAAAACTAATTTCTTTGTTGTACATAACAATCCAGTGTATAGCACN[C/G]CCCCCTGATCAAGAAAGTCTCAGACTATTGAACAAATAATTRATTTAATAATGCAATACT
Pv_TOG960856_1_002_00001_Sep08_776	Pv_TOG960856	Pv_TOG960856_1	PvLG07	40	CTCCACATGCTCAAATTCTGAGGGTACATTCTTGATCGGGTGAAGAACAACTCTACCTCC[A/T]CGAGTGTTCTAAACAATTTACCAAAGACCATATATATATCAGTATACTGTCATGTAACTT
Pv_TOG960856_1_002_00001_Sep08_596	Pv_TOG960856	Pv_TOG960856_2	PvLG07	40	TCCGAAGTTTCTCATTCACTAACTTCTCCAAAGACAAAGCTAATTCCATTGCTGAACAAA[A/G]CAATAGAGGAAAATCAGCATATATATTCAATTGAAAACATGAAAAACCACAATGCACAGT
Pv_TOG961354_1_002_00001_Sep08_444	Pv_TOG961354	Pv_TOG961354_1	PvLG05	42.1	GTTTTTCACTCTTGCTTGAACATGAATTATCTRTTTTCCTCATGCAGTAACTTAGCTTGT[C/G]CCTAACTcttaccatgttTGTCTtctTGGTGCAAATtcaaagAtggataggaacAGgaga
Pv_TOG961366_1_002_00001_Sep08_282	Pv_TOG961366	Pv_TOG961366_1	PvLG05	42.1	GAAATTGTGTTCTTGCAAGAACTaAGCAGTCTCCGCCAGTCTGAAAAGGACGTCAAGAAA[T/C]GGCTCTTCGCCAAAGGTCAAGAGtATACCGaTCTTGAGTCAAGGGTCTTGCCTCTGCGCA
Pv_TOG961505_2_002_00001_Sep08_49	Pv_TOG961505	Pv_TOG961505_1	PvLG04	63.4	CCATTGAGAGCTGTGTCCAATTGAAACCCAATCGCCAGGAAGTTGTGC[A/G]GCGGTTTGTTCTCCTCCTAGAGGAGCGAATTGACCTAAATGCTTGTACCTTGAGGAACAA
Pv_TOG961599_1_002_00001_Sep08_633	Pv_TOG961599	Pv_TOG961599_1	PvLG02	59.1	GAAGAATCCTTTATGTATCAGTGATGAACAGCAGCATGAAGTGGTGCAATTAATAAATcC[A/C]TTGCTTCAAATCAACAGAAAAGATGCAAAGATTTATATACTCAGTATATGAGATATCTGT
Pv_TOG961744_1_002_00001_Sep08_119	Pv_TOG961744	Pv_TOG961744_1	PvLG04	103.4	GTTATAATTACAATGCCATGCCGCTTATTTCCATGGAAAACTtAATGAACCT[T/G]GTCCAAGTATAAGCTTAcGAAATGAATWTTTTtTGTCAaTATYATGAAKTATACTGTTGC
Pv_TOG963076_1_002_00001_Sep08_539	Pv_TOG963076	Pv_TOG963076_1	PvLG08	27.3	TTACYGATGAAGATCTTAACTAAGGGCATATTCTCATTTCCTAATATTCAAACACTTCCC[A/G]AAGTCTAACGCGATGTCAAAAAACCAAGAAGAAAAGATAATACCGCAAAGACAGAAAACG
Pv_TOG963076_1_002_00001_Sep08_226	Pv_TOG963076	Pv_TOG963076_2	PvLG08	27.3	TAATGAGAAGTGTAAAAATGAGAAACATAATGCGCTTCATTTCCCATTTGAGACCACCTA[T/C]TAACCCAGAGAAATCACCATTCAGAACCAACTACCAATTCAGTCTTAGGCTCTATTAAGA
Pv_TOG963162_1_002_00001_Sep08_678	Pv_TOG963162	Pv_TOG963162_1	PvLG05	19.2	AAAGCAAAAGGACAGCATCTAGGAATTGAAATCAACATCCAAGATATAACCAAAGATTTT[A/T]TTTTTTCCTCATTTCACCCAAATTACAAACAGGCCTATTTCAACGGTCCTCTCTAAGAAG

## Sheet: CMap
map_acc	map_name	map_start	map_stop	feature_acc	feature_name	feature_aliases	feature_start	feature_stop	feature_type_acc	is_landmark	map_name
PvCookUCDavis2009_PvLG01	PvLG01	0	66.1	PvCookUCDavis2009_PvLG01_Pv_TOG913042	Pv_TOG913042	TOG913042	66.1	66.1	SNP	0	PvLG01
PvCookUCDavis2009_PvLG01	PvLG01	0	66.1	PvCookUCDavis2009_PvLG01_Pv_TOG894880	Pv_TOG894880	TOG894880	66.1	66.1	SNP	0	PvLG01
PvCookUCDavis2009_PvLG01	PvLG01	0	66.1	PvCookUCDavis2009_PvLG01_Pv_TOG895760	Pv_TOG895760	TOG895760	66.1	66.1	SNP	0	PvLG01
PvCookUCDavis2009_PvLG01	PvLG01	0	66.1	PvCookUCDavis2009_PvLG01_Pv_TOG905363	Pv_TOG905363	TOG905363	64.5	64.5	SNP	0	PvLG01
PvCookUCDavis2009_PvLG01	PvLG01	0	66.1	PvCookUCDavis2009_PvLG01_Pv_TOG894248	Pv_TOG894248	TOG894248	64.5	64.5	SNP	0	PvLG01
PvCookUCDavis2009_PvLG01	PvLG01	0	66.1	PvCookUCDavis2009_PvLG01_Pv_TOG917794	Pv_TOG917794	TOG917794	64.5	64.5	SNP	0	PvLG01
PvCookUCDavis2009_PvLG01	PvLG01	0	66.1	PvCookUCDavis2009_PvLG01_Pv_TOG900046	Pv_TOG900046	TOG900046	64.5	64.5	SNP	0	PvLG01
PvCookUCDavis2009_PvLG01	PvLG01	0	66.1	PvCookUCDavis2009_PvLG01_Pv_TOG894022	Pv_TOG894022	TOG894022	63.7	63.7	SNP	0	PvLG01
PvCookUCDavis2009_PvLG01	PvLG01	0	66.1	PvCookUCDavis2009_PvLG01_Pv_TOG901096	Pv_TOG901096	TOG901096	63.7	63.7	SNP	0	PvLG01
PvCookUCDavis2009_PvLG01	PvLG01	0	66.1	PvCookUCDavis2009_PvLG01_Pv_TOG901933	Pv_TOG901933	TOG901933	62.9	62.9	SNP	0	PvLG01
PvCookUCDavis2009_PvLG01	PvLG01	0	66.1	PvCookUCDavis2009_PvLG01_Pv_TOG908804	Pv_TOG908804	TOG908804	62.9	62.9	SNP	0	PvLG01
PvCookUCDavis2009_PvLG01	PvLG01	0	66.1	PvCookUCDavis2009_PvLG01_Pv_TOG899668	Pv_TOG899668	TOG899668	62.9	62.9	SNP	0	PvLG01
PvCookUCDavis2009_PvLG01	PvLG01	0	66.1	PvCookUCDavis2009_PvLG01_Pv_TOG895505	Pv_TOG895505	TOG895505	61.3	61.3	SNP	0	PvLG01
PvCookUCDavis2009_PvLG01	PvLG01	0	66.1	PvCookUCDavis2009_PvLG01_Pv_TOG946792	Pv_TOG946792	TOG946792	59.7	59.7	SNP	0	PvLG01
PvCookUCDavis2009_PvLG01	PvLG01	0	66.1	PvCookUCDavis2009_PvLG01_Pv_TOG925794	Pv_TOG925794	TOG925794	58.9	58.9	SNP	0	PvLG01
PvCookUCDavis2009_PvLG01	PvLG01	0	66.1	PvCookUCDavis2009_PvLG01_Pv_TOG918373	Pv_TOG918373	TOG918373	58.9	58.9	SNP	0	PvLG01
PvCookUCDavis2009_PvLG01	PvLG01	0	66.1	PvCookUCDavis2009_PvLG01_Pv_TOG899600	Pv_TOG899600	TOG899600	55.7	55.7	SNP	0	PvLG01
PvCookUCDavis2009_PvLG01	PvLG01	0	66.1	PvCookUCDavis2009_PvLG01_Pv_TOG896050	Pv_TOG896050	TOG896050	55.7	55.7	SNP	0	PvLG01
PvCookUCDavis2009_PvLG01	PvLG01	0	66.1	PvCookUCDavis2009_PvLG01_Pv_TOG899482	Pv_TOG899482	TOG899482	55.7	55.7	SNP	0	PvLG01
PvCookUCDavis2009_PvLG01	PvLG01	0	66.1	PvCookUCDavis2009_PvLG01_Pv_TOG894775	Pv_TOG894775	TOG894775	54.1	54.1	SNP	0	PvLG01
PvCookUCDavis2009_PvLG01	PvLG01	0	66.1	PvCookUCDavis2009_PvLG01_Pv_TOG896197	Pv_TOG896197	TOG896197	52.5	52.5	SNP	0	PvLG01
PvCookUCDavis2009_PvLG01	PvLG01	0	66.1	PvCookUCDavis2009_PvLG01_Pv_TOG894965	Pv_TOG894965	TOG894965	50.9	50.9	SNP	0	PvLG01
PvCookUCDavis2009_PvLG01	PvLG01	0	66.1	PvCookUCDavis2009_PvLG01_Pv_TOG894037	Pv_TOG894037	TOG894037	48.4	48.4	SNP	0	PvLG01
PvCookUCDavis2009_PvLG01	PvLG01	0	66.1	PvCookUCDavis2009_PvLG01_Pv_TOG896602	Pv_TOG896602	TOG896602	48.4	48.4	SNP	0	PvLG01
PvCookUCDavis2009_PvLG01	PvLG01	0	66.1	PvCookUCDavis2009_PvLG01_Pv_TOG904656	Pv_TOG904656	TOG904656	48.4	48.4	SNP	0	PvLG01
PvCookUCDavis2009_PvLG01	PvLG01	0	66.1	PvCookUCDavis2009_PvLG01_Pv_TOG896702	Pv_TOG896702	TOG896702	48.4	48.4	SNP	0	PvLG01
PvCookUCDavis2009_PvLG01	PvLG01	0	66.1	PvCookUCDavis2009_PvLG01_Pv_TOG904224	Pv_TOG904224	TOG904224	48.4	48.4	SNP	0	PvLG01
PvCookUCDavis2009_PvLG01	PvLG01	0	66.1	PvCookUCDavis2009_PvLG01_Pv_TOG898007	Pv_TOG898007	TOG898007	46.8	46.8	SNP	0	PvLG01
PvCookUCDavis2009_PvLG01	PvLG01	0	66.1	PvCookUCDavis2009_PvLG01_Pv_TOG902031	Pv_TOG902031	TOG902031	46.8	46.8	SNP	0	PvLG01
PvCookUCDavis2009_PvLG01	PvLG01	0	66.1	PvCookUCDavis2009_PvLG01_Pv_TOG895900	Pv_TOG895900	TOG895900	46.8	46.8	SNP	0	PvLG01
PvCookUCDavis2009_PvLG01	PvLG01	0	66.1	PvCookUCDavis2009_PvLG01_Pv_TOG908250	Pv_TOG908250	TOG908250	45.2	45.2	SNP	0	PvLG01
PvCookUCDavis2009_PvLG01	PvLG01	0	66.1	PvCookUCDavis2009_PvLG01_Pv_TOG899751	Pv_TOG899751	TOG899751	44.4	44.4	SNP	0	PvLG01
PvCookUCDavis2009_PvLG01	PvLG01	0	66.1	PvCookUCDavis2009_PvLG01_Pv_TOG895978	Pv_TOG895978	TOG895978	42.7	42.7	SNP	0	PvLG01
PvCookUCDavis2009_PvLG01	PvLG01	0	66.1	PvCookUCDavis2009_PvLG01_Pv_TOG902778	Pv_TOG902778	TOG902778	39.4	39.4	SNP	0	PvLG01
PvCookUCDavis2009_PvLG01	PvLG01	0	66.1	PvCookUCDavis2009_PvLG01_Pv_TOG894338	Pv_TOG894338	TOG894338	39.4	39.4	SNP	0	PvLG01
PvCookUCDavis2009_PvLG01	PvLG01	0	66.1	PvCookUCDavis2009_PvLG01_Pv_TOG901001	Pv_TOG901001	TOG901001	39.4	39.4	SNP	0	PvLG01
PvCookUCDavis2009_PvLG01	PvLG01	0	66.1	PvCookUCDavis2009_PvLG01_Pv_TOG913047	Pv_TOG913047	TOG913047	38.6	38.6	SNP	0	PvLG01
PvCookUCDavis2009_PvLG01	PvLG01	0	66.1	PvCookUCDavis2009_PvLG01_Pv_TOG897062	Pv_TOG897062	TOG897062	38.6	38.6	SNP	0	PvLG01
PvCookUCDavis2009_PvLG01	PvLG01	0	66.1	PvCookUCDavis2009_PvLG01_Pv_TOG897326	Pv_TOG897326	TOG897326	38.6	38.6	SNP	0	PvLG01
PvCookUCDavis2009_PvLG01	PvLG01	0	66.1	PvCookUCDavis2009_PvLG01_Pv_TOG913415	Pv_TOG913415	TOG913415	37.8	37.8	SNP	0	PvLG01
PvCookUCDavis2009_PvLG01	PvLG01	0	66.1	PvCookUCDavis2009_PvLG01_Pv_TOG900987	Pv_TOG900987	TOG900987	37	37	SNP	0	PvLG01
PvCookUCDavis2009_PvLG01	PvLG01	0	66.1	PvCookUCDavis2009_PvLG01_Pv_TOG901255	Pv_TOG901255	TOG901255	37	37	SNP	0	PvLG01
PvCookUCDavis2009_PvLG01	PvLG01	0	66.1	PvCookUCDavis2009_PvLG01_Pv_TOG897887	Pv_TOG897887	TOG897887	37	37	SNP	0	PvLG01
PvCookUCDavis2009_PvLG01	PvLG01	0	66.1	PvCookUCDavis2009_PvLG01_Pv_TOG903928	Pv_TOG903928	TOG903928	37	37	SNP	0	PvLG01
PvCookUCDavis2009_PvLG01	PvLG01	0	66.1	PvCookUCDavis2009_PvLG01_Pv_TOG900136	Pv_TOG900136	TOG900136	36.2	36.2	SNP	0	PvLG01
PvCookUCDavis2009_PvLG01	PvLG01	0	66.1	PvCookUCDavis2009_PvLG01_Pv_TOG895666	Pv_TOG895666	TOG895666	35.4	35.4	SNP	0	PvLG01
PvCookUCDavis2009_PvLG01	PvLG01	0	66.1	PvCookUCDavis2009_PvLG01_Pv_TOG902883	Pv_TOG902883	TOG902883	33.8	33.8	SNP	0	PvLG01
PvCookUCDavis2009_PvLG01	PvLG01	0	66.1	PvCookUCDavis2009_PvLG01_Pv_TOG896972	Pv_TOG896972	TOG896972	33.8	33.8	SNP	0	PvLG01
PvCookUCDavis2009_PvLG01	PvLG01	0	66.1	PvCookUCDavis2009_PvLG01_Pv_TOG914920	Pv_TOG914920	TOG914920	33.8	33.8	SNP	0	PvLG01
PvCookUCDavis2009_PvLG01	PvLG01	0	66.1	PvCookUCDavis2009_PvLG01_Pv_TOG915884	Pv_TOG915884	TOG915884	33.8	33.8	SNP	0	PvLG01
PvCookUCDavis2009_PvLG01	PvLG01	0	66.1	PvCookUCDavis2009_PvLG01_Pv_TOG903109	Pv_TOG903109	TOG903109	30.4	30.4	SNP	0	PvLG01
PvCookUCDavis2009_PvLG01	PvLG01	0	66.1	PvCookUCDavis2009_PvLG01_Pv_TOG906600	Pv_TOG906600	TOG906600	30.4	30.4	SNP	0	PvLG01
PvCookUCDavis2009_PvLG01	PvLG01	0	66.1	PvCookUCDavis2009_PvLG01_Pv_TOG915278	Pv_TOG915278	TOG915278	29.6	29.6	SNP	0	PvLG01
PvCookUCDavis2009_PvLG01	PvLG01	0	66.1	PvCookUCDavis2009_PvLG01_Pv_TOG897350	Pv_TOG897350	TOG897350	29.6	29.6	SNP	0	PvLG01
PvCookUCDavis2009_PvLG01	PvLG01	0	66.1	PvCookUCDavis2009_PvLG01_Pv_TOG915277	Pv_TOG915277	TOG915277	29.6	29.6	SNP	0	PvLG01
PvCookUCDavis2009_PvLG01	PvLG01	0	66.1	PvCookUCDavis2009_PvLG01_Pv_TOG898489	Pv_TOG898489	TOG898489	28	28	SNP	0	PvLG01
PvCookUCDavis2009_PvLG01	PvLG01	0	66.1	PvCookUCDavis2009_PvLG01_Pv_TOG928931	Pv_TOG928931	TOG928931	23.8	23.8	SNP	0	PvLG01
PvCookUCDavis2009_PvLG01	PvLG01	0	66.1	PvCookUCDavis2009_PvLG01_Pv_TOG896397	Pv_TOG896397	TOG896397	23.8	23.8	SNP	0	PvLG01
PvCookUCDavis2009_PvLG01	PvLG01	0	66.1	PvCookUCDavis2009_PvLG01_Pv_TOG897374	Pv_TOG897374	TOG897374	20.6	20.6	SNP	0	PvLG01
PvCookUCDavis2009_PvLG01	PvLG01	0	66.1	PvCookUCDavis2009_PvLG01_Pv_TOG906952	Pv_TOG906952	TOG906952	9.3	9.3	SNP	0	PvLG01
PvCookUCDavis2009_PvLG01	PvLG01	0	66.1	PvCookUCDavis2009_PvLG01_Pv_TOG900422	Pv_TOG900422	TOG900422	8.4	8.4	SNP	0	PvLG01
PvCookUCDavis2009_PvLG01	PvLG01	0	66.1	PvCookUCDavis2009_PvLG01_Pv_TOG913108	Pv_TOG913108	TOG913108	6.5	6.5	SNP	0	PvLG01
PvCookUCDavis2009_PvLG01	PvLG01	0	66.1	PvCookUCDavis2009_PvLG01_Pv_TOG908473	Pv_TOG908473	TOG908473	5.7	5.7	SNP	0	PvLG01
PvCookUCDavis2009_PvLG01	PvLG01	0	66.1	PvCookUCDavis2009_PvLG01_Pv_TOG901047	Pv_TOG901047	TOG901047	5.7	5.7	SNP	0	PvLG01
PvCookUCDavis2009_PvLG01	PvLG01	0	66.1	PvCookUCDavis2009_PvLG01_Pv_TOG899998	Pv_TOG899998	TOG899998	4.9	4.9	SNP	0	PvLG01
PvCookUCDavis2009_PvLG01	PvLG01	0	66.1	PvCookUCDavis2009_PvLG01_Pv_TOG910796	Pv_TOG910796	TOG910796	1.6	1.6	SNP	0	PvLG01
PvCookUCDavis2009_PvLG01	PvLG01	0	66.1	PvCookUCDavis2009_PvLG01_Pv_TOG894192	Pv_TOG894192	TOG894192	1.6	1.6	SNP	0	PvLG01
PvCookUCDavis2009_PvLG01	PvLG01	0	66.1	PvCookUCDavis2009_PvLG01_Pv_TOG905290	Pv_TOG905290	TOG905290	0	0	SNP	0	PvLG01
PvCookUCDavis2009_PvLG10	PvLG10	0	92.4	PvCookUCDavis2009_PvLG10_Pv_TOG907140	Pv_TOG907140	TOG907140	0	0	SNP	0	PvLG10
PvCookUCDavis2009_PvLG10	PvLG10	0	92.4	PvCookUCDavis2009_PvLG10_Pv_TOG894473	Pv_TOG894473	TOG894473	0.8	0.8	SNP	0	PvLG10
PvCookUCDavis2009_PvLG10	PvLG10	0	92.4	PvCookUCDavis2009_PvLG10_Pv_TOG894171	Pv_TOG894171	TOG894171	8	8	SNP	0	PvLG10
PvCookUCDavis2009_PvLG10	PvLG10	0	92.4	PvCookUCDavis2009_PvLG10_Pv_TOG903155	Pv_TOG903155	TOG903155	8	8	SNP	0	PvLG10
PvCookUCDavis2009_PvLG10	PvLG10	0	92.4	PvCookUCDavis2009_PvLG10_Pv_TOG914633	Pv_TOG914633	TOG914633	12.2	12.2	SNP	0	PvLG10
PvCookUCDavis2009_PvLG10	PvLG10	0	92.4	PvCookUCDavis2009_PvLG10_Pv_TOG900416	Pv_TOG900416	TOG900416	13	13	SNP	0	PvLG10
PvCookUCDavis2009_PvLG10	PvLG10	0	92.4	PvCookUCDavis2009_PvLG10_Pv_TOG899648	Pv_TOG899648	TOG899648	14.6	14.6	SNP	0	PvLG10
PvCookUCDavis2009_PvLG10	PvLG10	0	92.4	PvCookUCDavis2009_PvLG10_Pv_TOG927609	Pv_TOG927609	TOG927609	21.5	21.5	SNP	0	PvLG10
PvCookUCDavis2009_PvLG10	PvLG10	0	92.4	PvCookUCDavis2009_PvLG10_Pv_TOG895983	Pv_TOG895983	TOG895983	27.6	27.6	SNP	0	PvLG10
PvCookUCDavis2009_PvLG10	PvLG10	0	92.4	PvCookUCDavis2009_PvLG10_Pv_TOG894890	Pv_TOG894890	TOG894890	28.4	28.4	SNP	0	PvLG10
PvCookUCDavis2009_PvLG10	PvLG10	0	92.4	PvCookUCDavis2009_PvLG10_Pv_TOG894968	Pv_TOG894968	TOG894968	30.8	30.8	SNP	0	PvLG10
PvCookUCDavis2009_PvLG10	PvLG10	0	92.4	PvCookUCDavis2009_PvLG10_Pv_TOG910735	Pv_TOG910735	TOG910735	30.8	30.8	SNP	0	PvLG10
PvCookUCDavis2009_PvLG10	PvLG10	0	92.4	PvCookUCDavis2009_PvLG10_Pv_TOG908826	Pv_TOG908826	TOG908826	31.6	31.6	SNP	0	PvLG10
PvCookUCDavis2009_PvLG10	PvLG10	0	92.4	PvCookUCDavis2009_PvLG10_Pv_TOG895846	Pv_TOG895846	TOG895846	36.4	36.4	SNP	0	PvLG10
PvCookUCDavis2009_PvLG10	PvLG10	0	92.4	PvCookUCDavis2009_PvLG10_Pv_TOG927625	Pv_TOG927625	TOG927625	35.6	35.6	SNP	0	PvLG10
PvCookUCDavis2009_PvLG10	PvLG10	0	92.4	PvCookUCDavis2009_PvLG10_Pv_TOG902111	Pv_TOG902111	TOG902111	35.6	35.6	SNP	0	PvLG10
PvCookUCDavis2009_PvLG10	PvLG10	0	92.4	PvCookUCDavis2009_PvLG10_Pv_TOG908289	Pv_TOG908289	TOG908289	35.6	35.6	SNP	0	PvLG10
PvCookUCDavis2009_PvLG10	PvLG10	0	92.4	PvCookUCDavis2009_PvLG10_Pv_TOG895877	Pv_TOG895877	TOG895877	35.6	35.6	SNP	0	PvLG10
PvCookUCDavis2009_PvLG10	PvLG10	0	92.4	PvCookUCDavis2009_PvLG10_Pv_TOG919460	Pv_TOG919460	TOG919460	35.6	35.6	SNP	0	PvLG10
PvCookUCDavis2009_PvLG10	PvLG10	0	92.4	PvCookUCDavis2009_PvLG10_Pv_TOG896981	Pv_TOG896981	TOG896981	36.4	36.4	SNP	0	PvLG10
PvCookUCDavis2009_PvLG10	PvLG10	0	92.4	PvCookUCDavis2009_PvLG10_Pv_TOG922990	Pv_TOG922990	TOG922990	36.4	36.4	SNP	0	PvLG10
PvCookUCDavis2009_PvLG10	PvLG10	0	92.4	PvCookUCDavis2009_PvLG10_Pv_TOG898075	Pv_TOG898075	TOG898075	36.4	36.4	SNP	0	PvLG10
PvCookUCDavis2009_PvLG10	PvLG10	0	92.4	PvCookUCDavis2009_PvLG10_Pv_TOG915832	Pv_TOG915832	TOG915832	38	38	SNP	0	PvLG10
PvCookUCDavis2009_PvLG10	PvLG10	0	92.4	PvCookUCDavis2009_PvLG10_Pv_TOG900259	Pv_TOG900259	TOG900259	38	38	SNP	0	PvLG10
PvCookUCDavis2009_PvLG10	PvLG10	0	92.4	PvCookUCDavis2009_PvLG10_Pv_TOG910388	Pv_TOG910388	TOG910388	38	38	SNP	0	PvLG10
PvCookUCDavis2009_PvLG10	PvLG10	0	92.4	PvCookUCDavis2009_PvLG10_Pv_TOG898095	Pv_TOG898095	TOG898095	39.6	39.6	SNP	0	PvLG10
PvCookUCDavis2009_PvLG10	PvLG10	0	92.4	PvCookUCDavis2009_PvLG10_Pv_TOG894812	Pv_TOG894812	TOG894812	39.6	39.6	SNP	0	PvLG10
PvCookUCDavis2009_PvLG10	PvLG10	0	92.4	PvCookUCDavis2009_PvLG10_Pv_TOG910203	Pv_TOG910203	TOG910203	39.6	39.6	SNP	0	PvLG10
PvCookUCDavis2009_PvLG10	PvLG10	0	92.4	PvCookUCDavis2009_PvLG10_Pv_TOG933879	Pv_TOG933879	TOG933879	39.6	39.6	SNP	0	PvLG10
PvCookUCDavis2009_PvLG10	PvLG10	0	92.4	PvCookUCDavis2009_PvLG10_Pv_TOG910862	Pv_TOG910862	TOG910862	42	42	SNP	0	PvLG10
PvCookUCDavis2009_PvLG10	PvLG10	0	92.4	PvCookUCDavis2009_PvLG10_Pv_TOG900332	Pv_TOG900332	TOG900332	43.6	43.6	SNP	0	PvLG10
PvCookUCDavis2009_PvLG10	PvLG10	0	92.4	PvCookUCDavis2009_PvLG10_Pv_TOG898046	Pv_TOG898046	TOG898046	47.8	47.8	SNP	0	PvLG10
PvCookUCDavis2009_PvLG10	PvLG10	0	92.4	PvCookUCDavis2009_PvLG10_Pv_TOG900006	Pv_TOG900006	TOG900006	49.4	49.4	SNP	0	PvLG10
PvCookUCDavis2009_PvLG10	PvLG10	0	92.4	PvCookUCDavis2009_PvLG10_Pv_TOG919337	Pv_TOG919337	TOG919337	51.8	51.8	SNP	0	PvLG10
PvCookUCDavis2009_PvLG10	PvLG10	0	92.4	PvCookUCDavis2009_PvLG10_Pv_TOG898599	Pv_TOG898599	TOG898599	51.8	51.8	SNP	0	PvLG10
PvCookUCDavis2009_PvLG10	PvLG10	0	92.4	PvCookUCDavis2009_PvLG10_Pv_TOG896540	Pv_TOG896540	TOG896540	51.8	51.8	SNP	0	PvLG10
PvCookUCDavis2009_PvLG10	PvLG10	0	92.4	PvCookUCDavis2009_PvLG10_Pv_TOG901549	Pv_TOG901549	TOG901549	51.8	51.8	SNP	0	PvLG10
PvCookUCDavis2009_PvLG10	PvLG10	0	92.4	PvCookUCDavis2009_PvLG10_Pv_TOG907173	Pv_TOG907173	TOG907173	51.8	51.8	SNP	0	PvLG10
PvCookUCDavis2009_PvLG10	PvLG10	0	92.4	PvCookUCDavis2009_PvLG10_Pv_TOG925861	Pv_TOG925861	TOG925861	55.1	55.1	SNP	0	PvLG10
PvCookUCDavis2009_PvLG10	PvLG10	0	92.4	PvCookUCDavis2009_PvLG10_Pv_TOG895535	Pv_TOG895535	TOG895535	55.9	55.9	SNP	0	PvLG10
PvCookUCDavis2009_PvLG10	PvLG10	0	92.4	PvCookUCDavis2009_PvLG10_Pv_TOG898824	Pv_TOG898824	TOG898824	57.5	57.5	SNP	0	PvLG10
PvCookUCDavis2009_PvLG10	PvLG10	0	92.4	PvCookUCDavis2009_PvLG10_Pv_TOG895578	Pv_TOG895578	TOG895578	62.6	62.6	SNP	0	PvLG10
PvCookUCDavis2009_PvLG10	PvLG10	0	92.4	PvCookUCDavis2009_PvLG10_Pv_TOG897715	Pv_TOG897715	TOG897715	65.1	65.1	SNP	0	PvLG10
PvCookUCDavis2009_PvLG10	PvLG10	0	92.4	PvCookUCDavis2009_PvLG10_Pv_TOG913485	Pv_TOG913485	TOG913485	67.6	67.6	SNP	0	PvLG10
PvCookUCDavis2009_PvLG10	PvLG10	0	92.4	PvCookUCDavis2009_PvLG10_Pv_TOG901985	Pv_TOG901985	TOG901985	67.6	67.6	SNP	0	PvLG10
PvCookUCDavis2009_PvLG10	PvLG10	0	92.4	PvCookUCDavis2009_PvLG10_Pv_TOG904081	Pv_TOG904081	TOG904081	69.2	69.2	SNP	0	PvLG10
PvCookUCDavis2009_PvLG10	PvLG10	0	92.4	PvCookUCDavis2009_PvLG10_Pv_TOG899697	Pv_TOG899697	TOG899697	70	70	SNP	0	PvLG10
PvCookUCDavis2009_PvLG10	PvLG10	0	92.4	PvCookUCDavis2009_PvLG10_Pv_TOG910718	Pv_TOG910718	TOG910718	70	70	SNP	0	PvLG10
PvCookUCDavis2009_PvLG10	PvLG10	0	92.4	PvCookUCDavis2009_PvLG10_Pv_TOG898826	Pv_TOG898826	TOG898826	71.6	71.6	SNP	0	PvLG10
PvCookUCDavis2009_PvLG10	PvLG10	0	92.4	PvCookUCDavis2009_PvLG10_Pv_TOG895448	Pv_TOG895448	TOG895448	72.4	72.4	SNP	0	PvLG10
PvCookUCDavis2009_PvLG10	PvLG10	0	92.4	PvCookUCDavis2009_PvLG10_Pv_TOG908017	Pv_TOG908017	TOG908017	77.5	77.5	SNP	0	PvLG10
PvCookUCDavis2009_PvLG10	PvLG10	0	92.4	PvCookUCDavis2009_PvLG10_Pv_TOG896850	Pv_TOG896850	TOG896850	79.1	79.1	SNP	0	PvLG10
PvCookUCDavis2009_PvLG10	PvLG10	0	92.4	PvCookUCDavis2009_PvLG10_Pv_TOG894081	Pv_TOG894081	TOG894081	79.1	79.1	SNP	0	PvLG10
PvCookUCDavis2009_PvLG10	PvLG10	0	92.4	PvCookUCDavis2009_PvLG10_Pv_TOG894794	Pv_TOG894794	TOG894794	79.1	79.1	SNP	0	PvLG10
PvCookUCDavis2009_PvLG10	PvLG10	0	92.4	PvCookUCDavis2009_PvLG10_Pv_TOG899042	Pv_TOG899042	TOG899042	80.7	80.7	SNP	0	PvLG10
PvCookUCDavis2009_PvLG10	PvLG10	0	92.4	PvCookUCDavis2009_PvLG10_Pv_TOG896078	Pv_TOG896078	TOG896078	90.8	90.8	SNP	0	PvLG10
PvCookUCDavis2009_PvLG10	PvLG10	0	92.4	PvCookUCDavis2009_PvLG10_Pv_TOG902016	Pv_TOG902016	TOG902016	92.4	92.4	SNP	0	PvLG10
PvCookUCDavis2009_PvLG10	PvLG10	0	92.4	PvCookUCDavis2009_PvLG10_Pv_TOG901045	Pv_TOG901045	TOG901045	92.4	92.4	SNP	0	PvLG10
PvCookUCDavis2009_PvLG11	PvLG11	0	74.9	PvCookUCDavis2009_PvLG11_Pv_TOG906841	Pv_TOG906841	TOG906841	74.9	74.9	SNP	0	PvLG11
PvCookUCDavis2009_PvLG11	PvLG11	0	74.9	PvCookUCDavis2009_PvLG11_Pv_TOG899297	Pv_TOG899297	TOG899297	70.8	70.8	SNP	0	PvLG11
PvCookUCDavis2009_PvLG11	PvLG11	0	74.9	PvCookUCDavis2009_PvLG11_Pv_TOG901896	Pv_TOG901896	TOG901896	70.8	70.8	SNP	0	PvLG11
PvCookUCDavis2009_PvLG11	PvLG11	0	74.9	PvCookUCDavis2009_PvLG11_Pv_TOG896385	Pv_TOG896385	TOG896385	65.7	65.7	SNP	0	PvLG11
PvCookUCDavis2009_PvLG11	PvLG11	0	74.9	PvCookUCDavis2009_PvLG11_Pv_TOG894262	Pv_TOG894262	TOG894262	61.6	61.6	SNP	0	PvLG11
PvCookUCDavis2009_PvLG11	PvLG11	0	74.9	PvCookUCDavis2009_PvLG11_Pv_TOG896074	Pv_TOG896074	TOG896074	63.2	63.2	SNP	0	PvLG11
PvCookUCDavis2009_PvLG11	PvLG11	0	74.9	PvCookUCDavis2009_PvLG11_Pv_TOG903058	Pv_TOG903058	TOG903058	63.2	63.2	SNP	0	PvLG11
PvCookUCDavis2009_PvLG11	PvLG11	0	74.9	PvCookUCDavis2009_PvLG11_Pv_TOG907233	Pv_TOG907233	TOG907233	63.2	63.2	SNP	0	PvLG11
PvCookUCDavis2009_PvLG11	PvLG11	0	74.9	PvCookUCDavis2009_PvLG11_Pv_TOG900339	Pv_TOG900339	TOG900339	62.4	62.4	SNP	0	PvLG11
PvCookUCDavis2009_PvLG11	PvLG11	0	74.9	PvCookUCDavis2009_PvLG11_Pv_TOG913329	Pv_TOG913329	TOG913329	58.2	58.2	SNP	0	PvLG11
PvCookUCDavis2009_PvLG11	PvLG11	0	74.9	PvCookUCDavis2009_PvLG11_Pv_TOG895216	Pv_TOG895216	TOG895216	57.4	57.4	SNP	0	PvLG11
PvCookUCDavis2009_PvLG11	PvLG11	0	74.9	PvCookUCDavis2009_PvLG11_Pv_TOG913325	Pv_TOG913325	TOG913325	57.4	57.4	SNP	0	PvLG11
PvCookUCDavis2009_PvLG11	PvLG11	0	74.9	PvCookUCDavis2009_PvLG11_Pv_TOG912981	Pv_TOG912981	TOG912981	57.4	57.4	SNP	0	PvLG11
PvCookUCDavis2009_PvLG11	PvLG11	0	74.9	PvCookUCDavis2009_PvLG11_Pv_TOG894483	Pv_TOG894483	TOG894483	55.8	55.8	SNP	0	PvLG11
PvCookUCDavis2009_PvLG11	PvLG11	0	74.9	PvCookUCDavis2009_PvLG11_Pv_TOG905558	Pv_TOG905558	TOG905558	53.4	53.4	SNP	0	PvLG11
PvCookUCDavis2009_PvLG11	PvLG11	0	74.9	PvCookUCDavis2009_PvLG11_Pv_TOG899452	Pv_TOG899452	TOG899452	51	51	SNP	0	PvLG11
PvCookUCDavis2009_PvLG11	PvLG11	0	74.9	PvCookUCDavis2009_PvLG11_Pv_TOG902800	Pv_TOG902800	TOG902800	48.9	48.9	SNP	0	PvLG11
PvCookUCDavis2009_PvLG11	PvLG11	0	74.9	PvCookUCDavis2009_PvLG11_Pv_TOG905231	Pv_TOG905231	TOG905231	46.8	46.8	SNP	0	PvLG11
PvCookUCDavis2009_PvLG11	PvLG11	0	74.9	PvCookUCDavis2009_PvLG11_Pv_TOG898575	Pv_TOG898575	TOG898575	46.8	46.8	SNP	0	PvLG11
PvCookUCDavis2009_PvLG11	PvLG11	0	74.9	PvCookUCDavis2009_PvLG11_Pv_TOG931720	Pv_TOG931720	TOG931720	46.8	46.8	SNP	0	PvLG11
PvCookUCDavis2009_PvLG11	PvLG11	0	74.9	PvCookUCDavis2009_PvLG11_Pv_TOG894254	Pv_TOG894254	TOG894254	39.7	39.7	SNP	0	PvLG11
PvCookUCDavis2009_PvLG11	PvLG11	0	74.9	PvCookUCDavis2009_PvLG11_Pv_TOG898883	Pv_TOG898883	TOG898883	39.7	39.7	SNP	0	PvLG11
PvCookUCDavis2009_PvLG11	PvLG11	0	74.9	PvCookUCDavis2009_PvLG11_Pv_TOG895237	Pv_TOG895237	TOG895237	38.1	38.1	SNP	0	PvLG11
PvCookUCDavis2009_PvLG11	PvLG11	0	74.9	PvCookUCDavis2009_PvLG11_Pv_TOG894516	Pv_TOG894516	TOG894516	38.1	38.1	SNP	0	PvLG11
PvCookUCDavis2009_PvLG11	PvLG11	0	74.9	PvCookUCDavis2009_PvLG11_Pv_TOG898304	Pv_TOG898304	TOG898304	37.3	37.3	SNP	0	PvLG11
PvCookUCDavis2009_PvLG11	PvLG11	0	74.9	PvCookUCDavis2009_PvLG11_Pv_TOG897347	Pv_TOG897347	TOG897347	37.3	37.3	SNP	0	PvLG11
PvCookUCDavis2009_PvLG11	PvLG11	0	74.9	PvCookUCDavis2009_PvLG11_Pv_TOG897333	Pv_TOG897333	TOG897333	36.5	36.5	SNP	0	PvLG11
PvCookUCDavis2009_PvLG11	PvLG11	0	74.9	PvCookUCDavis2009_PvLG11_Pv_TOG902798	Pv_TOG902798	TOG902798	32.3	32.3	SNP	0	PvLG11
PvCookUCDavis2009_PvLG11	PvLG11	0	74.9	PvCookUCDavis2009_PvLG11_Pv_TOG908483	Pv_TOG908483	TOG908483	29.8	29.8	SNP	0	PvLG11
PvCookUCDavis2009_PvLG11	PvLG11	0	74.9	PvCookUCDavis2009_PvLG11_Pv_TOG897486	Pv_TOG897486	TOG897486	26.5	26.5	SNP	0	PvLG11
PvCookUCDavis2009_PvLG11	PvLG11	0	74.9	PvCookUCDavis2009_PvLG11_Pv_TOG896491	Pv_TOG896491	TOG896491	25.7	25.7	SNP	0	PvLG11
PvCookUCDavis2009_PvLG11	PvLG11	0	74.9	PvCookUCDavis2009_PvLG11_Pv_TOG898441	Pv_TOG898441	TOG898441	24.9	24.9	SNP	0	PvLG11
PvCookUCDavis2009_PvLG11	PvLG11	0	74.9	PvCookUCDavis2009_PvLG11_Pv_TOG901700	Pv_TOG901700	TOG901700	24.9	24.9	SNP	0	PvLG11
PvCookUCDavis2009_PvLG11	PvLG11	0	74.9	PvCookUCDavis2009_PvLG11_Pv_TOG894055	Pv_TOG894055	TOG894055	24.9	24.9	SNP	0	PvLG11
PvCookUCDavis2009_PvLG11	PvLG11	0	74.9	PvCookUCDavis2009_PvLG11_Pv_TOG910860	Pv_TOG910860	TOG910860	22.5	22.5	SNP	0	PvLG11
PvCookUCDavis2009_PvLG11	PvLG11	0	74.9	PvCookUCDavis2009_PvLG11_Pv_TOG901734	Pv_TOG901734	TOG901734	22.5	22.5	SNP	0	PvLG11
PvCookUCDavis2009_PvLG11	PvLG11	0	74.9	PvCookUCDavis2009_PvLG11_Pv_TOG918299	Pv_TOG918299	TOG918299	22.5	22.5	SNP	0	PvLG11
PvCookUCDavis2009_PvLG11	PvLG11	0	74.9	PvCookUCDavis2009_PvLG11_Pv_TOG897269	Pv_TOG897269	TOG897269	20.9	20.9	SNP	0	PvLG11
PvCookUCDavis2009_PvLG11	PvLG11	0	74.9	PvCookUCDavis2009_PvLG11_Pv_TOG894052	Pv_TOG894052	TOG894052	20.9	20.9	SNP	0	PvLG11
PvCookUCDavis2009_PvLG11	PvLG11	0	74.9	PvCookUCDavis2009_PvLG11_Pv_TOG906318	Pv_TOG906318	TOG906318	20.9	20.9	SNP	0	PvLG11
PvCookUCDavis2009_PvLG11	PvLG11	0	74.9	PvCookUCDavis2009_PvLG11_Pv_TOG896967	Pv_TOG896967	TOG896967	12.9	12.9	SNP	0	PvLG11
PvCookUCDavis2009_PvLG11	PvLG11	0	74.9	PvCookUCDavis2009_PvLG11_Pv_TOG897646	Pv_TOG897646	TOG897646	12.9	12.9	SNP	0	PvLG11
PvCookUCDavis2009_PvLG11	PvLG11	0	74.9	PvCookUCDavis2009_PvLG11_Pv_TOG948068	Pv_TOG948068	TOG948068	12.9	12.9	SNP	0	PvLG11
PvCookUCDavis2009_PvLG11	PvLG11	0	74.9	PvCookUCDavis2009_PvLG11_Pv_TOG910602	Pv_TOG910602	TOG910602	12.9	12.9	SNP	0	PvLG11
PvCookUCDavis2009_PvLG11	PvLG11	0	74.9	PvCookUCDavis2009_PvLG11_Pv_TOG896306	Pv_TOG896306	TOG896306	12.9	12.9	SNP	0	PvLG11
PvCookUCDavis2009_PvLG11	PvLG11	0	74.9	PvCookUCDavis2009_PvLG11_Pv_TOG900450	Pv_TOG900450	TOG900450	12.9	12.9	SNP	0	PvLG11
PvCookUCDavis2009_PvLG11	PvLG11	0	74.9	PvCookUCDavis2009_PvLG11_Pv_TOG902870	Pv_TOG902870	TOG902870	11.3	11.3	SNP	0	PvLG11
PvCookUCDavis2009_PvLG11	PvLG11	0	74.9	PvCookUCDavis2009_PvLG11_Pv_TOG897198	Pv_TOG897198	TOG897198	10.5	10.5	SNP	0	PvLG11
PvCookUCDavis2009_PvLG11	PvLG11	0	74.9	PvCookUCDavis2009_PvLG11_Pv_TOG907096	Pv_TOG907096	TOG907096	10.5	10.5	SNP	0	PvLG11
PvCookUCDavis2009_PvLG11	PvLG11	0	74.9	PvCookUCDavis2009_PvLG11_Pv_TOG896745	Pv_TOG896745	TOG896745	8.9	8.9	SNP	0	PvLG11
PvCookUCDavis2009_PvLG11	PvLG11	0	74.9	PvCookUCDavis2009_PvLG11_Pv_TOG902902	Pv_TOG902902	TOG902902	8.9	8.9	SNP	0	PvLG11
PvCookUCDavis2009_PvLG11	PvLG11	0	74.9	PvCookUCDavis2009_PvLG11_Pv_TOG924576	Pv_TOG924576	TOG924576	5.6	5.6	SNP	0	PvLG11
PvCookUCDavis2009_PvLG11	PvLG11	0	74.9	PvCookUCDavis2009_PvLG11_Pv_TOG895876	Pv_TOG895876	TOG895876	4	4	SNP	0	PvLG11
PvCookUCDavis2009_PvLG11	PvLG11	0	74.9	PvCookUCDavis2009_PvLG11_Pv_TOG902716	Pv_TOG902716	TOG902716	4	4	SNP	0	PvLG11
PvCookUCDavis2009_PvLG11	PvLG11	0	74.9	PvCookUCDavis2009_PvLG11_Pv_TOG900268	Pv_TOG900268	TOG900268	3.2	3.2	SNP	0	PvLG11
PvCookUCDavis2009_PvLG11	PvLG11	0	74.9	PvCookUCDavis2009_PvLG11_Pv_TOG897513	Pv_TOG897513	TOG897513	3.2	3.2	SNP	0	PvLG11
PvCookUCDavis2009_PvLG11	PvLG11	0	74.9	PvCookUCDavis2009_PvLG11_Pv_TOG897362	Pv_TOG897362	TOG897362	1.6	1.6	SNP	0	PvLG11
PvCookUCDavis2009_PvLG11	PvLG11	0	74.9	PvCookUCDavis2009_PvLG11_Pv_TOG934079	Pv_TOG934079	TOG934079	1.6	1.6	SNP	0	PvLG11
PvCookUCDavis2009_PvLG11	PvLG11	0	74.9	PvCookUCDavis2009_PvLG11_Pv_TOG911890	Pv_TOG911890	TOG911890	0	0	SNP	0	PvLG11
PvCookUCDavis2009_PvLG11	PvLG11	0	74.9	PvCookUCDavis2009_PvLG11_Pv_TOG897188	Pv_TOG897188	TOG897188	0	0	SNP	0	PvLG11
PvCookUCDavis2009_PvLG02	PvLG02	0	61.5	PvCookUCDavis2009_PvLG02_Pv_TOG897466	Pv_TOG897466	TOG897466	0	0	SNP	0	PvLG02
PvCookUCDavis2009_PvLG02	PvLG02	0	61.5	PvCookUCDavis2009_PvLG02_Pv_TOG947627	Pv_TOG947627	TOG947627	9.2	9.2	SNP	0	PvLG02
PvCookUCDavis2009_PvLG02	PvLG02	0	61.5	PvCookUCDavis2009_PvLG02_Pv_TOG898468	Pv_TOG898468	TOG898468	9.2	9.2	SNP	0	PvLG02
PvCookUCDavis2009_PvLG02	PvLG02	0	61.5	PvCookUCDavis2009_PvLG02_Pv_TOG902834	Pv_TOG902834	TOG902834	17.5	17.5	SNP	0	PvLG02
PvCookUCDavis2009_PvLG02	PvLG02	0	61.5	PvCookUCDavis2009_PvLG02_Pv_TOG901770	Pv_TOG901770	TOG901770	17.5	17.5	SNP	0	PvLG02
PvCookUCDavis2009_PvLG02	PvLG02	0	61.5	PvCookUCDavis2009_PvLG02_Pv_TOG948168	Pv_TOG948168	TOG948168	19.1	19.1	SNP	0	PvLG02
PvCookUCDavis2009_PvLG02	PvLG02	0	61.5	PvCookUCDavis2009_PvLG02_Pv_TOG894056	Pv_TOG894056	TOG894056	19.1	19.1	SNP	0	PvLG02
PvCookUCDavis2009_PvLG02	PvLG02	0	61.5	PvCookUCDavis2009_PvLG02_Pv_TOG920339	Pv_TOG920339	TOG920339	19.1	19.1	SNP	0	PvLG02
PvCookUCDavis2009_PvLG02	PvLG02	0	61.5	PvCookUCDavis2009_PvLG02_Pv_TOG896504	Pv_TOG896504	TOG896504	19.1	19.1	SNP	0	PvLG02
PvCookUCDavis2009_PvLG02	PvLG02	0	61.5	PvCookUCDavis2009_PvLG02_Pv_TOG900848	Pv_TOG900848	TOG900848	22.4	22.4	SNP	0	PvLG02
PvCookUCDavis2009_PvLG02	PvLG02	0	61.5	PvCookUCDavis2009_PvLG02_Pv_TOG903872	Pv_TOG903872	TOG903872	24.8	24.8	SNP	0	PvLG02
PvCookUCDavis2009_PvLG02	PvLG02	0	61.5	PvCookUCDavis2009_PvLG02_Pv_TOG894060	Pv_TOG894060	TOG894060	30	30	SNP	0	PvLG02
PvCookUCDavis2009_PvLG02	PvLG02	0	61.5	PvCookUCDavis2009_PvLG02_Pv_TOG907046	Pv_TOG907046	TOG907046	30	30	SNP	0	PvLG02
PvCookUCDavis2009_PvLG02	PvLG02	0	61.5	PvCookUCDavis2009_PvLG02_Pv_TOG896852	Pv_TOG896852	TOG896852	39.4	39.4	SNP	0	PvLG02
PvCookUCDavis2009_PvLG02	PvLG02	0	61.5	PvCookUCDavis2009_PvLG02_Pv_TOG910212	Pv_TOG910212	TOG910212	39.4	39.4	SNP	0	PvLG02
PvCookUCDavis2009_PvLG02	PvLG02	0	61.5	PvCookUCDavis2009_PvLG02_Pv_TOG902069	Pv_TOG902069	TOG902069	41	41	SNP	0	PvLG02
PvCookUCDavis2009_PvLG02	PvLG02	0	61.5	PvCookUCDavis2009_PvLG02_Pv_TOG896701	Pv_TOG896701	TOG896701	44.2	44.2	SNP	0	PvLG02
PvCookUCDavis2009_PvLG02	PvLG02	0	61.5	PvCookUCDavis2009_PvLG02_Pv_TOG905494	Pv_TOG905494	TOG905494	44.2	44.2	SNP	0	PvLG02
PvCookUCDavis2009_PvLG02	PvLG02	0	61.5	PvCookUCDavis2009_PvLG02_Pv_TOG907127	Pv_TOG907127	TOG907127	45	45	SNP	0	PvLG02
PvCookUCDavis2009_PvLG02	PvLG02	0	61.5	PvCookUCDavis2009_PvLG02_Pv_TOG898135	Pv_TOG898135	TOG898135	47.4	47.4	SNP	0	PvLG02
PvCookUCDavis2009_PvLG02	PvLG02	0	61.5	PvCookUCDavis2009_PvLG02_Pv_TOG897171	Pv_TOG897171	TOG897171	57.5	57.5	SNP	0	PvLG02
PvCookUCDavis2009_PvLG02	PvLG02	0	61.5	PvCookUCDavis2009_PvLG02_Pv_TOG904927	Pv_TOG904927	TOG904927	57.5	57.5	SNP	0	PvLG02
PvCookUCDavis2009_PvLG02	PvLG02	0	61.5	PvCookUCDavis2009_PvLG02_Pv_TOG901238	Pv_TOG901238	TOG901238	59.1	59.1	SNP	0	PvLG02
PvCookUCDavis2009_PvLG02	PvLG02	0	61.5	PvCookUCDavis2009_PvLG02_Pv_TOG961599	Pv_TOG961599	TOG961599	59.1	59.1	SNP	0	PvLG02
PvCookUCDavis2009_PvLG02	PvLG02	0	61.5	PvCookUCDavis2009_PvLG02_Pv_TOG900784	Pv_TOG900784	TOG900784	60.7	60.7	SNP	0	PvLG02
PvCookUCDavis2009_PvLG02	PvLG02	0	61.5	PvCookUCDavis2009_PvLG02_Pv_TOG916065	Pv_TOG916065	TOG916065	61.5	61.5	SNP	0	PvLG02
PvCookUCDavis2009_PvLG03	PvLG03	0	96	PvCookUCDavis2009_PvLG03_Pv_TOG898463	Pv_TOG898463	TOG898463	0	0	SNP	0	PvLG03
PvCookUCDavis2009_PvLG03	PvLG03	0	96	PvCookUCDavis2009_PvLG03_Pv_TOG929402	Pv_TOG929402	TOG929402	3.2	3.2	SNP	0	PvLG03
PvCookUCDavis2009_PvLG03	PvLG03	0	96	PvCookUCDavis2009_PvLG03_Pv_TOG899411	Pv_TOG899411	TOG899411	3.2	3.2	SNP	0	PvLG03
PvCookUCDavis2009_PvLG03	PvLG03	0	96	PvCookUCDavis2009_PvLG03_Pv_TOG898284	Pv_TOG898284	TOG898284	4	4	SNP	0	PvLG03
PvCookUCDavis2009_PvLG03	PvLG03	0	96	PvCookUCDavis2009_PvLG03_Pv_TOG902802	Pv_TOG902802	TOG902802	4	4	SNP	0	PvLG03
PvCookUCDavis2009_PvLG03	PvLG03	0	96	PvCookUCDavis2009_PvLG03_Pv_TOG910732	Pv_TOG910732	TOG910732	4	4	SNP	0	PvLG03
PvCookUCDavis2009_PvLG03	PvLG03	0	96	PvCookUCDavis2009_PvLG03_Pv_TOG909801	Pv_TOG909801	TOG909801	12	12	SNP	0	PvLG03
PvCookUCDavis2009_PvLG03	PvLG03	0	96	PvCookUCDavis2009_PvLG03_Pv_TOG923111	Pv_TOG923111	TOG923111	16.1	16.1	SNP	0	PvLG03
PvCookUCDavis2009_PvLG03	PvLG03	0	96	PvCookUCDavis2009_PvLG03_Pv_TOG901841	Pv_TOG901841	TOG901841	16.1	16.1	SNP	0	PvLG03
PvCookUCDavis2009_PvLG03	PvLG03	0	96	PvCookUCDavis2009_PvLG03_Pv_TOG918275	Pv_TOG918275	TOG918275	16.1	16.1	SNP	0	PvLG03
PvCookUCDavis2009_PvLG03	PvLG03	0	96	PvCookUCDavis2009_PvLG03_Pv_TOG899518	Pv_TOG899518	TOG899518	19.3	19.3	SNP	0	PvLG03
PvCookUCDavis2009_PvLG03	PvLG03	0	96	PvCookUCDavis2009_PvLG03_Pv_TOG916106	Pv_TOG916106	TOG916106	20.9	20.9	SNP	0	PvLG03
PvCookUCDavis2009_PvLG03	PvLG03	0	96	PvCookUCDavis2009_PvLG03_Pv_TOG894864	Pv_TOG894864	TOG894864	20.9	20.9	SNP	0	PvLG03
PvCookUCDavis2009_PvLG03	PvLG03	0	96	PvCookUCDavis2009_PvLG03_Pv_TOG894844	Pv_TOG894844	TOG894844	23.3	23.3	SNP	0	PvLG03
PvCookUCDavis2009_PvLG03	PvLG03	0	96	PvCookUCDavis2009_PvLG03_Pv_TOG905123	Pv_TOG905123	TOG905123	23.3	23.3	SNP	0	PvLG03
PvCookUCDavis2009_PvLG03	PvLG03	0	96	PvCookUCDavis2009_PvLG03_Pv_TOG925468	Pv_TOG925468	TOG925468	28.4	28.4	SNP	0	PvLG03
PvCookUCDavis2009_PvLG03	PvLG03	0	96	PvCookUCDavis2009_PvLG03_Pv_TOG900241	Pv_TOG900241	TOG900241	28.4	28.4	SNP	0	PvLG03
PvCookUCDavis2009_PvLG03	PvLG03	0	96	PvCookUCDavis2009_PvLG03_Pv_TOG908913	Pv_TOG908913	TOG908913	28.4	28.4	SNP	0	PvLG03
PvCookUCDavis2009_PvLG03	PvLG03	0	96	PvCookUCDavis2009_PvLG03_Pv_TOG896390	Pv_TOG896390	TOG896390	30.8	30.8	SNP	0	PvLG03
PvCookUCDavis2009_PvLG03	PvLG03	0	96	PvCookUCDavis2009_PvLG03_Pv_TOG943467	Pv_TOG943467	TOG943467	30.8	30.8	SNP	0	PvLG03
PvCookUCDavis2009_PvLG03	PvLG03	0	96	PvCookUCDavis2009_PvLG03_Pv_TOG896933	Pv_TOG896933	TOG896933	32.4	32.4	SNP	0	PvLG03
PvCookUCDavis2009_PvLG03	PvLG03	0	96	PvCookUCDavis2009_PvLG03_Pv_TOG901032	Pv_TOG901032	TOG901032	32.4	32.4	SNP	0	PvLG03
PvCookUCDavis2009_PvLG03	PvLG03	0	96	PvCookUCDavis2009_PvLG03_Pv_TOG896609	Pv_TOG896609	TOG896609	33.2	33.2	SNP	0	PvLG03
PvCookUCDavis2009_PvLG03	PvLG03	0	96	PvCookUCDavis2009_PvLG03_Pv_TOG899076	Pv_TOG899076	TOG899076	33.2	33.2	SNP	0	PvLG03
PvCookUCDavis2009_PvLG03	PvLG03	0	96	PvCookUCDavis2009_PvLG03_Pv_TOG894596	Pv_TOG894596	TOG894596	33.2	33.2	SNP	0	PvLG03
PvCookUCDavis2009_PvLG03	PvLG03	0	96	PvCookUCDavis2009_PvLG03_Pv_TOG900221	Pv_TOG900221	TOG900221	34.8	34.8	SNP	0	PvLG03
PvCookUCDavis2009_PvLG03	PvLG03	0	96	PvCookUCDavis2009_PvLG03_Pv_TOG895163	Pv_TOG895163	TOG895163	36.4	36.4	SNP	0	PvLG03
PvCookUCDavis2009_PvLG03	PvLG03	0	96	PvCookUCDavis2009_PvLG03_Pv_TOG903842	Pv_TOG903842	TOG903842	38	38	SNP	0	PvLG03
PvCookUCDavis2009_PvLG03	PvLG03	0	96	PvCookUCDavis2009_PvLG03_Pv_TOG912558	Pv_TOG912558	TOG912558	39.6	39.6	SNP	0	PvLG03
PvCookUCDavis2009_PvLG03	PvLG03	0	96	PvCookUCDavis2009_PvLG03_Pv_TOG905371	Pv_TOG905371	TOG905371	39.6	39.6	SNP	0	PvLG03
PvCookUCDavis2009_PvLG03	PvLG03	0	96	PvCookUCDavis2009_PvLG03_Pv_TOG899072	Pv_TOG899072	TOG899072	40.4	40.4	SNP	0	PvLG03
PvCookUCDavis2009_PvLG03	PvLG03	0	96	PvCookUCDavis2009_PvLG03_Pv_TOG919004	Pv_TOG919004	TOG919004	40.4	40.4	SNP	0	PvLG03
PvCookUCDavis2009_PvLG03	PvLG03	0	96	PvCookUCDavis2009_PvLG03_Pv_TOG935639	Pv_TOG935639	TOG935639	40.4	40.4	SNP	0	PvLG03
PvCookUCDavis2009_PvLG03	PvLG03	0	96	PvCookUCDavis2009_PvLG03_Pv_TOG894196	Pv_TOG894196	TOG894196	41.2	41.2	SNP	0	PvLG03
PvCookUCDavis2009_PvLG03	PvLG03	0	96	PvCookUCDavis2009_PvLG03_Pv_TOG899716	Pv_TOG899716	TOG899716	41.2	41.2	SNP	0	PvLG03
PvCookUCDavis2009_PvLG03	PvLG03	0	96	PvCookUCDavis2009_PvLG03_Pv_TOG929136	Pv_TOG929136	TOG929136	41.2	41.2	SNP	0	PvLG03
PvCookUCDavis2009_PvLG03	PvLG03	0	96	PvCookUCDavis2009_PvLG03_Pv_TOG901908	Pv_TOG901908	TOG901908	41.2	41.2	SNP	0	PvLG03
PvCookUCDavis2009_PvLG03	PvLG03	0	96	PvCookUCDavis2009_PvLG03_Pv_TOG901037	Pv_TOG901037	TOG901037	41.2	41.2	SNP	0	PvLG03
PvCookUCDavis2009_PvLG03	PvLG03	0	96	PvCookUCDavis2009_PvLG03_Pv_TOG895572	Pv_TOG895572	TOG895572	47.3	47.3	SNP	0	PvLG03
PvCookUCDavis2009_PvLG03	PvLG03	0	96	PvCookUCDavis2009_PvLG03_Pv_TOG901547	Pv_TOG901547	TOG901547	49.7	49.7	SNP	0	PvLG03
PvCookUCDavis2009_PvLG03	PvLG03	0	96	PvCookUCDavis2009_PvLG03_Pv_TOG900342	Pv_TOG900342	TOG900342	48.1	48.1	SNP	0	PvLG03
PvCookUCDavis2009_PvLG03	PvLG03	0	96	PvCookUCDavis2009_PvLG03_Pv_TOG913005	Pv_TOG913005	TOG913005	48.9	48.9	SNP	0	PvLG03
PvCookUCDavis2009_PvLG03	PvLG03	0	96	PvCookUCDavis2009_PvLG03_Pv_TOG903712	Pv_TOG903712	TOG903712	48.9	48.9	SNP	0	PvLG03
PvCookUCDavis2009_PvLG03	PvLG03	0	96	PvCookUCDavis2009_PvLG03_Pv_TOG906797	Pv_TOG906797	TOG906797	51.3	51.3	SNP	0	PvLG03
PvCookUCDavis2009_PvLG03	PvLG03	0	96	PvCookUCDavis2009_PvLG03_Pv_TOG946813	Pv_TOG946813	TOG946813	51.3	51.3	SNP	0	PvLG03
PvCookUCDavis2009_PvLG03	PvLG03	0	96	PvCookUCDavis2009_PvLG03_Pv_TOG896873	Pv_TOG896873	TOG896873	51.3	51.3	SNP	0	PvLG03
PvCookUCDavis2009_PvLG03	PvLG03	0	96	PvCookUCDavis2009_PvLG03_Pv_TOG894987	Pv_TOG894987	TOG894987	52.1	52.1	SNP	0	PvLG03
PvCookUCDavis2009_PvLG03	PvLG03	0	96	PvCookUCDavis2009_PvLG03_Pv_TOG930271	Pv_TOG930271	TOG930271	55.4	55.4	SNP	0	PvLG03
PvCookUCDavis2009_PvLG03	PvLG03	0	96	PvCookUCDavis2009_PvLG03_Pv_TOG895367	Pv_TOG895367	TOG895367	56.2	56.2	SNP	0	PvLG03
PvCookUCDavis2009_PvLG03	PvLG03	0	96	PvCookUCDavis2009_PvLG03_Pv_TOG918556	Pv_TOG918556	TOG918556	56.2	56.2	SNP	0	PvLG03
PvCookUCDavis2009_PvLG03	PvLG03	0	96	PvCookUCDavis2009_PvLG03_Pv_TOG897032	Pv_TOG897032	TOG897032	59.5	59.5	SNP	0	PvLG03
PvCookUCDavis2009_PvLG03	PvLG03	0	96	PvCookUCDavis2009_PvLG03_Pv_TOG901675	Pv_TOG901675	TOG901675	60.3	60.3	SNP	0	PvLG03
PvCookUCDavis2009_PvLG03	PvLG03	0	96	PvCookUCDavis2009_PvLG03_Pv_TOG900261	Pv_TOG900261	TOG900261	60.3	60.3	SNP	0	PvLG03
PvCookUCDavis2009_PvLG03	PvLG03	0	96	PvCookUCDavis2009_PvLG03_Pv_TOG905443	Pv_TOG905443	TOG905443	60.3	60.3	SNP	0	PvLG03
PvCookUCDavis2009_PvLG03	PvLG03	0	96	PvCookUCDavis2009_PvLG03_Pv_TOG898231	Pv_TOG898231	TOG898231	68.4	68.4	SNP	0	PvLG03
PvCookUCDavis2009_PvLG03	PvLG03	0	96	PvCookUCDavis2009_PvLG03_Pv_TOG935618	Pv_TOG935618	TOG935618	75.3	75.3	SNP	0	PvLG03
PvCookUCDavis2009_PvLG03	PvLG03	0	96	PvCookUCDavis2009_PvLG03_Pv_TOG908720	Pv_TOG908720	TOG908720	75.3	75.3	SNP	0	PvLG03
PvCookUCDavis2009_PvLG03	PvLG03	0	96	PvCookUCDavis2009_PvLG03_Pv_TOG897618	Pv_TOG897618	TOG897618	76.9	76.9	SNP	0	PvLG03
PvCookUCDavis2009_PvLG03	PvLG03	0	96	PvCookUCDavis2009_PvLG03_Pv_TOG897621	Pv_TOG897621	TOG897621	78.5	78.5	SNP	0	PvLG03
PvCookUCDavis2009_PvLG03	PvLG03	0	96	PvCookUCDavis2009_PvLG03_Pv_TOG911121	Pv_TOG911121	TOG911121	80.1	80.1	SNP	0	PvLG03
PvCookUCDavis2009_PvLG03	PvLG03	0	96	PvCookUCDavis2009_PvLG03_Pv_TOG927660	Pv_TOG927660	TOG927660	80.1	80.1	SNP	0	PvLG03
PvCookUCDavis2009_PvLG03	PvLG03	0	96	PvCookUCDavis2009_PvLG03_Pv_TOG897306	Pv_TOG897306	TOG897306	81.7	81.7	SNP	0	PvLG03
PvCookUCDavis2009_PvLG03	PvLG03	0	96	PvCookUCDavis2009_PvLG03_Pv_TOG913272	Pv_TOG913272	TOG913272	83.3	83.3	SNP	0	PvLG03
PvCookUCDavis2009_PvLG03	PvLG03	0	96	PvCookUCDavis2009_PvLG03_Pv_TOG907078	Pv_TOG907078	TOG907078	83.3	83.3	SNP	0	PvLG03
PvCookUCDavis2009_PvLG03	PvLG03	0	96	PvCookUCDavis2009_PvLG03_Pv_TOG896168	Pv_TOG896168	TOG896168	84.1	84.1	SNP	0	PvLG03
PvCookUCDavis2009_PvLG03	PvLG03	0	96	PvCookUCDavis2009_PvLG03_Pv_TOG896276	Pv_TOG896276	TOG896276	91	91	SNP	0	PvLG03
PvCookUCDavis2009_PvLG03	PvLG03	0	96	PvCookUCDavis2009_PvLG03_Pv_TOG894712	Pv_TOG894712	TOG894712	91	91	SNP	0	PvLG03
PvCookUCDavis2009_PvLG03	PvLG03	0	96	PvCookUCDavis2009_PvLG03_Pv_TOG895984	Pv_TOG895984	TOG895984	91	91	SNP	0	PvLG03
PvCookUCDavis2009_PvLG03	PvLG03	0	96	PvCookUCDavis2009_PvLG03_Pv_TOG896371	Pv_TOG896371	TOG896371	96	96	SNP	0	PvLG03
PvCookUCDavis2009_PvLG03	PvLG03	0	96	PvCookUCDavis2009_PvLG03_Pv_TOG935699	Pv_TOG935699	TOG935699	96	96	SNP	0	PvLG03
PvCookUCDavis2009_PvLG04	PvLG04	0	103.4	PvCookUCDavis2009_PvLG04_Pv_TOG906969	Pv_TOG906969	TOG906969	0	0	SNP	0	PvLG04
PvCookUCDavis2009_PvLG04	PvLG04	0	103.4	PvCookUCDavis2009_PvLG04_Pv_TOG897619	Pv_TOG897619	TOG897619	0	0	SNP	0	PvLG04
PvCookUCDavis2009_PvLG04	PvLG04	0	103.4	PvCookUCDavis2009_PvLG04_Pv_TOG894044	Pv_TOG894044	TOG894044	0	0	SNP	0	PvLG04
PvCookUCDavis2009_PvLG04	PvLG04	0	103.4	PvCookUCDavis2009_PvLG04_Pv_TOG897516	Pv_TOG897516	TOG897516	5	5	SNP	0	PvLG04
PvCookUCDavis2009_PvLG04	PvLG04	0	103.4	PvCookUCDavis2009_PvLG04_Pv_TOG905638	Pv_TOG905638	TOG905638	8.3	8.3	SNP	0	PvLG04
PvCookUCDavis2009_PvLG04	PvLG04	0	103.4	PvCookUCDavis2009_PvLG04_Pv_TOG903898	Pv_TOG903898	TOG903898	9.1	9.1	SNP	0	PvLG04
PvCookUCDavis2009_PvLG04	PvLG04	0	103.4	PvCookUCDavis2009_PvLG04_Pv_TOG898584	Pv_TOG898584	TOG898584	11.5	11.5	SNP	0	PvLG04
PvCookUCDavis2009_PvLG04	PvLG04	0	103.4	PvCookUCDavis2009_PvLG04_Pv_TOG901225	Pv_TOG901225	TOG901225	16.6	16.6	SNP	0	PvLG04
PvCookUCDavis2009_PvLG04	PvLG04	0	103.4	PvCookUCDavis2009_PvLG04_Pv_TOG901772	Pv_TOG901772	TOG901772	17.4	17.4	SNP	0	PvLG04
PvCookUCDavis2009_PvLG04	PvLG04	0	103.4	PvCookUCDavis2009_PvLG04_Pv_TOG898302	Pv_TOG898302	TOG898302	22.5	22.5	SNP	0	PvLG04
PvCookUCDavis2009_PvLG04	PvLG04	0	103.4	PvCookUCDavis2009_PvLG04_Pv_TOG894885	Pv_TOG894885	TOG894885	24.9	24.9	SNP	0	PvLG04
PvCookUCDavis2009_PvLG04	PvLG04	0	103.4	PvCookUCDavis2009_PvLG04_Pv_TOG929271	Pv_TOG929271	TOG929271	31	31	SNP	0	PvLG04
PvCookUCDavis2009_PvLG04	PvLG04	0	103.4	PvCookUCDavis2009_PvLG04_Pv_TOG896943	Pv_TOG896943	TOG896943	36.1	36.1	SNP	0	PvLG04
PvCookUCDavis2009_PvLG04	PvLG04	0	103.4	PvCookUCDavis2009_PvLG04_Pv_TOG898018	Pv_TOG898018	TOG898018	36.1	36.1	SNP	0	PvLG04
PvCookUCDavis2009_PvLG04	PvLG04	0	103.4	PvCookUCDavis2009_PvLG04_Pv_TOG902999	Pv_TOG902999	TOG902999	37.7	37.7	SNP	0	PvLG04
PvCookUCDavis2009_PvLG04	PvLG04	0	103.4	PvCookUCDavis2009_PvLG04_Pv_TOG902063	Pv_TOG902063	TOG902063	37.7	37.7	SNP	0	PvLG04
PvCookUCDavis2009_PvLG04	PvLG04	0	103.4	PvCookUCDavis2009_PvLG04_Pv_TOG897956	Pv_TOG897956	TOG897956	39.3	39.3	SNP	0	PvLG04
PvCookUCDavis2009_PvLG04	PvLG04	0	103.4	PvCookUCDavis2009_PvLG04_Pv_TOG896234	Pv_TOG896234	TOG896234	39.3	39.3	SNP	0	PvLG04
PvCookUCDavis2009_PvLG04	PvLG04	0	103.4	PvCookUCDavis2009_PvLG04_Pv_TOG899661	Pv_TOG899661	TOG899661	39.3	39.3	SNP	0	PvLG04
PvCookUCDavis2009_PvLG04	PvLG04	0	103.4	PvCookUCDavis2009_PvLG04_Pv_TOG928843	Pv_TOG928843	TOG928843	39.3	39.3	SNP	0	PvLG04
PvCookUCDavis2009_PvLG04	PvLG04	0	103.4	PvCookUCDavis2009_PvLG04_Pv_TOG933812	Pv_TOG933812	TOG933812	40.9	40.9	SNP	0	PvLG04
PvCookUCDavis2009_PvLG04	PvLG04	0	103.4	PvCookUCDavis2009_PvLG04_Pv_TOG897999	Pv_TOG897999	TOG897999	42.8	42.8	SNP	0	PvLG04
PvCookUCDavis2009_PvLG04	PvLG04	0	103.4	PvCookUCDavis2009_PvLG04_Pv_TOG897346	Pv_TOG897346	TOG897346	42.8	42.8	SNP	0	PvLG04
PvCookUCDavis2009_PvLG04	PvLG04	0	103.4	PvCookUCDavis2009_PvLG04_Pv_TOG928182	Pv_TOG928182	TOG928182	42.8	42.8	SNP	0	PvLG04
PvCookUCDavis2009_PvLG04	PvLG04	0	103.4	PvCookUCDavis2009_PvLG04_Pv_TOG903324	Pv_TOG903324	TOG903324	42.8	42.8	SNP	0	PvLG04
PvCookUCDavis2009_PvLG04	PvLG04	0	103.4	PvCookUCDavis2009_PvLG04_Pv_TOG919131	Pv_TOG919131	TOG919131	42.8	42.8	SNP	0	PvLG04
PvCookUCDavis2009_PvLG04	PvLG04	0	103.4	PvCookUCDavis2009_PvLG04_Pv_TOG896907	Pv_TOG896907	TOG896907	42.8	42.8	SNP	0	PvLG04
PvCookUCDavis2009_PvLG04	PvLG04	0	103.4	PvCookUCDavis2009_PvLG04_Pv_TOG896190	Pv_TOG896190	TOG896190	42.8	42.8	SNP	0	PvLG04
PvCookUCDavis2009_PvLG04	PvLG04	0	103.4	PvCookUCDavis2009_PvLG04_Pv_TOG897132	Pv_TOG897132	TOG897132	42.8	42.8	SNP	0	PvLG04
PvCookUCDavis2009_PvLG04	PvLG04	0	103.4	PvCookUCDavis2009_PvLG04_Pv_TOG901840	Pv_TOG901840	TOG901840	42.8	42.8	SNP	0	PvLG04
PvCookUCDavis2009_PvLG04	PvLG04	0	103.4	PvCookUCDavis2009_PvLG04_Pv_TOG906886	Pv_TOG906886	TOG906886	42.8	42.8	SNP	0	PvLG04
PvCookUCDavis2009_PvLG04	PvLG04	0	103.4	PvCookUCDavis2009_PvLG04_Pv_TOG896498	Pv_TOG896498	TOG896498	42.8	42.8	SNP	0	PvLG04
PvCookUCDavis2009_PvLG04	PvLG04	0	103.4	PvCookUCDavis2009_PvLG04_Pv_TOG935004	Pv_TOG935004	TOG935004	42.8	42.8	SNP	0	PvLG04
PvCookUCDavis2009_PvLG04	PvLG04	0	103.4	PvCookUCDavis2009_PvLG04_Pv_TOG899127	Pv_TOG899127	TOG899127	43.6	43.6	SNP	0	PvLG04
PvCookUCDavis2009_PvLG04	PvLG04	0	103.4	PvCookUCDavis2009_PvLG04_Pv_TOG895202	Pv_TOG895202	TOG895202	43.6	43.6	SNP	0	PvLG04
PvCookUCDavis2009_PvLG04	PvLG04	0	103.4	PvCookUCDavis2009_PvLG04_Pv_TOG905479	Pv_TOG905479	TOG905479	43.6	43.6	SNP	0	PvLG04
PvCookUCDavis2009_PvLG04	PvLG04	0	103.4	PvCookUCDavis2009_PvLG04_Pv_TOG899382	Pv_TOG899382	TOG899382	43.6	43.6	SNP	0	PvLG04
PvCookUCDavis2009_PvLG04	PvLG04	0	103.4	PvCookUCDavis2009_PvLG04_Pv_TOG895690	Pv_TOG895690	TOG895690	43.6	43.6	SNP	0	PvLG04
PvCookUCDavis2009_PvLG04	PvLG04	0	103.4	PvCookUCDavis2009_PvLG04_Pv_TOG898026	Pv_TOG898026	TOG898026	46.1	46.1	SNP	0	PvLG04
PvCookUCDavis2009_PvLG04	PvLG04	0	103.4	PvCookUCDavis2009_PvLG04_Pv_TOG902049	Pv_TOG902049	TOG902049	46.1	46.1	SNP	0	PvLG04
PvCookUCDavis2009_PvLG04	PvLG04	0	103.4	PvCookUCDavis2009_PvLG04_Pv_TOG895871	Pv_TOG895871	TOG895871	46.9	46.9	SNP	0	PvLG04
PvCookUCDavis2009_PvLG04	PvLG04	0	103.4	PvCookUCDavis2009_PvLG04_Pv_TOG896930	Pv_TOG896930	TOG896930	46.9	46.9	SNP	0	PvLG04
PvCookUCDavis2009_PvLG04	PvLG04	0	103.4	PvCookUCDavis2009_PvLG04_Pv_TOG906941	Pv_TOG906941	TOG906941	46.9	46.9	SNP	0	PvLG04
PvCookUCDavis2009_PvLG04	PvLG04	0	103.4	PvCookUCDavis2009_PvLG04_Pv_TOG896940	Pv_TOG896940	TOG896940	46.9	46.9	SNP	0	PvLG04
PvCookUCDavis2009_PvLG04	PvLG04	0	103.4	PvCookUCDavis2009_PvLG04_Pv_TOG901167	Pv_TOG901167	TOG901167	48.5	48.5	SNP	0	PvLG04
PvCookUCDavis2009_PvLG04	PvLG04	0	103.4	PvCookUCDavis2009_PvLG04_Pv_TOG897680	Pv_TOG897680	TOG897680	54.8	54.8	SNP	0	PvLG04
PvCookUCDavis2009_PvLG04	PvLG04	0	103.4	PvCookUCDavis2009_PvLG04_Pv_TOG896567	Pv_TOG896567	TOG896567	61	61	SNP	0	PvLG04
PvCookUCDavis2009_PvLG04	PvLG04	0	103.4	PvCookUCDavis2009_PvLG04_Pv_TOG906936	Pv_TOG906936	TOG906936	62.6	62.6	SNP	0	PvLG04
PvCookUCDavis2009_PvLG04	PvLG04	0	103.4	PvCookUCDavis2009_PvLG04_Pv_TOG961505	Pv_TOG961505	TOG961505	63.4	63.4	SNP	0	PvLG04
PvCookUCDavis2009_PvLG04	PvLG04	0	103.4	PvCookUCDavis2009_PvLG04_Pv_TOG896109	Pv_TOG896109	TOG896109	64.2	64.2	SNP	0	PvLG04
PvCookUCDavis2009_PvLG04	PvLG04	0	103.4	PvCookUCDavis2009_PvLG04_Pv_TOG938494	Pv_TOG938494	TOG938494	65	65	SNP	0	PvLG04
PvCookUCDavis2009_PvLG04	PvLG04	0	103.4	PvCookUCDavis2009_PvLG04_Pv_TOG906575	Pv_TOG906575	TOG906575	67.4	67.4	SNP	0	PvLG04
PvCookUCDavis2009_PvLG04	PvLG04	0	103.4	PvCookUCDavis2009_PvLG04_Pv_TOG903957	Pv_TOG903957	TOG903957	72.4	72.4	SNP	0	PvLG04
PvCookUCDavis2009_PvLG04	PvLG04	0	103.4	PvCookUCDavis2009_PvLG04_Pv_TOG900308	Pv_TOG900308	TOG900308	72.4	72.4	SNP	0	PvLG04
PvCookUCDavis2009_PvLG04	PvLG04	0	103.4	PvCookUCDavis2009_PvLG04_Pv_TOG908531	Pv_TOG908531	TOG908531	74.8	74.8	SNP	0	PvLG04
PvCookUCDavis2009_PvLG04	PvLG04	0	103.4	PvCookUCDavis2009_PvLG04_Pv_TOG940538	Pv_TOG940538	TOG940538	77.2	77.2	SNP	0	PvLG04
PvCookUCDavis2009_PvLG04	PvLG04	0	103.4	PvCookUCDavis2009_PvLG04_Pv_TOG901960	Pv_TOG901960	TOG901960	78	78	SNP	0	PvLG04
PvCookUCDavis2009_PvLG04	PvLG04	0	103.4	PvCookUCDavis2009_PvLG04_Pv_TOG894755	Pv_TOG894755	TOG894755	78	78	SNP	0	PvLG04
PvCookUCDavis2009_PvLG04	PvLG04	0	103.4	PvCookUCDavis2009_PvLG04_Pv_TOG907177	Pv_TOG907177	TOG907177	78.8	78.8	SNP	0	PvLG04
PvCookUCDavis2009_PvLG04	PvLG04	0	103.4	PvCookUCDavis2009_PvLG04_Pv_TOG897172	Pv_TOG897172	TOG897172	83.8	83.8	SNP	0	PvLG04
PvCookUCDavis2009_PvLG04	PvLG04	0	103.4	PvCookUCDavis2009_PvLG04_Pv_TOG916436	Pv_TOG916436	TOG916436	84.6	84.6	SNP	0	PvLG04
PvCookUCDavis2009_PvLG04	PvLG04	0	103.4	PvCookUCDavis2009_PvLG04_Pv_TOG896361	Pv_TOG896361	TOG896361	86.2	86.2	SNP	0	PvLG04
PvCookUCDavis2009_PvLG04	PvLG04	0	103.4	PvCookUCDavis2009_PvLG04_Pv_TOG895739	Pv_TOG895739	TOG895739	87	87	SNP	0	PvLG04
PvCookUCDavis2009_PvLG04	PvLG04	0	103.4	PvCookUCDavis2009_PvLG04_Pv_TOG923884	Pv_TOG923884	TOG923884	87.8	87.8	SNP	0	PvLG04
PvCookUCDavis2009_PvLG04	PvLG04	0	103.4	PvCookUCDavis2009_PvLG04_Pv_TOG910927	Pv_TOG910927	TOG910927	87.8	87.8	SNP	0	PvLG04
PvCookUCDavis2009_PvLG04	PvLG04	0	103.4	PvCookUCDavis2009_PvLG04_Pv_TOG900594	Pv_TOG900594	TOG900594	89.4	89.4	SNP	0	PvLG04
PvCookUCDavis2009_PvLG04	PvLG04	0	103.4	PvCookUCDavis2009_PvLG04_Pv_TOG928916	Pv_TOG928916	TOG928916	91	91	SNP	0	PvLG04
PvCookUCDavis2009_PvLG04	PvLG04	0	103.4	PvCookUCDavis2009_PvLG04_Pv_TOG896681	Pv_TOG896681	TOG896681	91	91	SNP	0	PvLG04
PvCookUCDavis2009_PvLG04	PvLG04	0	103.4	PvCookUCDavis2009_PvLG04_Pv_TOG895594	Pv_TOG895594	TOG895594	91	91	SNP	0	PvLG04
PvCookUCDavis2009_PvLG04	PvLG04	0	103.4	PvCookUCDavis2009_PvLG04_Pv_TOG902130	Pv_TOG902130	TOG902130	91	91	SNP	0	PvLG04
PvCookUCDavis2009_PvLG04	PvLG04	0	103.4	PvCookUCDavis2009_PvLG04_Pv_TOG902588	Pv_TOG902588	TOG902588	91.8	91.8	SNP	0	PvLG04
PvCookUCDavis2009_PvLG04	PvLG04	0	103.4	PvCookUCDavis2009_PvLG04_Pv_TOG894986	Pv_TOG894986	TOG894986	94.2	94.2	SNP	0	PvLG04
PvCookUCDavis2009_PvLG04	PvLG04	0	103.4	PvCookUCDavis2009_PvLG04_Pv_TOG900129	Pv_TOG900129	TOG900129	94.2	94.2	SNP	0	PvLG04
PvCookUCDavis2009_PvLG04	PvLG04	0	103.4	PvCookUCDavis2009_PvLG04_Pv_TOG895672	Pv_TOG895672	TOG895672	94.2	94.2	SNP	0	PvLG04
PvCookUCDavis2009_PvLG04	PvLG04	0	103.4	PvCookUCDavis2009_PvLG04_Pv_TOG905343	Pv_TOG905343	TOG905343	94.2	94.2	SNP	0	PvLG04
PvCookUCDavis2009_PvLG04	PvLG04	0	103.4	PvCookUCDavis2009_PvLG04_Pv_TOG961744	Pv_TOG961744	TOG961744	103.4	103.4	SNP	0	PvLG04
PvCookUCDavis2009_PvLG04	PvLG04	0	103.4	PvCookUCDavis2009_PvLG04_Pv_TOG906764	Pv_TOG906764	TOG906764	103.4	103.4	SNP	0	PvLG04
PvCookUCDavis2009_PvLG05	PvLG05	0	62.2	PvCookUCDavis2009_PvLG05_Pv_TOG896372	Pv_TOG896372	TOG896372	62.2	62.2	SNP	0	PvLG05
PvCookUCDavis2009_PvLG05	PvLG05	0	62.2	PvCookUCDavis2009_PvLG05_Pv_TOG900991	Pv_TOG900991	TOG900991	61.4	61.4	SNP	0	PvLG05
PvCookUCDavis2009_PvLG05	PvLG05	0	62.2	PvCookUCDavis2009_PvLG05_Pv_TOG896530	Pv_TOG896530	TOG896530	56.5	56.5	SNP	0	PvLG05
PvCookUCDavis2009_PvLG05	PvLG05	0	62.2	PvCookUCDavis2009_PvLG05_Pv_TOG900787	Pv_TOG900787	TOG900787	49.3	49.3	SNP	0	PvLG05
PvCookUCDavis2009_PvLG05	PvLG05	0	62.2	PvCookUCDavis2009_PvLG05_Pv_TOG905268	Pv_TOG905268	TOG905268	46.9	46.9	SNP	0	PvLG05
PvCookUCDavis2009_PvLG05	PvLG05	0	62.2	PvCookUCDavis2009_PvLG05_Pv_TOG899617	Pv_TOG899617	TOG899617	43.7	43.7	SNP	0	PvLG05
PvCookUCDavis2009_PvLG05	PvLG05	0	62.2	PvCookUCDavis2009_PvLG05_Pv_TOG894153	Pv_TOG894153	TOG894153	43.7	43.7	SNP	0	PvLG05
PvCookUCDavis2009_PvLG05	PvLG05	0	62.2	PvCookUCDavis2009_PvLG05_Pv_TOG894539	Pv_TOG894539	TOG894539	43.7	43.7	SNP	0	PvLG05
PvCookUCDavis2009_PvLG05	PvLG05	0	62.2	PvCookUCDavis2009_PvLG05_Pv_TOG901894	Pv_TOG901894	TOG901894	42.9	42.9	SNP	0	PvLG05
PvCookUCDavis2009_PvLG05	PvLG05	0	62.2	PvCookUCDavis2009_PvLG05_Pv_TOG900220	Pv_TOG900220	TOG900220	42.9	42.9	SNP	0	PvLG05
PvCookUCDavis2009_PvLG05	PvLG05	0	62.2	PvCookUCDavis2009_PvLG05_Pv_TOG900075	Pv_TOG900075	TOG900075	42.1	42.1	SNP	0	PvLG05
PvCookUCDavis2009_PvLG05	PvLG05	0	62.2	PvCookUCDavis2009_PvLG05_Pv_TOG902901	Pv_TOG902901	TOG902901	42.1	42.1	SNP	0	PvLG05
PvCookUCDavis2009_PvLG05	PvLG05	0	62.2	PvCookUCDavis2009_PvLG05_Pv_TOG917669	Pv_TOG917669	TOG917669	42.1	42.1	SNP	0	PvLG05
PvCookUCDavis2009_PvLG05	PvLG05	0	62.2	PvCookUCDavis2009_PvLG05_Pv_TOG894018	Pv_TOG894018	TOG894018	42.1	42.1	SNP	0	PvLG05
PvCookUCDavis2009_PvLG05	PvLG05	0	62.2	PvCookUCDavis2009_PvLG05_Pv_TOG902140	Pv_TOG902140	TOG902140	42.1	42.1	SNP	0	PvLG05
PvCookUCDavis2009_PvLG05	PvLG05	0	62.2	PvCookUCDavis2009_PvLG05_Pv_TOG898533	Pv_TOG898533	TOG898533	42.1	42.1	SNP	0	PvLG05
PvCookUCDavis2009_PvLG05	PvLG05	0	62.2	PvCookUCDavis2009_PvLG05_Pv_TOG906835	Pv_TOG906835	TOG906835	42.1	42.1	SNP	0	PvLG05
PvCookUCDavis2009_PvLG05	PvLG05	0	62.2	PvCookUCDavis2009_PvLG05_Pv_TOG907934	Pv_TOG907934	TOG907934	42.1	42.1	SNP	0	PvLG05
PvCookUCDavis2009_PvLG05	PvLG05	0	62.2	PvCookUCDavis2009_PvLG05_Pv_TOG961354	Pv_TOG961354	TOG961354	42.1	42.1	SNP	0	PvLG05
PvCookUCDavis2009_PvLG05	PvLG05	0	62.2	PvCookUCDavis2009_PvLG05_Pv_TOG961366	Pv_TOG961366	TOG961366	42.1	42.1	SNP	0	PvLG05
PvCookUCDavis2009_PvLG05	PvLG05	0	62.2	PvCookUCDavis2009_PvLG05_Pv_TOG894098	Pv_TOG894098	TOG894098	42.1	42.1	SNP	0	PvLG05
PvCookUCDavis2009_PvLG05	PvLG05	0	62.2	PvCookUCDavis2009_PvLG05_Pv_TOG924126	Pv_TOG924126	TOG924126	42.1	42.1	SNP	0	PvLG05
PvCookUCDavis2009_PvLG05	PvLG05	0	62.2	PvCookUCDavis2009_PvLG05_Pv_TOG894314	Pv_TOG894314	TOG894314	39.7	39.7	SNP	0	PvLG05
PvCookUCDavis2009_PvLG05	PvLG05	0	62.2	PvCookUCDavis2009_PvLG05_Pv_TOG899744	Pv_TOG899744	TOG899744	38.1	38.1	SNP	0	PvLG05
PvCookUCDavis2009_PvLG05	PvLG05	0	62.2	PvCookUCDavis2009_PvLG05_Pv_TOG919767	Pv_TOG919767	TOG919767	38.1	38.1	SNP	0	PvLG05
PvCookUCDavis2009_PvLG05	PvLG05	0	62.2	PvCookUCDavis2009_PvLG05_Pv_TOG899701	Pv_TOG899701	TOG899701	37.3	37.3	SNP	0	PvLG05
PvCookUCDavis2009_PvLG05	PvLG05	0	62.2	PvCookUCDavis2009_PvLG05_Pv_TOG916363	Pv_TOG916363	TOG916363	34.1	34.1	SNP	0	PvLG05
PvCookUCDavis2009_PvLG05	PvLG05	0	62.2	PvCookUCDavis2009_PvLG05_Pv_TOG896103	Pv_TOG896103	TOG896103	34.1	34.1	SNP	0	PvLG05
PvCookUCDavis2009_PvLG05	PvLG05	0	62.2	PvCookUCDavis2009_PvLG05_Pv_TOG900798	Pv_TOG900798	TOG900798	34.1	34.1	SNP	0	PvLG05
PvCookUCDavis2009_PvLG05	PvLG05	0	62.2	PvCookUCDavis2009_PvLG05_Pv_TOG906599	Pv_TOG906599	TOG906599	34.1	34.1	SNP	0	PvLG05
PvCookUCDavis2009_PvLG05	PvLG05	0	62.2	PvCookUCDavis2009_PvLG05_Pv_TOG894415	Pv_TOG894415	TOG894415	34.1	34.1	SNP	0	PvLG05
PvCookUCDavis2009_PvLG05	PvLG05	0	62.2	PvCookUCDavis2009_PvLG05_Pv_TOG901904	Pv_TOG901904	TOG901904	34.1	34.1	SNP	0	PvLG05
PvCookUCDavis2009_PvLG05	PvLG05	0	62.2	PvCookUCDavis2009_PvLG05_Pv_TOG899728	Pv_TOG899728	TOG899728	33.3	33.3	SNP	0	PvLG05
PvCookUCDavis2009_PvLG05	PvLG05	0	62.2	PvCookUCDavis2009_PvLG05_Pv_TOG896251	Pv_TOG896251	TOG896251	33.3	33.3	SNP	0	PvLG05
PvCookUCDavis2009_PvLG05	PvLG05	0	62.2	PvCookUCDavis2009_PvLG05_Pv_TOG900222	Pv_TOG900222	TOG900222	26.4	26.4	SNP	0	PvLG05
PvCookUCDavis2009_PvLG05	PvLG05	0	62.2	PvCookUCDavis2009_PvLG05_Pv_TOG903002	Pv_TOG903002	TOG903002	25.6	25.6	SNP	0	PvLG05
PvCookUCDavis2009_PvLG05	PvLG05	0	62.2	PvCookUCDavis2009_PvLG05_Pv_TOG910831	Pv_TOG910831	TOG910831	25.6	25.6	SNP	0	PvLG05
PvCookUCDavis2009_PvLG05	PvLG05	0	62.2	PvCookUCDavis2009_PvLG05_Pv_TOG914901	Pv_TOG914901	TOG914901	23.2	23.2	SNP	0	PvLG05
PvCookUCDavis2009_PvLG05	PvLG05	0	62.2	PvCookUCDavis2009_PvLG05_Pv_TOG907144	Pv_TOG907144	TOG907144	20.8	20.8	SNP	0	PvLG05
PvCookUCDavis2009_PvLG05	PvLG05	0	62.2	PvCookUCDavis2009_PvLG05_Pv_TOG908034	Pv_TOG908034	TOG908034	20	20	SNP	0	PvLG05
PvCookUCDavis2009_PvLG05	PvLG05	0	62.2	PvCookUCDavis2009_PvLG05_Pv_TOG896888	Pv_TOG896888	TOG896888	20	20	SNP	0	PvLG05
PvCookUCDavis2009_PvLG05	PvLG05	0	62.2	PvCookUCDavis2009_PvLG05_Pv_TOG963162	Pv_TOG963162	TOG963162	19.2	19.2	SNP	0	PvLG05
PvCookUCDavis2009_PvLG05	PvLG05	0	62.2	PvCookUCDavis2009_PvLG05_Pv_TOG898465	Pv_TOG898465	TOG898465	19.2	19.2	SNP	0	PvLG05
PvCookUCDavis2009_PvLG05	PvLG05	0	62.2	PvCookUCDavis2009_PvLG05_Pv_TOG895575	Pv_TOG895575	TOG895575	18.4	18.4	SNP	0	PvLG05
PvCookUCDavis2009_PvLG05	PvLG05	0	62.2	PvCookUCDavis2009_PvLG05_Pv_TOG906506	Pv_TOG906506	TOG906506	18.4	18.4	SNP	0	PvLG05
PvCookUCDavis2009_PvLG05	PvLG05	0	62.2	PvCookUCDavis2009_PvLG05_Pv_TOG906948	Pv_TOG906948	TOG906948	17.6	17.6	SNP	0	PvLG05
PvCookUCDavis2009_PvLG05	PvLG05	0	62.2	PvCookUCDavis2009_PvLG05_Pv_TOG924872	Pv_TOG924872	TOG924872	16	16	SNP	0	PvLG05
PvCookUCDavis2009_PvLG05	PvLG05	0	62.2	PvCookUCDavis2009_PvLG05_Pv_TOG922096	Pv_TOG922096	TOG922096	11	11	SNP	0	PvLG05
PvCookUCDavis2009_PvLG05	PvLG05	0	62.2	PvCookUCDavis2009_PvLG05_Pv_TOG908354	Pv_TOG908354	TOG908354	10.2	10.2	SNP	0	PvLG05
PvCookUCDavis2009_PvLG05	PvLG05	0	62.2	PvCookUCDavis2009_PvLG05_Pv_TOG916151	Pv_TOG916151	TOG916151	10.2	10.2	SNP	0	PvLG05
PvCookUCDavis2009_PvLG05	PvLG05	0	62.2	PvCookUCDavis2009_PvLG05_Pv_TOG905314	Pv_TOG905314	TOG905314	10.2	10.2	SNP	0	PvLG05
PvCookUCDavis2009_PvLG05	PvLG05	0	62.2	PvCookUCDavis2009_PvLG05_Pv_TOG903841	Pv_TOG903841	TOG903841	9.4	9.4	SNP	0	PvLG05
PvCookUCDavis2009_PvLG05	PvLG05	0	62.2	PvCookUCDavis2009_PvLG05_Pv_TOG899692	Pv_TOG899692	TOG899692	0	0	SNP	0	PvLG05
PvCookUCDavis2009_PvLG06	PvLG06	0	53.8	PvCookUCDavis2009_PvLG06_Pv_TOG912552	Pv_TOG912552	TOG912552	0	0	SNP	0	PvLG06
PvCookUCDavis2009_PvLG06	PvLG06	0	53.8	PvCookUCDavis2009_PvLG06_Pv_TOG905013	Pv_TOG905013	TOG905013	11.7	11.7	SNP	0	PvLG06
PvCookUCDavis2009_PvLG06	PvLG06	0	53.8	PvCookUCDavis2009_PvLG06_Pv_TOG907902	Pv_TOG907902	TOG907902	14.1	14.1	SNP	0	PvLG06
PvCookUCDavis2009_PvLG06	PvLG06	0	53.8	PvCookUCDavis2009_PvLG06_Pv_TOG924531	Pv_TOG924531	TOG924531	14.1	14.1	SNP	0	PvLG06
PvCookUCDavis2009_PvLG06	PvLG06	0	53.8	PvCookUCDavis2009_PvLG06_Pv_TOG894564	Pv_TOG894564	TOG894564	14.1	14.1	SNP	0	PvLG06
PvCookUCDavis2009_PvLG06	PvLG06	0	53.8	PvCookUCDavis2009_PvLG06_Pv_TOG895538	Pv_TOG895538	TOG895538	14.1	14.1	SNP	0	PvLG06
PvCookUCDavis2009_PvLG06	PvLG06	0	53.8	PvCookUCDavis2009_PvLG06_Pv_TOG903882	Pv_TOG903882	TOG903882	14.1	14.1	SNP	0	PvLG06
PvCookUCDavis2009_PvLG06	PvLG06	0	53.8	PvCookUCDavis2009_PvLG06_Pv_TOG896767	Pv_TOG896767	TOG896767	14.1	14.1	SNP	0	PvLG06
PvCookUCDavis2009_PvLG06	PvLG06	0	53.8	PvCookUCDavis2009_PvLG06_Pv_TOG898353	Pv_TOG898353	TOG898353	24.2	24.2	SNP	0	PvLG06
PvCookUCDavis2009_PvLG06	PvLG06	0	53.8	PvCookUCDavis2009_PvLG06_Pv_TOG902910	Pv_TOG902910	TOG902910	25.8	25.8	SNP	0	PvLG06
PvCookUCDavis2009_PvLG06	PvLG06	0	53.8	PvCookUCDavis2009_PvLG06_Pv_TOG916217	Pv_TOG916217	TOG916217	26.6	26.6	SNP	0	PvLG06
PvCookUCDavis2009_PvLG06	PvLG06	0	53.8	PvCookUCDavis2009_PvLG06_Pv_TOG902768	Pv_TOG902768	TOG902768	26.6	26.6	SNP	0	PvLG06
PvCookUCDavis2009_PvLG06	PvLG06	0	53.8	PvCookUCDavis2009_PvLG06_Pv_TOG900140	Pv_TOG900140	TOG900140	29	29	SNP	0	PvLG06
PvCookUCDavis2009_PvLG06	PvLG06	0	53.8	PvCookUCDavis2009_PvLG06_Pv_TOG919452	Pv_TOG919452	TOG919452	29	29	SNP	0	PvLG06
PvCookUCDavis2009_PvLG06	PvLG06	0	53.8	PvCookUCDavis2009_PvLG06_Pv_TOG898271	Pv_TOG898271	TOG898271	35.9	35.9	SNP	0	PvLG06
PvCookUCDavis2009_PvLG06	PvLG06	0	53.8	PvCookUCDavis2009_PvLG06_Pv_TOG894658	Pv_TOG894658	TOG894658	37.5	37.5	SNP	0	PvLG06
PvCookUCDavis2009_PvLG06	PvLG06	0	53.8	PvCookUCDavis2009_PvLG06_Pv_TOG916703	Pv_TOG916703	TOG916703	41.6	41.6	SNP	0	PvLG06
PvCookUCDavis2009_PvLG06	PvLG06	0	53.8	PvCookUCDavis2009_PvLG06_Pv_TOG905831	Pv_TOG905831	TOG905831	46.6	46.6	SNP	0	PvLG06
PvCookUCDavis2009_PvLG06	PvLG06	0	53.8	PvCookUCDavis2009_PvLG06_Pv_TOG905629	Pv_TOG905629	TOG905629	48.2	48.2	SNP	0	PvLG06
PvCookUCDavis2009_PvLG06	PvLG06	0	53.8	PvCookUCDavis2009_PvLG06_Pv_TOG904255	Pv_TOG904255	TOG904255	51.4	51.4	SNP	0	PvLG06
PvCookUCDavis2009_PvLG06	PvLG06	0	53.8	PvCookUCDavis2009_PvLG06_Pv_TOG901711	Pv_TOG901711	TOG901711	53.8	53.8	SNP	0	PvLG06
PvCookUCDavis2009_PvLG07	PvLG07	0	83.3	PvCookUCDavis2009_PvLG07_Pv_TOG897607	Pv_TOG897607	TOG897607	83.3	83.3	SNP	0	PvLG07
PvCookUCDavis2009_PvLG07	PvLG07	0	83.3	PvCookUCDavis2009_PvLG07_Pv_TOG894226	Pv_TOG894226	TOG894226	82.5	82.5	SNP	0	PvLG07
PvCookUCDavis2009_PvLG07	PvLG07	0	83.3	PvCookUCDavis2009_PvLG07_Pv_TOG902906	Pv_TOG902906	TOG902906	78.3	78.3	SNP	0	PvLG07
PvCookUCDavis2009_PvLG07	PvLG07	0	83.3	PvCookUCDavis2009_PvLG07_Pv_TOG896348	Pv_TOG896348	TOG896348	73.2	73.2	SNP	0	PvLG07
PvCookUCDavis2009_PvLG07	PvLG07	0	83.3	PvCookUCDavis2009_PvLG07_Pv_TOG900820	Pv_TOG900820	TOG900820	73.2	73.2	SNP	0	PvLG07
PvCookUCDavis2009_PvLG07	PvLG07	0	83.3	PvCookUCDavis2009_PvLG07_Pv_TOG894320	Pv_TOG894320	TOG894320	71.6	71.6	SNP	0	PvLG07
PvCookUCDavis2009_PvLG07	PvLG07	0	83.3	PvCookUCDavis2009_PvLG07_Pv_TOG918273	Pv_TOG918273	TOG918273	71.6	71.6	SNP	0	PvLG07
PvCookUCDavis2009_PvLG07	PvLG07	0	83.3	PvCookUCDavis2009_PvLG07_Pv_TOG902872	Pv_TOG902872	TOG902872	71.6	71.6	SNP	0	PvLG07
PvCookUCDavis2009_PvLG07	PvLG07	0	83.3	PvCookUCDavis2009_PvLG07_Pv_TOG899689	Pv_TOG899689	TOG899689	61.1	61.1	SNP	0	PvLG07
PvCookUCDavis2009_PvLG07	PvLG07	0	83.3	PvCookUCDavis2009_PvLG07_Pv_TOG902629	Pv_TOG902629	TOG902629	54.9	54.9	SNP	0	PvLG07
PvCookUCDavis2009_PvLG07	PvLG07	0	83.3	PvCookUCDavis2009_PvLG07_Pv_TOG900992	Pv_TOG900992	TOG900992	51.6	51.6	SNP	0	PvLG07
PvCookUCDavis2009_PvLG07	PvLG07	0	83.3	PvCookUCDavis2009_PvLG07_Pv_TOG923107	Pv_TOG923107	TOG923107	51.6	51.6	SNP	0	PvLG07
PvCookUCDavis2009_PvLG07	PvLG07	0	83.3	PvCookUCDavis2009_PvLG07_Pv_TOG896253	Pv_TOG896253	TOG896253	50.8	50.8	SNP	0	PvLG07
PvCookUCDavis2009_PvLG07	PvLG07	0	83.3	PvCookUCDavis2009_PvLG07_Pv_TOG909835	Pv_TOG909835	TOG909835	50.8	50.8	SNP	0	PvLG07
PvCookUCDavis2009_PvLG07	PvLG07	0	83.3	PvCookUCDavis2009_PvLG07_Pv_TOG910318	Pv_TOG910318	TOG910318	45.6	45.6	SNP	0	PvLG07
PvCookUCDavis2009_PvLG07	PvLG07	0	83.3	PvCookUCDavis2009_PvLG07_Pv_TOG895662	Pv_TOG895662	TOG895662	45.6	45.6	SNP	0	PvLG07
PvCookUCDavis2009_PvLG07	PvLG07	0	83.3	PvCookUCDavis2009_PvLG07_Pv_TOG897016	Pv_TOG897016	TOG897016	44.8	44.8	SNP	0	PvLG07
PvCookUCDavis2009_PvLG07	PvLG07	0	83.3	PvCookUCDavis2009_PvLG07_Pv_TOG896613	Pv_TOG896613	TOG896613	44.8	44.8	SNP	0	PvLG07
PvCookUCDavis2009_PvLG07	PvLG07	0	83.3	PvCookUCDavis2009_PvLG07_Pv_TOG908776	Pv_TOG908776	TOG908776	44.8	44.8	SNP	0	PvLG07
PvCookUCDavis2009_PvLG07	PvLG07	0	83.3	PvCookUCDavis2009_PvLG07_Pv_TOG937303	Pv_TOG937303	TOG937303	44.8	44.8	SNP	0	PvLG07
PvCookUCDavis2009_PvLG07	PvLG07	0	83.3	PvCookUCDavis2009_PvLG07_Pv_TOG925843	Pv_TOG925843	TOG925843	42.4	42.4	SNP	0	PvLG07
PvCookUCDavis2009_PvLG07	PvLG07	0	83.3	PvCookUCDavis2009_PvLG07_Pv_TOG895162	Pv_TOG895162	TOG895162	42.4	42.4	SNP	0	PvLG07
PvCookUCDavis2009_PvLG07	PvLG07	0	83.3	PvCookUCDavis2009_PvLG07_Pv_TOG894604	Pv_TOG894604	TOG894604	42.4	42.4	SNP	0	PvLG07
PvCookUCDavis2009_PvLG07	PvLG07	0	83.3	PvCookUCDavis2009_PvLG07_Pv_TOG916702	Pv_TOG916702	TOG916702	42.4	42.4	SNP	0	PvLG07
PvCookUCDavis2009_PvLG07	PvLG07	0	83.3	PvCookUCDavis2009_PvLG07_Pv_TOG905195	Pv_TOG905195	TOG905195	42.4	42.4	SNP	0	PvLG07
PvCookUCDavis2009_PvLG07	PvLG07	0	83.3	PvCookUCDavis2009_PvLG07_Pv_TOG901166	Pv_TOG901166	TOG901166	42.4	42.4	SNP	0	PvLG07
PvCookUCDavis2009_PvLG07	PvLG07	0	83.3	PvCookUCDavis2009_PvLG07_Pv_TOG960856	Pv_TOG960856	TOG960856	40	40	SNP	0	PvLG07
PvCookUCDavis2009_PvLG07	PvLG07	0	83.3	PvCookUCDavis2009_PvLG07_Pv_TOG906530	Pv_TOG906530	TOG906530	40	40	SNP	0	PvLG07
PvCookUCDavis2009_PvLG07	PvLG07	0	83.3	PvCookUCDavis2009_PvLG07_Pv_TOG918946	Pv_TOG918946	TOG918946	40	40	SNP	0	PvLG07
PvCookUCDavis2009_PvLG07	PvLG07	0	83.3	PvCookUCDavis2009_PvLG07_Pv_TOG906662	Pv_TOG906662	TOG906662	39.2	39.2	SNP	0	PvLG07
PvCookUCDavis2009_PvLG07	PvLG07	0	83.3	PvCookUCDavis2009_PvLG07_Pv_TOG897707	Pv_TOG897707	TOG897707	39.2	39.2	SNP	0	PvLG07
PvCookUCDavis2009_PvLG07	PvLG07	0	83.3	PvCookUCDavis2009_PvLG07_Pv_TOG894773	Pv_TOG894773	TOG894773	39.2	39.2	SNP	0	PvLG07
PvCookUCDavis2009_PvLG07	PvLG07	0	83.3	PvCookUCDavis2009_PvLG07_Pv_TOG946841	Pv_TOG946841	TOG946841	38.4	38.4	SNP	0	PvLG07
PvCookUCDavis2009_PvLG07	PvLG07	0	83.3	PvCookUCDavis2009_PvLG07_Pv_TOG907901	Pv_TOG907901	TOG907901	36.8	36.8	SNP	0	PvLG07
PvCookUCDavis2009_PvLG07	PvLG07	0	83.3	PvCookUCDavis2009_PvLG07_Pv_TOG901731	Pv_TOG901731	TOG901731	36	36	SNP	0	PvLG07
PvCookUCDavis2009_PvLG07	PvLG07	0	83.3	PvCookUCDavis2009_PvLG07_Pv_TOG919333	Pv_TOG919333	TOG919333	33.6	33.6	SNP	0	PvLG07
PvCookUCDavis2009_PvLG07	PvLG07	0	83.3	PvCookUCDavis2009_PvLG07_Pv_TOG902611	Pv_TOG902611	TOG902611	33.6	33.6	SNP	0	PvLG07
PvCookUCDavis2009_PvLG07	PvLG07	0	83.3	PvCookUCDavis2009_PvLG07_Pv_TOG919227	Pv_TOG919227	TOG919227	31.2	31.2	SNP	0	PvLG07
PvCookUCDavis2009_PvLG07	PvLG07	0	83.3	PvCookUCDavis2009_PvLG07_Pv_TOG898285	Pv_TOG898285	TOG898285	27.1	27.1	SNP	0	PvLG07
PvCookUCDavis2009_PvLG07	PvLG07	0	83.3	PvCookUCDavis2009_PvLG07_Pv_TOG894148	Pv_TOG894148	TOG894148	25.5	25.5	SNP	0	PvLG07
PvCookUCDavis2009_PvLG07	PvLG07	0	83.3	PvCookUCDavis2009_PvLG07_Pv_TOG894201	Pv_TOG894201	TOG894201	24.7	24.7	SNP	0	PvLG07
PvCookUCDavis2009_PvLG07	PvLG07	0	83.3	PvCookUCDavis2009_PvLG07_Pv_TOG895747	Pv_TOG895747	TOG895747	22.3	22.3	SNP	0	PvLG07
PvCookUCDavis2009_PvLG07	PvLG07	0	83.3	PvCookUCDavis2009_PvLG07_Pv_TOG899241	Pv_TOG899241	TOG899241	23.1	23.1	SNP	0	PvLG07
PvCookUCDavis2009_PvLG07	PvLG07	0	83.3	PvCookUCDavis2009_PvLG07_Pv_TOG894141	Pv_TOG894141	TOG894141	11.6	11.6	SNP	0	PvLG07
PvCookUCDavis2009_PvLG07	PvLG07	0	83.3	PvCookUCDavis2009_PvLG07_Pv_TOG908356	Pv_TOG908356	TOG908356	7.3	7.3	SNP	0	PvLG07
PvCookUCDavis2009_PvLG07	PvLG07	0	83.3	PvCookUCDavis2009_PvLG07_Pv_TOG895412	Pv_TOG895412	TOG895412	7.3	7.3	SNP	0	PvLG07
PvCookUCDavis2009_PvLG07	PvLG07	0	83.3	PvCookUCDavis2009_PvLG07_Pv_TOG899729	Pv_TOG899729	TOG899729	4.8	4.8	SNP	0	PvLG07
PvCookUCDavis2009_PvLG07	PvLG07	0	83.3	PvCookUCDavis2009_PvLG07_Pv_TOG915502	Pv_TOG915502	TOG915502	4.8	4.8	SNP	0	PvLG07
PvCookUCDavis2009_PvLG07	PvLG07	0	83.3	PvCookUCDavis2009_PvLG07_Pv_TOG935983	Pv_TOG935983	TOG935983	4.8	4.8	SNP	0	PvLG07
PvCookUCDavis2009_PvLG07	PvLG07	0	83.3	PvCookUCDavis2009_PvLG07_Pv_TOG897558	Pv_TOG897558	TOG897558	4	4	SNP	0	PvLG07
PvCookUCDavis2009_PvLG07	PvLG07	0	83.3	PvCookUCDavis2009_PvLG07_Pv_TOG895030	Pv_TOG895030	TOG895030	3.2	3.2	SNP	0	PvLG07
PvCookUCDavis2009_PvLG07	PvLG07	0	83.3	PvCookUCDavis2009_PvLG07_Pv_TOG894070	Pv_TOG894070	TOG894070	3.2	3.2	SNP	0	PvLG07
PvCookUCDavis2009_PvLG07	PvLG07	0	83.3	PvCookUCDavis2009_PvLG07_Pv_TOG898528	Pv_TOG898528	TOG898528	2.4	2.4	SNP	0	PvLG07
PvCookUCDavis2009_PvLG07	PvLG07	0	83.3	PvCookUCDavis2009_PvLG07_Pv_TOG895245	Pv_TOG895245	TOG895245	2.4	2.4	SNP	0	PvLG07
PvCookUCDavis2009_PvLG07	PvLG07	0	83.3	PvCookUCDavis2009_PvLG07_Pv_TOG897285	Pv_TOG897285	TOG897285	1.6	1.6	SNP	0	PvLG07
PvCookUCDavis2009_PvLG07	PvLG07	0	83.3	PvCookUCDavis2009_PvLG07_Pv_TOG908346	Pv_TOG908346	TOG908346	1.6	1.6	SNP	0	PvLG07
PvCookUCDavis2009_PvLG07	PvLG07	0	83.3	PvCookUCDavis2009_PvLG07_Pv_TOG894007	Pv_TOG894007	TOG894007	0	0	SNP	0	PvLG07
PvCookUCDavis2009_PvLG08	PvLG08	0	83.5	PvCookUCDavis2009_PvLG08_Pv_TOG894760	Pv_TOG894760	TOG894760	83.5	83.5	SNP	0	PvLG08
PvCookUCDavis2009_PvLG08	PvLG08	0	83.5	PvCookUCDavis2009_PvLG08_Pv_TOG898020	Pv_TOG898020	TOG898020	76.3	76.3	SNP	0	PvLG08
PvCookUCDavis2009_PvLG08	PvLG08	0	83.5	PvCookUCDavis2009_PvLG08_Pv_TOG896309	Pv_TOG896309	TOG896309	73.8	73.8	SNP	0	PvLG08
PvCookUCDavis2009_PvLG08	PvLG08	0	83.5	PvCookUCDavis2009_PvLG08_Pv_TOG895571	Pv_TOG895571	TOG895571	73.8	73.8	SNP	0	PvLG08
PvCookUCDavis2009_PvLG08	PvLG08	0	83.5	PvCookUCDavis2009_PvLG08_Pv_TOG929836	Pv_TOG929836	TOG929836	67.7	67.7	SNP	0	PvLG08
PvCookUCDavis2009_PvLG08	PvLG08	0	83.5	PvCookUCDavis2009_PvLG08_Pv_TOG898376	Pv_TOG898376	TOG898376	64.4	64.4	SNP	0	PvLG08
PvCookUCDavis2009_PvLG08	PvLG08	0	83.5	PvCookUCDavis2009_PvLG08_Pv_TOG929859	Pv_TOG929859	TOG929859	62.8	62.8	SNP	0	PvLG08
PvCookUCDavis2009_PvLG08	PvLG08	0	83.5	PvCookUCDavis2009_PvLG08_Pv_TOG897521	Pv_TOG897521	TOG897521	60.4	60.4	SNP	0	PvLG08
PvCookUCDavis2009_PvLG08	PvLG08	0	83.5	PvCookUCDavis2009_PvLG08_Pv_TOG902692	Pv_TOG902692	TOG902692	57.2	57.2	SNP	0	PvLG08
PvCookUCDavis2009_PvLG08	PvLG08	0	83.5	PvCookUCDavis2009_PvLG08_Pv_TOG937860	Pv_TOG937860	TOG937860	57.2	57.2	SNP	0	PvLG08
PvCookUCDavis2009_PvLG08	PvLG08	0	83.5	PvCookUCDavis2009_PvLG08_Pv_TOG906607	Pv_TOG906607	TOG906607	55.6	55.6	SNP	0	PvLG08
PvCookUCDavis2009_PvLG08	PvLG08	0	83.5	PvCookUCDavis2009_PvLG08_Pv_TOG894002	Pv_TOG894002	TOG894002	55.6	55.6	SNP	0	PvLG08
PvCookUCDavis2009_PvLG08	PvLG08	0	83.5	PvCookUCDavis2009_PvLG08_Pv_TOG894042	Pv_TOG894042	TOG894042	55.6	55.6	SNP	0	PvLG08
PvCookUCDavis2009_PvLG08	PvLG08	0	83.5	PvCookUCDavis2009_PvLG08_Pv_TOG913321	Pv_TOG913321	TOG913321	55.6	55.6	SNP	0	PvLG08
PvCookUCDavis2009_PvLG08	PvLG08	0	83.5	PvCookUCDavis2009_PvLG08_Pv_TOG898084	Pv_TOG898084	TOG898084	54	54	SNP	0	PvLG08
PvCookUCDavis2009_PvLG08	PvLG08	0	83.5	PvCookUCDavis2009_PvLG08_Pv_TOG924275	Pv_TOG924275	TOG924275	53.2	53.2	SNP	0	PvLG08
PvCookUCDavis2009_PvLG08	PvLG08	0	83.5	PvCookUCDavis2009_PvLG08_Pv_TOG894265	Pv_TOG894265	TOG894265	53.2	53.2	SNP	0	PvLG08
PvCookUCDavis2009_PvLG08	PvLG08	0	83.5	PvCookUCDavis2009_PvLG08_Pv_TOG896261	Pv_TOG896261	TOG896261	53.2	53.2	SNP	0	PvLG08
PvCookUCDavis2009_PvLG08	PvLG08	0	83.5	PvCookUCDavis2009_PvLG08_Pv_TOG895724	Pv_TOG895724	TOG895724	53.2	53.2	SNP	0	PvLG08
PvCookUCDavis2009_PvLG08	PvLG08	0	83.5	PvCookUCDavis2009_PvLG08_Pv_TOG895142	Pv_TOG895142	TOG895142	53.2	53.2	SNP	0	PvLG08
PvCookUCDavis2009_PvLG08	PvLG08	0	83.5	PvCookUCDavis2009_PvLG08_Pv_TOG898608	Pv_TOG898608	TOG898608	52.4	52.4	SNP	0	PvLG08
PvCookUCDavis2009_PvLG08	PvLG08	0	83.5	PvCookUCDavis2009_PvLG08_Pv_TOG907978	Pv_TOG907978	TOG907978	52.4	52.4	SNP	0	PvLG08
PvCookUCDavis2009_PvLG08	PvLG08	0	83.5	PvCookUCDavis2009_PvLG08_Pv_TOG907937	Pv_TOG907937	TOG907937	51	51	SNP	0	PvLG08
PvCookUCDavis2009_PvLG08	PvLG08	0	83.5	PvCookUCDavis2009_PvLG08_Pv_TOG903989	Pv_TOG903989	TOG903989	51	51	SNP	0	PvLG08
PvCookUCDavis2009_PvLG08	PvLG08	0	83.5	PvCookUCDavis2009_PvLG08_Pv_TOG896975	Pv_TOG896975	TOG896975	51	51	SNP	0	PvLG08
PvCookUCDavis2009_PvLG08	PvLG08	0	83.5	PvCookUCDavis2009_PvLG08_Pv_TOG896159	Pv_TOG896159	TOG896159	51	51	SNP	0	PvLG08
PvCookUCDavis2009_PvLG08	PvLG08	0	83.5	PvCookUCDavis2009_PvLG08_Pv_TOG896186	Pv_TOG896186	TOG896186	50.2	50.2	SNP	0	PvLG08
PvCookUCDavis2009_PvLG08	PvLG08	0	83.5	PvCookUCDavis2009_PvLG08_Pv_TOG897009	Pv_TOG897009	TOG897009	48.6	48.6	SNP	0	PvLG08
PvCookUCDavis2009_PvLG08	PvLG08	0	83.5	PvCookUCDavis2009_PvLG08_Pv_TOG898832	Pv_TOG898832	TOG898832	47.8	47.8	SNP	0	PvLG08
PvCookUCDavis2009_PvLG08	PvLG08	0	83.5	PvCookUCDavis2009_PvLG08_Pv_TOG897724	Pv_TOG897724	TOG897724	47.8	47.8	SNP	0	PvLG08
PvCookUCDavis2009_PvLG08	PvLG08	0	83.5	PvCookUCDavis2009_PvLG08_Pv_TOG903032	Pv_TOG903032	TOG903032	47	47	SNP	0	PvLG08
PvCookUCDavis2009_PvLG08	PvLG08	0	83.5	PvCookUCDavis2009_PvLG08_Pv_TOG912105	Pv_TOG912105	TOG912105	42.8	42.8	SNP	0	PvLG08
PvCookUCDavis2009_PvLG08	PvLG08	0	83.5	PvCookUCDavis2009_PvLG08_Pv_TOG924240	Pv_TOG924240	TOG924240	42	42	SNP	0	PvLG08
PvCookUCDavis2009_PvLG08	PvLG08	0	83.5	PvCookUCDavis2009_PvLG08_Pv_TOG910683	Pv_TOG910683	TOG910683	39.5	39.5	SNP	0	PvLG08
PvCookUCDavis2009_PvLG08	PvLG08	0	83.5	PvCookUCDavis2009_PvLG08_Pv_TOG903904	Pv_TOG903904	TOG903904	36.2	36.2	SNP	0	PvLG08
PvCookUCDavis2009_PvLG08	PvLG08	0	83.5	PvCookUCDavis2009_PvLG08_Pv_TOG905234	Pv_TOG905234	TOG905234	35.4	35.4	SNP	0	PvLG08
PvCookUCDavis2009_PvLG08	PvLG08	0	83.5	PvCookUCDavis2009_PvLG08_Pv_TOG896448	Pv_TOG896448	TOG896448	34.6	34.6	SNP	0	PvLG08
PvCookUCDavis2009_PvLG08	PvLG08	0	83.5	PvCookUCDavis2009_PvLG08_Pv_TOG900375	Pv_TOG900375	TOG900375	33.8	33.8	SNP	0	PvLG08
PvCookUCDavis2009_PvLG08	PvLG08	0	83.5	PvCookUCDavis2009_PvLG08_Pv_TOG898369	Pv_TOG898369	TOG898369	33	33	SNP	0	PvLG08
PvCookUCDavis2009_PvLG08	PvLG08	0	83.5	PvCookUCDavis2009_PvLG08_Pv_TOG894078	Pv_TOG894078	TOG894078	32.2	32.2	SNP	0	PvLG08
PvCookUCDavis2009_PvLG08	PvLG08	0	83.5	PvCookUCDavis2009_PvLG08_Pv_TOG960456	Pv_TOG960456	TOG960456	32.2	32.2	SNP	0	PvLG08
PvCookUCDavis2009_PvLG08	PvLG08	0	83.5	PvCookUCDavis2009_PvLG08_Pv_TOG945583	Pv_TOG945583	TOG945583	31.4	31.4	SNP	0	PvLG08
PvCookUCDavis2009_PvLG08	PvLG08	0	83.5	PvCookUCDavis2009_PvLG08_Pv_TOG901928	Pv_TOG901928	TOG901928	29.8	29.8	SNP	0	PvLG08
PvCookUCDavis2009_PvLG08	PvLG08	0	83.5	PvCookUCDavis2009_PvLG08_Pv_TOG963076	Pv_TOG963076	TOG963076	27.3	27.3	SNP	0	PvLG08
PvCookUCDavis2009_PvLG08	PvLG08	0	83.5	PvCookUCDavis2009_PvLG08_Pv_TOG894224	Pv_TOG894224	TOG894224	27.3	27.3	SNP	0	PvLG08
PvCookUCDavis2009_PvLG08	PvLG08	0	83.5	PvCookUCDavis2009_PvLG08_Pv_TOG895458	Pv_TOG895458	TOG895458	27.3	27.3	SNP	0	PvLG08
PvCookUCDavis2009_PvLG08	PvLG08	0	83.5	PvCookUCDavis2009_PvLG08_Pv_TOG902879	Pv_TOG902879	TOG902879	26.5	26.5	SNP	0	PvLG08
PvCookUCDavis2009_PvLG08	PvLG08	0	83.5	PvCookUCDavis2009_PvLG08_Pv_TOG894557	Pv_TOG894557	TOG894557	20.4	20.4	SNP	0	PvLG08
PvCookUCDavis2009_PvLG08	PvLG08	0	83.5	PvCookUCDavis2009_PvLG08_Pv_TOG894818	Pv_TOG894818	TOG894818	18.8	18.8	SNP	0	PvLG08
PvCookUCDavis2009_PvLG08	PvLG08	0	83.5	PvCookUCDavis2009_PvLG08_Pv_TOG897762	Pv_TOG897762	TOG897762	18.8	18.8	SNP	0	PvLG08
PvCookUCDavis2009_PvLG08	PvLG08	0	83.5	PvCookUCDavis2009_PvLG08_Pv_TOG910522	Pv_TOG910522	TOG910522	18.8	18.8	SNP	0	PvLG08
PvCookUCDavis2009_PvLG08	PvLG08	0	83.5	PvCookUCDavis2009_PvLG08_Pv_TOG901215	Pv_TOG901215	TOG901215	18.8	18.8	SNP	0	PvLG08
PvCookUCDavis2009_PvLG08	PvLG08	0	83.5	PvCookUCDavis2009_PvLG08_Pv_TOG927739	Pv_TOG927739	TOG927739	18	18	SNP	0	PvLG08
PvCookUCDavis2009_PvLG08	PvLG08	0	83.5	PvCookUCDavis2009_PvLG08_Pv_TOG946994	Pv_TOG946994	TOG946994	14.6	14.6	SNP	0	PvLG08
PvCookUCDavis2009_PvLG08	PvLG08	0	83.5	PvCookUCDavis2009_PvLG08_Pv_TOG895802	Pv_TOG895802	TOG895802	11	11	SNP	0	PvLG08
PvCookUCDavis2009_PvLG08	PvLG08	0	83.5	PvCookUCDavis2009_PvLG08_Pv_TOG906843	Pv_TOG906843	TOG906843	11	11	SNP	0	PvLG08
PvCookUCDavis2009_PvLG08	PvLG08	0	83.5	PvCookUCDavis2009_PvLG08_Pv_TOG900146	Pv_TOG900146	TOG900146	11	11	SNP	0	PvLG08
PvCookUCDavis2009_PvLG08	PvLG08	0	83.5	PvCookUCDavis2009_PvLG08_Pv_TOG894925	Pv_TOG894925	TOG894925	8.5	8.5	SNP	0	PvLG08
PvCookUCDavis2009_PvLG08	PvLG08	0	83.5	PvCookUCDavis2009_PvLG08_Pv_TOG899669	Pv_TOG899669	TOG899669	7.7	7.7	SNP	0	PvLG08
PvCookUCDavis2009_PvLG08	PvLG08	0	83.5	PvCookUCDavis2009_PvLG08_Pv_TOG897242	Pv_TOG897242	TOG897242	7.7	7.7	SNP	0	PvLG08
PvCookUCDavis2009_PvLG08	PvLG08	0	83.5	PvCookUCDavis2009_PvLG08_Pv_TOG898267	Pv_TOG898267	TOG898267	4.3	4.3	SNP	0	PvLG08
PvCookUCDavis2009_PvLG08	PvLG08	0	83.5	PvCookUCDavis2009_PvLG08_Pv_TOG896584	Pv_TOG896584	TOG896584	4.3	4.3	SNP	0	PvLG08
PvCookUCDavis2009_PvLG08	PvLG08	0	83.5	PvCookUCDavis2009_PvLG08_Pv_TOG899130	Pv_TOG899130	TOG899130	4.3	4.3	SNP	0	PvLG08
PvCookUCDavis2009_PvLG08	PvLG08	0	83.5	PvCookUCDavis2009_PvLG08_Pv_TOG919160	Pv_TOG919160	TOG919160	4.3	4.3	SNP	0	PvLG08
PvCookUCDavis2009_PvLG08	PvLG08	0	83.5	PvCookUCDavis2009_PvLG08_Pv_TOG912381	Pv_TOG912381	TOG912381	0.8	0.8	SNP	0	PvLG08
PvCookUCDavis2009_PvLG08	PvLG08	0	83.5	PvCookUCDavis2009_PvLG08_Pv_TOG895545	Pv_TOG895545	TOG895545	0	0	SNP	0	PvLG08
PvCookUCDavis2009_PvLG09	PvLG09	0	66.9	PvCookUCDavis2009_PvLG09_Pv_TOG900942	Pv_TOG900942	TOG900942	66.9	66.9	SNP	0	PvLG09
PvCookUCDavis2009_PvLG09	PvLG09	0	66.9	PvCookUCDavis2009_PvLG09_Pv_TOG918200	Pv_TOG918200	TOG918200	63.6	63.6	SNP	0	PvLG09
PvCookUCDavis2009_PvLG09	PvLG09	0	66.9	PvCookUCDavis2009_PvLG09_Pv_TOG904027	Pv_TOG904027	TOG904027	52.9	52.9	SNP	0	PvLG09
PvCookUCDavis2009_PvLG09	PvLG09	0	66.9	PvCookUCDavis2009_PvLG09_Pv_TOG910676	Pv_TOG910676	TOG910676	44.8	44.8	SNP	0	PvLG09
PvCookUCDavis2009_PvLG09	PvLG09	0	66.9	PvCookUCDavis2009_PvLG09_Pv_TOG922036	Pv_TOG922036	TOG922036	40.6	40.6	SNP	0	PvLG09
PvCookUCDavis2009_PvLG09	PvLG09	0	66.9	PvCookUCDavis2009_PvLG09_Pv_TOG897579	Pv_TOG897579	TOG897579	38.2	38.2	SNP	0	PvLG09
PvCookUCDavis2009_PvLG09	PvLG09	0	66.9	PvCookUCDavis2009_PvLG09_Pv_TOG927703	Pv_TOG927703	TOG927703	36.6	36.6	SNP	0	PvLG09
PvCookUCDavis2009_PvLG09	PvLG09	0	66.9	PvCookUCDavis2009_PvLG09_Pv_TOG894619	Pv_TOG894619	TOG894619	35	35	SNP	0	PvLG09
PvCookUCDavis2009_PvLG09	PvLG09	0	66.9	PvCookUCDavis2009_PvLG09_Pv_TOG918269	Pv_TOG918269	TOG918269	35	35	SNP	0	PvLG09
PvCookUCDavis2009_PvLG09	PvLG09	0	66.9	PvCookUCDavis2009_PvLG09_Pv_TOG898974	Pv_TOG898974	TOG898974	35	35	SNP	0	PvLG09
PvCookUCDavis2009_PvLG09	PvLG09	0	66.9	PvCookUCDavis2009_PvLG09_Pv_TOG899509	Pv_TOG899509	TOG899509	35	35	SNP	0	PvLG09
PvCookUCDavis2009_PvLG09	PvLG09	0	66.9	PvCookUCDavis2009_PvLG09_Pv_TOG902765	Pv_TOG902765	TOG902765	35	35	SNP	0	PvLG09
PvCookUCDavis2009_PvLG09	PvLG09	0	66.9	PvCookUCDavis2009_PvLG09_Pv_TOG907013	Pv_TOG907013	TOG907013	35	35	SNP	0	PvLG09
PvCookUCDavis2009_PvLG09	PvLG09	0	66.9	PvCookUCDavis2009_PvLG09_Pv_TOG897323	Pv_TOG897323	TOG897323	35	35	SNP	0	PvLG09
PvCookUCDavis2009_PvLG09	PvLG09	0	66.9	PvCookUCDavis2009_PvLG09_Pv_TOG896089	Pv_TOG896089	TOG896089	34.2	34.2	SNP	0	PvLG09
PvCookUCDavis2009_PvLG09	PvLG09	0	66.9	PvCookUCDavis2009_PvLG09_Pv_TOG898978	Pv_TOG898978	TOG898978	33.4	33.4	SNP	0	PvLG09
PvCookUCDavis2009_PvLG09	PvLG09	0	66.9	PvCookUCDavis2009_PvLG09_Pv_TOG897017	Pv_TOG897017	TOG897017	33.4	33.4	SNP	0	PvLG09
PvCookUCDavis2009_PvLG09	PvLG09	0	66.9	PvCookUCDavis2009_PvLG09_Pv_TOG898052	Pv_TOG898052	TOG898052	33.4	33.4	SNP	0	PvLG09
PvCookUCDavis2009_PvLG09	PvLG09	0	66.9	PvCookUCDavis2009_PvLG09_Pv_TOG901015	Pv_TOG901015	TOG901015	33.4	33.4	SNP	0	PvLG09
PvCookUCDavis2009_PvLG09	PvLG09	0	66.9	PvCookUCDavis2009_PvLG09_Pv_TOG938507	Pv_TOG938507	TOG938507	33.4	33.4	SNP	0	PvLG09
PvCookUCDavis2009_PvLG09	PvLG09	0	66.9	PvCookUCDavis2009_PvLG09_Pv_TOG918864	Pv_TOG918864	TOG918864	33.4	33.4	SNP	0	PvLG09
PvCookUCDavis2009_PvLG09	PvLG09	0	66.9	PvCookUCDavis2009_PvLG09_Pv_TOG922188	Pv_TOG922188	TOG922188	33.4	33.4	SNP	0	PvLG09
PvCookUCDavis2009_PvLG09	PvLG09	0	66.9	PvCookUCDavis2009_PvLG09_Pv_TOG895150	Pv_TOG895150	TOG895150	33.4	33.4	SNP	0	PvLG09
PvCookUCDavis2009_PvLG09	PvLG09	0	66.9	PvCookUCDavis2009_PvLG09_Pv_TOG899409	Pv_TOG899409	TOG899409	30.1	30.1	SNP	0	PvLG09
PvCookUCDavis2009_PvLG09	PvLG09	0	66.9	PvCookUCDavis2009_PvLG09_Pv_TOG905182	Pv_TOG905182	TOG905182	17.3	17.3	SNP	0	PvLG09
PvCookUCDavis2009_PvLG09	PvLG09	0	66.9	PvCookUCDavis2009_PvLG09_Pv_TOG896103	Pv_TOG896103	TOG896103	15.7	15.7	SNP	0	PvLG09
PvCookUCDavis2009_PvLG09	PvLG09	0	66.9	PvCookUCDavis2009_PvLG09_Pv_TOG922092	Pv_TOG922092	TOG922092	15.7	15.7	SNP	0	PvLG09
PvCookUCDavis2009_PvLG09	PvLG09	0	66.9	PvCookUCDavis2009_PvLG09_Pv_TOG899657	Pv_TOG899657	TOG899657	12.5	12.5	SNP	0	PvLG09
PvCookUCDavis2009_PvLG09	PvLG09	0	66.9	PvCookUCDavis2009_PvLG09_Pv_TOG895899	Pv_TOG895899	TOG895899	5.6	5.6	SNP	0	PvLG09
PvCookUCDavis2009_PvLG09	PvLG09	0	66.9	PvCookUCDavis2009_PvLG09_Pv_TOG913106	Pv_TOG913106	TOG913106	4.8	4.8	SNP	0	PvLG09
PvCookUCDavis2009_PvLG09	PvLG09	0	66.9	PvCookUCDavis2009_PvLG09_Pv_TOG915697	Pv_TOG915697	TOG915697	4.8	4.8	SNP	0	PvLG09
PvCookUCDavis2009_PvLG09	PvLG09	0	66.9	PvCookUCDavis2009_PvLG09_Pv_TOG902776	Pv_TOG902776	TOG902776	2.4	2.4	SNP	0	PvLG09
PvCookUCDavis2009_PvLG09	PvLG09	0	66.9	PvCookUCDavis2009_PvLG09_Pv_TOG898024	Pv_TOG898024	TOG898024	2.4	2.4	SNP	0	PvLG09
PvCookUCDavis2009_PvLG09	PvLG09	0	66.9	PvCookUCDavis2009_PvLG09_Pv_TOG899033	Pv_TOG899033	TOG899033	1.6	1.6	SNP	0	PvLG09
PvCookUCDavis2009_PvLG09	PvLG09	0	66.9	PvCookUCDavis2009_PvLG09_Pv_TOG894236	Pv_TOG894236	TOG894236	0	0	SNP	0	PvLG09
PvCookUCDavis2009_PvLG09	PvLG09	0	66.9	PvCookUCDavis2009_PvLG09_Pv_TOG940321	Pv_TOG940321	TOG940321	0	0	SNP	0	PvLG09
PvCookUCDavis2009_PvLG09	PvLG09	0	66.9	PvCookUCDavis2009_PvLG09_Pv_TOG896746	Pv_TOG896746	TOG896746	0	0	SNP	0	PvLG09

## Sheet: fasta
Pv_TOG894002_1	GATTTGTGCTGTGACTTTAAGGATCCAGGTCCTCTAGAGTAGGTAATCTGTGTTGTTGATAATGAAATTTAATTGTTGATGTTACTTGGACTCGCACATGAACAACAATTTATGGATGTGT
Pv_TOG894002_2	CACTCCTCTTGACCTTGTCAAGTGTAATATGCAGGTCTCTCTCTTCCTCTCTCTCTcTCTCNNTATATATTTGTTTATCTCGATCTGACTTGTTGTCATTAGGTTTCACTGCTTTCGCTC
Pv_TOG894007_1	TCATTGATAGTGGTATTGGCATGACTAAGGCTGGTAAGTTAAGATGGTTTGTTAGTCTTGTTGAGATTGGTGATCTTGTATGGTAATNNTTTTTTTAACATGTGCGTTTTATGTTACAGAT
Pv_TOG894007_2	AAtKGAGTGgRTGATTTGGATTGATTATGAGGTATtACCCTTTGTGACATTCCATGtNNGAATGTTTGCTGTtYTCTATGGGGWTATATCTGATTTC
Pv_TOG894018_1	ACCACATGCATAGGCAAAAATATAATGAAGGCAGACATCTCTAGAACTACTTAATCTTtGAAAGTTTGATCTTCACCTGAGTAGGGAAGTATCTGATAACATTAGCAGTATTGCCTCTCCA
Pv_TOG894018_2	ACACATCTAGAGGGGACTCTCGTGATACAGAAACAGGAGCAAGACTGAATGTTTTGCGtgANNGTGTATGTGTGTGAAATTCAAACAAATACAGGCAATGTAAAAGACCAATCAAGCATTG
Pv_TOG894022_1	ATCTATTTTTTCCAAGTTATTTTAGCTTATCTAATTCATAAATTCCTTCATGCTGTCTTGTAGCTTCTTGGGTGCCATGGACCACTTGCAAATCGTCAA
Pv_TOG894029_1	CAGCGGGTTCGTTAAAATTTGTATTAACTATCTCTTATAAATCTCCTGTCANATTTTTTTTGACAATTTCCTTGTTATACTAGGTACCGATATGACTTGTCGGTTGAGGAGGC
Pv_TOG894037_1	ATGCCAATTTCACGAATTATCTCTAATATTTAATCATAGATCTCACTGAGCAACTCAACAACACTTTAGACTGTTAGGATTATTgGAGTAGTGAAATRCTTTAGGTAATAGTGATCGTGGA
Pv_TOG894042_1	TACATCCGTACCACTAGGAAAAACAGACTTCTGtTTTCACCACCTTTCTTTAAATTTCCAAAATGGATCCCTTACCACATCcTttgATTtcAACAAAATTCGATGGAGTAAaAAACCGT
Pv_TOG894044_1	ATCCAGAGCCGCAGCCATCAACGGCAAGGACCGCTCATCCTCCACTTCCCTCTTAGCCGCAGCCAAGGACTCCCGCTCCGCCTCCGTCACCGCCCCTATCTCCAAGAATTCCAACGCTTCC
Pv_TOG894052_1	ACTAATATCATTCAAATACTGCATGTACAACTATTTGCATGCTTCATACAACAGAGATTCAGAAAATAAAATGCACACACTACTATGAATGAAAAAAAGGATGTTTTTTNGGATAAAATTC
Pv_TOG894055_1	ACTTGCTTtCTGTTTTGgAGATAGTCTATCtTTGAAAGACCTTGtCTTTTTTTTTTNNNNTTATCACATTCAACATGCTTGGTTGGTCCTTATTTTAAAATGGATTCCTCTCATTGTTTAA
Pv_TOG894056_1	GAGGTCTATTCAAACTAGTGTGAWGCTTGGTTTTAAACAAAATATCaGAATAACAAAGTATGACAACATACGGCTATCTGCCTGACAATAAGCTGcAATCAAATCCTAAATGCAATAACT
Pv_TOG894056_2	GGAAGGTTTGATAGGGGCCAGTTAGGCACTATACCATGCCTTGCTTGATCCACATAGGCaAGCcTAAGGTTGGGGTGCTGTTTACTTCATTCAAGGTAACACCTTGACATCATGGACACCA
Pv_TOG894060_1	TATCTGTGTCCTGCTCTCTAAATCAGGAAGGCCAAATTCAACTTTACGGTCCAATCGCCCAGGTCGTAGTAGTGCAGGATCTAGAGTGTCAGGCCTRGAAATTGTGGACAAAAAGACCTAA
Pv_TOG894070_1	ATTTAGTGGGGACAAATAATGACCaTTTTCAYTAAATGACAAACAATGCCGGAaCCTACTAATAAGATAGAAGGAAAGCAATCAATGATGAAGTACTATCACATTAACAAAGACAAAACAG
Pv_TOG894070_2	CTTTTCGTGAAACAAATAGCATTTTGATAATTTAGTGGGGACAAATAATGACCaTTTTCATTAAATGACAAACAATGCCGGAaCCTACTRATAAGATAGAAGGAAAGCAATCAATGATGAA
Pv_TOG894078_1	TTGCATTCATTTTGATGTTGTGAGTGAAGTTTCTTATCAATGTCGAACTTTGTTTTACtTATTGTGCGTGATTGTGAATATTCGCGACAaTYATTTAGTATTTtCYTCTCCCTTTGtCYCT
Pv_TOG894080_1	CCTATATCCACCAAWAACAACGTTATCAATTTGCACTCAACATTCCAATCCTAATCCACCAAACCGAAATATTTTCCAAATACMACTATaAAACCCAMGTTTAAAACCYAATTGTCAAGC
Pv_TOG894081_1	CATCGAACCAAACATGCACTTAAAGCCTCTAGAATGAAAGATGTCCTTTACAGCAAACATAGGCAGTGATTCACAGAACTCAAGAACAAAATAGGAAAATGGCATTAATTTGACCATCAAA
Pv_TOG894098_1	TCTAGGTGTTAAATTTCAACAAGGCACAGAAACAGCATAAGATTATAATCCACCGCAAAAANAGTTAATGGTTCTTGTCAAGGTTGATAGGAGCAGCATATTACAAACAAACCCTATTGC
Pv_TOG894098_2	TTCTAGGTGTTAAATTTCAACAAGGCACAGAAACAGCATAAGATTATAATCCACCGNAAAAATAGTTAATGGTTCTTGTCAAGGTTGATAGGAGCAGCATATTACAAACAAACCCTAT
Pv_TOG894099_1	ttttaaacccccccttacgagTTCCATGACCGCTGGGTGCAAACCTGCAACTCAAAATTGAATCACAAACATTGATAAGATATCCTTCCAGTTCTGATAAATTTTGCAGACAATTCTCAGT
Pv_TOG894141_1	ATGCTTTAGGATATTTTTTACCCACTTCTGATCGTTATTAATGTTTGGACAATTTTTGGGTAAAGAAATTTGTCTGTTAATACTGAAAAAAAAGTACTTGTGTTGTTACATTTTGTCATTA
Pv_TOG894141_2	TGCAGCCTAGCAGGACAAGAACTTTAAAACTCCCCATTGATATTTAAATGAGTTGAAGTTTATGTATAATATTGTTTTTCTCAGATGAGTATGTCATTTGCCTTGGATGCAAGAGCCCAGA
Pv_TOG894148_1	GAGAATAACATTATAGTTATTTAAATGAAACATTTAGCAATATTGGGGCCAATTTAAAAAAAATAAAACCATAAATCCTACTATAACAGATCAAAATCCAGGAGTATGGATGGCCACAAAC
Pv_TOG894153_1	ACCTTTAATGTCTCTATGAATTTTTCCTTCAGTAtGTAgGTAATCAATTGCAtGAAGTAAATcCCgTaTAATGGAAGCAATTGACAtttcatcaAGGgaGGGACCACCTCTTTCAAAA
Pv_TOG894171_1	TCTGCAATGGCTCTATTGTGTTGCTATGGTGCATGGTTGATAATTGTGTAATATTTTAtTTGAAGAAGTAAATTCGTTTGCAGATGCTGATTTATTGTATCAGAATCAGACCCTTTCAGTG
Pv_TOG894192_1	GTAGATACCATTCTCATCCACATGCCCRATGTTAATCTGAACCGAAGCATGATCTTTGGCAGTGATCAATCTGTTTGTAGCAGAACTGCACCATATTCATAAAATCGATTCAAATTCCCAA
Pv_TOG894192_2	TGTCAACtGtaACCTATTTTTGTTTTTTATWTATGcCaTTATTTATTTGTTTTCTTTgNAAcCtGCTCTGTGTGTtgGTTCACTGtaTTGatTGTGTGGTTAATGAcTGTGTATTGTaAT
Pv_TOG894196_1	AAGTACATTGAGGTAATTATTTATTGACTTTGAGCTGAATAATTAATCGATCCACCCTGCAATTATAATGGTGTCCCGACTCTTAAACTGGTGATTGTAGTTTTTAAGAGTAATCATCCTA
Pv_TOG894201_1	ACTTATTTGAGCTCTTGGAACTGTCTGTTTAGAAAATCGAATGTTATTAATTGAATTGgATCTAATCATTTGAACCATTTTAGATGGCTTGTTTGTTTTaTRGAATATCAACATGCCAGTA
Pv_TOG894224_1	TATTTGTTGTTAAATGCTCCACCATTGTAAAATGATTCCGCATACTTAATGGCAACACGtTTGATTGTGTAATTCATTTATTGATGAGATCAAGTCGAAGTTATGAATATCACACAATTAT
Pv_TOG894224_2	AATTGTTGGTTCAATTTCTGACTGGTTTTTTATAATTCACATGTGGTATGTGTGTGAGTgTGTATCTGACACGGTGATATGTTTATTCTTAACGTATATAGGATTTgMTATTAATATGATA
Pv_TOG894226_1	GATATATTATTATTGTACTTGCTGAATGGTGTTTCAGGGAGAGCATGACAAAGGAAATAtTGTGGGGTTGAGCCTGAACACAGGTGAACCTGTAGACCCTGCAATGGAGGGTATTTTTGAC
Pv_TOG894236_1	TGTTCCACAAACCAACAGATGGTACGTCCCAACCTGAAAGCAAGTTAGTCCAGCTAAGCTTTGGCCTAACGTGGATTAGGAATACTAAAAATCGTTAGAGTGTAGTATTATTTCACCTTAG
Pv_TOG894248_1	CTGTACGATCACTTGCTTTCTCATAATCAGTTTAATAATACTAGGCACTAATAGTGGTCATTGAGTGGGTTTAAGGCAGTTAAGGAGAGTTCATAGGTTTGAAATGTTGATGTTAAACACT
Pv_TOG894254_1	ACCTGAAATTCTCTATAAAGAGGGTGTTATTATGCATAGTACTACCATTGGGATCAAGCATTCTGCCATTAGATAACAACAGAAAAGAACTAACTGAAATTATCAAATTACAGTCACTAAA
Pv_TOG894262_1	TTCCTGTGAGATATTTARCAATAAATCCTAGTTAAAATATTATCCTCTCCCCCATTTCTtTCTAATCTAAAAAGAAATGAAAGGCTACRCTGATTRTTAATTATCTTACCACCATGGTATC
Pv_TOG894262_2	YAAAGAAAACCAGTAAGGAAATATTTCAAAACCAACTAGGATGtKTTTAGGTAGAAATATATAGGGCCATCCATCGTGTGaTTACCATTAACACCATTAGGAATTTTCCGGaaGTCATca
Pv_TOG894265_1	TCCTCATTCCACATGAATCCTTGGATGTTCTGTGTGTAACAAATCCATCAACAACATGtGCTCGACTaCAATAAGTACACAACCAAAAACATAtTTCTTCTATGCTTGTTAACTTACATG
Pv_TOG894314_1	GCTTGGTTTGGCTCGGAAAGTGACCATCAGCAAGGATTCTACTACTCTCATTGCTGATGCAGCAACAAAGGATGAGTTGCAAGCCAGAATTGGTCAGTTAAAGAAGGAGTTGTCAAAAACT
Pv_TOG894314_2	TGTTGGATATTGCCTGAGCACAGACAGTATTTTGTGGCTAATGTGAATGATTTGTTGATGTTGTTCATGTTATAAGTATTATAATCATGTCAATGTTTATTCTATAAGTAGGAGCTGGCAC
Pv_TOG894320_1	CATCACACTAAAGAAACGACTACAAGCGCATGTATCACGCACGAAAAGTGGCATTTTCaTTATACTTACCATCCAACAGTATTGTTGTCTACATTAACCTCCCTGAGGCATCTCATCATTT
Pv_TOG894338_1	ACATAAGGGTAAAAAGTAAAGTTGTTACACATAAATTCACAAACTTCAGTACCGTGTATCATGACTATAGAAGGTCTGAACAAATCcaaaCCCAGGaaggatgTAGAaggTCTGAACAAAT
Pv_TOG894415_1	AGATACTTGCTTCATCAATTTTATAGCAATGTTGAGATGATTATGAAATATACACACCGcAGCATATTTGTCAACAAGAGGGCGGAATACAGGGTCAGACAAAAGTGCCTTGTCAGAGGGC
Pv_TOG894415_2	AGCAgRGCAGTGCAATTTACAATGTGGCTCGTATAACATTCAAAAGAACACAAGTTCACaATCATAACATACAATGGTGTGACCCCCAGAcaGAGCaa
Pv_TOG894431_1	CCTTGTTTAAACAGGCACTACAATGCGTGGAATCCATTCAAGGATATGGCTTAAATNTTTTGGTATACATACACTGAtagttGCTAAACGCATGTATATGAAAGAAAAATGAAACATg
Pv_TOG894473_1	TTTTCCTTAAAAATCAATCAGGAGTCCCACCGCATAATCTTATTTGACTTTACAaGTTTCAGCGTTGGATACAAACCATAAGGTTTTCCCTTTATAagcaAGCAAGAAATAGAGTAGTGCT
Pv_TOG894473_2	TTTGGATCATTTGCTAGCTCCACCAGGACTTGCTAGATTAAAACAAAGTTACAAGTCGTATTCATTAAACATTTGACAAATTAAAACGAAGGTACAGGATATACTTTcCATACAGCAATGT
Pv_TOG894483_1	gtttgatcgagcttaatttcaatcctaagActtgacatgaatgtacaggtgagaaacaatgaagaaaagctactgccctgatgtgtgtt
Pv_TOG894483_2	ACACACATCAGGGCATTAGCTTTTCTTCATTGATGTCTTTCTTCTTTTTTtcTCTGTCCTAGTTCATGTTTCATTTTAACATTAGGAAGATCTATAAYCCTCCAaactcTttgcaattttc
Pv_TOG894516_1	CTGAAGCTGCAAAACTCAACAACATACAACCTTAAGACCCTCCAATGTCATCACAGTCAATTCTGAAACCATTAGAACTAGTTTAATCATTAAAACAAGAAAAAGCAAAAGCTTTCAATT
Pv_TOG894516_2	ATCAGATTTATCATTTGTCCTGAAGCAGTTTGGAActCAACCTAAAAGAAAAAAAAAAAGTAAGATAGTCACATTTAAGCATATTAAATAGAATAAACCCACATAATTTAAACTTGGACAC
Pv_TOG894539_1	CTCCTTGATATGGTTCTAGTTAACTGTGCAGAAACACCAAAATCAGCAACCTGTaACAAAATCAAAACACATAGAAATTCATATTGGAATGCATgTTAGCGCCCATCTCAAGTTATTTTAT
Pv_TOG894557_1	ATTACTTTAGCTATATTTGATGACCGTGATTAAAAAgTTCACATAATGAAGGGGATAGTTCAGCAAGAACtcacttgattcccatcttggcaaag
Pv_TOG894564_1	AGTGAAGGTAACATCCTGAAGTAGGAGTGTTCCAGATCCTACAGTTCATAGACTCCAGTtCTGGAGTAACATATCCTTGCCATTTATTCTGAATCCCCTGATGTGTAATCCCTTTAGCTGT
Pv_TOG894596_1	AGAGTgccCTGCATGCCACAAAGCCTCCCAAACCTGCACCAATGATTGCTGGATTAATNNAGTGTTCATGGCAAGATAATTCCACACAAGCCATGAAAGAAAGAGTGACAAAATAATACCA
Pv_TOG894604_1	TCATCTATGATAATTTCTTGTTCATATGAAAATAGAGACAAAAGCATGTGCTGTGTTCCAAATTCAACTTACCTCAATATCACCTTCCATCCTAACCTTTTTACCTTGTACACCAAGTGAA
Pv_TOG894619_1	AAGTAAACACTTTCAGTTATTGATTGAAAAACTCAATAGCCAATATCAACAAATCATGAgTATGTTGAAGAAGTGTCAGTGGTTTTTCCTATCAAGCACATAGCATACACAACAAATCATG
Pv_TOG894658_1	TACATACAAGACATTGAAAAMGCAGAATACTAATGTCACACCAAGCCAAAATTAGAACAACAAAAAAAGACCAAGCAACAAGTTAGAAGTTAATTTACTTTGAGGAAACAATTTTTAAATT
Pv_TOG894712_1	GCACAATGCATGATAGCAATATCTATTGTTATGTTTACAGTTGATCTCACATCGACTAAAAATAAGGATACCAAAATGACAAAAAAGAAGACCTGAGCAAAAAATCTTCAATTTTTTTACT
Pv_TOG894712_2	GACTTTTTTTCAAAAATTCATTTTTACAATTTGCTAAATAAGTTGTATTTGCATGCACAAANTTCTAATTTTTATACCTTTTAAAGAAGTCTTGYAGTCACATATGATTCTTTGTTGACCT
Pv_TOG894755_1	TTACGTGTCGCAAGCACGCTGAGCGCATCATTCTTCTTGTTGAGATGTTGCAGGTAACATTAATGTCAGCTCCTCCTGTGGTTTCCATGGTCATATAATTTATAGTCTGCCTGTGTTCTGT
Pv_TOG894755_2	AGTATACCAACAAGWTTTTGATACATTTCTCTGTCcaCTGCAATATCCTCCTCTGCACTTANCAACTTTATGTTTGGATCAATTGGAGTACTAACTGGCTTGCAGGTTATCTTCCATGTTT
Pv_TOG894760_1	ATCAAATCCACCTTCATCCGATCCATAGATGGCCCAGGATGGTGTGACAGTCATGTAATCACTGCTGTCAAAAGTTTTTCCAGATGCCACCTGAAAATAAATTGAGGCTAAATTTCATAAA
Pv_TOG894773_1	TGCCTTAGGTTTGCATTCTGAAATAACTAACTTCAAGGCCTCTGAaAAATCATACACAAAAAAACAATAAAGTTCATGAAATCGTACATATGCATACACGTATAAaTAAAAaGCaGCGAAY
Pv_TOG894775_1	AGTCTATAGAAGGAGACAGAGATACAATGAGACAGCTTATAGTAGtAATTAATTGCATGAATGTAGATTTATAGTACCGGAACTTATCCCTAATGATAAGTTCAGCTACATATGGGTAGAT
Pv_TOG894775_2	CTTACAAAAAATGAATAACAGTTACATCAAGGAGTACAgtaagtcaTTTCCATNNNNNNNTGGTAGCTCAATACAAAAGACAAGTTTGGAGAGCTATTATACCAGTTGAGGCCAAAAACAA
Pv_TOG894794_1	CAAATCACATGGAAAATTATTTGACAAGGTCTGAAACAAGGAATAATtCCTAAAACAATTAGCTTACCGGAGGTAGGAACATCTTTGCCGCCTTATCTCATTTACCACTTCATTTAACTTC
Pv_TOG894812_1	TTTTGTGCTCCGTGATGTGTGTCCAATTGACACTATTCGAGCTTGCCAGTGCTTAATTTTTATGTTTTGACATGAATTTGAAAGCAACATGGATAACAGACACTGATCCAAACACACAATT
Pv_TOG894812_2	TTTTTCACTGAATTTAAAGCTTTTATAGTTTTTGTTTTTACCAAATGGGTAAATTGGTAGACAATTTTATATTTTGGTATCCTTTTGGATTTACTAAGTTTGTGTTGTGTTTTGTTGTTAT
Pv_TOG894818_1	TTTGTAAAATATCTCAGAAATATATTTCATCTATTTCTTTCAACTTTAAGgTTCACCTTGATTTGGTATTTGGAATGAGAACACTGCCTTGTCTAAGGCCCTTTAAGTGTTGAGCAAGTAA
Pv_TOG894818_2	GTTTACTAGTTTATACAAAGAATTATCAATCATTGATGCAACCTTGACTCtTGACGAACCAGTATATTTTAGTCATTTGTTCTATCTCTTGATTTCCCATGTGTCTTCTGGAAATTCTTAT
Pv_TOG894826_1	TTTATTCAAATTCATGAGGTTYTCAAGGTATtTTYGCAGTCCCtcCATGCATATTGTTGTTCTATCTATCTAGACCATGTGGAAACTCTAGCATAGAtaTGTGTCTGAAATGAAG
Pv_TOG894844_1	ATGGGGTAAAATAATTGTTTGCTTTGAATGTCTATTCCNCTCCAGGAAATGAAGCCAAAAACTTCAGTTTAGGACTGTTGTACCAAAACTATATTTTAGTATACTTTTCTCTGTGTAGTTA
Pv_TOG894844_2	AATTGTATTgKAATAAGAAAATATGGGGTAAAATAATTGTTTGCTTTGAATGTCTATNTCCCTCCAGGAAATGAAGCCAAAAWCTTCAGTTTAGGACTGTTGTACCAAAACTATATTTT
Pv_TOG894864_1	ACATACACACGAGTGCTTTTCTTTGTAGTGAAATATATGTAATAAATAAGgCTGGCAAAACACGGATAAGATTGATTTCTTGAGGTGTCTGTAAGRACTTATCTGTAGTATATTGCACAA
Pv_TOG894880_1	CACTCCAGTTCCCTGAACAAAAATTCATTCATTATTTTTAGAAGCTCTTCCATTAGTAAATAATCTTGGGAAATTTTCACTTCATTACAATGTTTAAAATAAATCAAGTAATGGAGGTTAC
Pv_TOG894885_1	TGCTCTTAGGCCTAACCTTGAACTTTACTatTGGGTCACctTCTGCACTCGCTCCCTGAATATTCATTCACAAACACTTTTCCTTTATTACTTCTCATACTTCTTTCACTACTTGTATAAT
Pv_TOG894890_1	GGAATAGAAATATGGAAGGTAATCATACTCCTCAATTGTTTTTCCATCCTCAGCTGCCTTGATGGCCTACATAAAACACGTTATCATAGCGTGAGA
Pv_TOG894890_2	GATATTGATAACAAGAATCACTATTCACTTAGGATAACATTTTAGACACTGCCAACAAGTCTCTGGATATGCTACCACTCACCTTGATTCCACCCTTATCCTCTTCAACCTGCCCTTTGAA
Pv_TOG894921_1	GAaGTTGACATTTAGTTGAGTAGTGTTTCAATGCAAGCCTAATGATACATGATWGATTCTTGTGGCTTTCAGAAGCATTGGAAATTTCAGATGAAGAATGGaARAAGAGTAGTTTANNNAG
Pv_TOG894925_1	TCTTCACTTTAGGAATAATTAATCACTTCACAGATTAATGATATTACTGTGACTAATGGCTAACCAGTCATTGAATTAATTAACCACTTGAGATGTCCATAAAAAAAATTCATTAAGGATT
Pv_TOG894965_1	GTGGTTATGAAGACAAGACTGAATGGGGCAAAGAGGTGAGCACGTCAATTTAGCATTGTGATCTTAATTCCTGTCCTCTTGTATAGAGAAATGAGATGAAACATTAATGAGTAACTTGTTT
Pv_TOG894965_2	GAGCTTGGAGAAGCGTTTTGGTCAATCTCCGGTTTTTATTGCTGCCACTTTCATGGAGCAGGGTGGCATTCCACCTTCAACAAAC
Pv_TOG894968_1	GTGACaWAACATACCAGACATGCCAGCTTtRAGRCAACTAGAAATAGTTTCAACGGATCtAGATTTAGGACCCAGAGTACCAACGATCTTTGTCATTGCGGGGAAAAAACTCTGTAAAAAA
Pv_TOG894986_1	ATGCATAGCGTCTATACACAATTTTATAGTTGCGATGCTCAACAAATGaACACTGTCCATAACgAAAATGCATCAGCTACAACTACGTAAATCAATTACCNNTGAACAACAACAATAAtCA
Pv_TOG894986_2	AACAAATGaACACTGTCCATWACgAAAATGCATCAGCTACAACTACGTAAATCAATTACCANTGAACAACAACAATAAtCAATCAATNNNNCAAAATCTTTAYATTAATATATCAaaaTTA
Pv_TOG894987_1	ACAAAGTGAAAGATGTGGAAGAAAAAGCTCAAAACGAAGCTAGTTCAAGTAAATACTACAAACATGCTATACATTCCAATAGTTGTctgccaatctcCggaacaaGAtagngacaTGGGAA
Pv_TOG895030_1	ACACGTGAACAATACAGTACATGTAGCACCTGCAATGCATAAAGAGGGTGGCAGGGTAAaACAGACAAAACTGTACCTGCCTATGCATATTATTCAGCTCAACCACGTCATGATCAACAAT
Pv_TOG895030_2	cRGTAAATAAACAAAAACACAGAAGCAAGACACTTTAACATTGTACTCGCAAGAGTGNAAACACCCAAAGGCTGATACCGGACACAACAAACACGTGAACAATACAGTACATGTAGCAC
Pv_TOG895142_1	TATATAGTRATCATTCAACTTTTTCATTTATAATCAAGGTGACTGAAACTCGTATTTTAAATTTTTTATTATCCTCTCTAGCATAACCTTTATAAAATTTGGGCATTTCATATTTGGCAAC
Pv_TOG895150_1	GAGTTTGAAGAAACGCATCAACTAAGCTTCCAATAGCTTCATACTATTTACTGAACGTGtAAATAGCGCCAATTATCCCCTAAACTAAATGTTGGGAGCTAAGCGAGCAGCAGAAAAAAGG
Pv_TOG895162_1	ATGAACAATGTGGASTCATATATATCWTGAAGTTCTAGAAGCATTGAGGCTGCAGAAAGTTGACAAAGCTAACACATTTTTTTACACTTAAAAGCTCTTTTTGGTTGTTCTTTCTGGCAGC
Pv_TOG895163_1	TCTAGAGCCAATGGATCATTGCCTACTGGTGTGCTAAAAGTTGTCTATTGACATTNNNNNACAGCATAAAGGTGTCAGAAGAAATTCATACTTAACGTTATCAGTCACATAAATACAACAT
Pv_TOG895202_1	TTCCCATAAGTGAAAAATGAATCATACCTCAACTTAGAAATCaAATATGAAAACAACAGAAGCAGCTCAGCCCAAATAGAATGGGAGAAAAAGATGAATATGAGCATTGAAATATAACTCA
Pv_TOG895202_2	CCGGGTTTTGAGGTATAATCCTGTGGCACGCcTTTTTGTtACATGGTTTTGTTATGTGTTTCTTTtTATGCTTGTTTGTTTTGgTTTTCAGGTTGGTTTGTATTGTTTttCAGGTTGtCGG
Pv_TOG895216_1	TGTTTCCcYAAATTTTATTCTAGACTAGATATTGCTTGACAGGGAATGAGGAGAAGCTAgCTTTTTGCAAGAGTATCGGAGCTGGATGTGGGa
Pv_TOG895237_1	GTGGGTTTGATGTCTGTTTTATTTTTCCAAATCTACAAATCAATACATAACCTCCCTCAATCAGAGTAAAAGTGAATCTCTGCAAACTTGTTGGTGGGAAGATAAATTAAGTGGAAATCTT
Pv_TOG895237_2	TGTGGGTTTGCATGTTTTACTTTTCAAATGTGTATGATGCTTCTGGTTGGTTTATTCAAGTCGTATATGAAATCAAATACTGTATTCCAGACAATTTCAGATATCGATTGTGGGTTTGATG
Pv_TOG895245_1	CTACAAAGGATCCTTTAAAACCTTTCTTCTTAAACAATCCAGCACCTGAAACAGACCATAACAAGAATCTCTAAGCAAAATCAGAAAAAATCAATTCACAWCTAASTCATATTTCTCAAAG
Pv_TOG895367_1	CCCTAGGGCAATGTTATGAAATATAATCTAAACAAAAGCTATCAATACACGGAAGCTAGtAAAGATCCAAACTTGTAAAATCCACTGCAGAGGAAAGGAAATGGGAAATTTTCATCAATTA
Pv_TOG895412_1	CAATTAATTTTTCTAAAaMTCTAAAGCCATATCAACAACATCCGCAAAATGAGCATATCcAATTATAGCTTCTGAGATGCAAAATCACGGGCAAACaNNNTAAAATGCTTCTACACATATC
Pv_TOG895412_2	TCAACAAAATCAGTAAAATAACATCAGATTACAACATCTAAGATGCAAAATCATTGGCAaANATAAAATAATGCCACAACATCTTGGTTTATAAAGACGCGATTGCCCAATTGAAACACGA
Pv_TOG895448_1	AAAAGTGGCTGTGGTGGTAGGGTGAAATGGGAGTTTGTCTGAgTTGCATACAGAAGGTGTAGTGGATTGAGAATGATTATTTTTGGCAGGTTAGtTCAAGGAAAGAGCTGCAAATGATTAT
Pv_TOG895448_2	TCcCGATAAAGACTTTAATGAAAATTTAAAAATCaCCTTTCCCTCAAACAGTGATGCATCATACAACCGCTCAAAACAAAGATTATAAACCTTGTATTTATCCTACATACAGAGAAAGAAA
Pv_TOG895458_1	TATTTGTTGTTAAATGCTCCACCATTGTAAAATGATTCCGCATACTTAATGGCAACACgTTTGATTGTGTAATTCATTTATTGATGAGATCAAGTCGAAGTTATGAATATCACACAATTAT
Pv_TOG895478_1	tattgtatcTcctatctTCTTGGTGCTATTTCACTTCCTAGTGCTGAAATGCTTATTCCCTACACCTATTTCTTCGYTCNNNNNNNNNNNNNNNNNNTTNNATGACC
Pv_TOG895505_1	AGGTGATTACATACTAAGTCTATTCTGTaCGGCTTTCTTTTACGAGGATTTTTTATCAACAAGTTCTTAGGTTGTTTTGTTAGCTGGTATAATAAAATATTGATCAATTATCTGCATCTAC
Pv_TOG895535_1	TAAAAAACAAAAAaWCAACAATTATAATAAGAATCTAACTAATTAATCACATGATCACTtTGAATCGCAAAACACTCGTTCAAAACATGACGCAGAGGCGCTCGACAAAACATTCACATAA
Pv_TOG895535_2	GTGCCAATGCCTTTCCTGTAATAATCCCAGTCGATGGGCTCAGGTTCCTGCAGAATGTAaAAAAACAACTTAGCAATGcYTGAAAATAATAACTTAAAAAACAAAAAaWCAACAATTATAA
Pv_TOG895538_1	CTCTGCAccAACATCTCctcttaAaaccaTggaaaaGATGAGGTCaacTCAGTTgACATTtGTCATgAATTAGCATTAcTATAAACCCTCGGTGGTTAGCTAAAAGGAGTTTACCTGcAA
Pv_TOG895545_1	AGATTGGGTCGGAAATTAGAAAGAAAGAAGGAAGGTAAACATAGAAAACAAAGGGAAAGNAACGCGCCTGCAATCATGGCGAAGGTTACGAAcaaaaaggctG
Pv_TOG895545_2	TAAACCTAAGAAGTGGCTATTACAATAGTAGCAGTCTCAAATAAAAGACCCTAATAAAAAANTGTGTATTGTTTTAAAGATGATAACGGATGCAGAATAGACAAGACGacgGAGGAGGAGA
Pv_TOG895571_1	TTTTCTCCTAGTACAAATGATTGAGTAGTAAaTGYAAATGGTTAGTTCAACCTGAAAACTCAGTTCAAAATACAAGCATGTAAGAAAACATTAGATGGTCTTAATCATACCCTGAGACAAG
Pv_TOG895571_2	aggtttctttcttcagattgcattaactgagtatggtttcttgagactgcaccatttgaNTttttttttggattgcatctgatctNNttttttaacaYttgttacaactttaatacaatct
Pv_TOG895572_1	CTTGTAAGCATTTGCTGGTCCAACTCCACCATCTACTTCAATCCATGGATTTACTCCCTGAAGAGAAAGAGAGAGAACACAGATAGAGATTATGTATGACATAACAGTAGGGGGAAAACAA
Pv_TOG895572_2	ACAGAGGTATAAATAAAGTTGAAGTACATTCACCAAAAGAAGTATAAATATAAACTTGAATTGCGTGAACAGATTGATTAGATACACATGTCACATCATATGTTTCCCAATATTTTATGAT
Pv_TOG895575_1	TGTAGAGCTTCACTAGTGCCTGGCAATACGGAAAACGGAAAGAgTTTGATTTTTGTCTACAACTGAATATCACCATTGACCAGGGAACTTTTGAAAGGCGATTATGCTGGGCTgcttaaac
Pv_TOG895578_1	TGATGCACATCTTCTTTTAATGAAGAATTGTTCAATTTGATCCGCAATGACACACCCGTTCCACGTATTCATCAGTCACATTTGCCTTTCAATTTTTGTGCCTTTGCCCAGCCTCTTTTGG
Pv_TOG895578_2	CCAAAAGAGGCTGGGCAAAGGCACAAAAATTGAAAGGCAAATGTGACTgATGAATACGTGCAACGGGTGTGTCATTGCGGATCAAATTGAACAATTCTTCATTAAAAGAAGATGTGCATCA
Pv_TOG895594_1	CCAGTAGCATAGGTTATGGTGGAGGATTTATAGTAAAATTAAATTCAATACAGCTTTCAATCATGCAGTCCAACATATAACCACGGTAATAACTATMCTAAGGTGGTCA
Pv_TOG895662_1	GAATCAGCATCATAGACATAGAAGTTTGCTGACTAAAGTTTTAGTGCTAAGCATTTTTTcTAGAATCATGTGATGAATTGAAGAAAAGAAAAATTGTGCAAATCATGAGCACATTAGACTA
Pv_TOG895666_1	CTTGTATCACCTTCTCTATTTGCACCCAATTTCTCTCTTCCGCAATTGTCTGTTATCTtTACTATATTAATTGAATTCTGTAGGTTGTCAACACCCCTCGGGGACCAGTTCAGTCCCCCAG
Pv_TOG895666_2	CTGGGGGACTGAACTGGTCCCCGAGGGGTGTTGACAACCTACAGAATTCAATTAATATaGAAAAGATAACAGACAATTGCGGAAGAGAGAAATTGGGTGCAAATAGAGAAGGTGATACAAG
Pv_TOG895672_1	CTTATGGATTTGTGTGCCTTGTTTGCCGGGAATCATTGTTGGGGTTTTGTTAATTtTGGTTGTTGTTCTTTTTTAGTTTTTGTTATTGGGCGCTGTTCCGTTCCCCAAAGACGTTCCTCAT
Pv_TOG895690_1	ANGGTGAGGTTTATACCCACATAAACTATGAAATGTCCTAATCTCTAATtGATGCGGGATATCCAATTCTGTAATTTTTGTGCCAGATGTTTTTTCTTTGTTCATCTTGGCTCAtTCTCTA
Pv_TOG895690_2	TTANNCTATAtATTTATATAGSGGGTGACCTGATAAGTCCAACAAACTCtTGTTAGGATAAAGTTTAGATGACTCTGATCCCATATTGAGAaatagatttTNNNNNNNNNNNNNNNNNATA
Pv_TOG895724_1	CGCTGACACAGTTTCATGATAAGGAATGTGAATGAGATTTTGCACCTTGGACAAACTTGTTNNNCATATGCATTATCATTTAAGGTTTGTAGGATTCTGTATACCAACTGTAGTCTGTATT
Pv_TOG895724_2	GCTGACACAGTTTCATGATAAGGAATGTGAATGAGATTTTGCACCTTGGACAAACTTNNNATCCATATGCATTATCATTTAAGGTTTGTAGGATTCTGTATACCAACTGTAGTCTGTATTA
Pv_TOG895739_1	AAAGAAATAAAAAAGTGAATTGAATATATTATTACCCTGGATAATAGGGAATGGGCACTAAAAATGCTTCACCGGGATCTGCCAAACAAAAGGCAGTGACTTCGTGTGCTCCAGTTGCTCC
Pv_TOG895747_1	TTTTATGTTGTTTTGTCAGGTCCACGATGAGAGGGAATTTGATCGTGTTCTTGCAATTGaAGGGATTGAGCTTATTGGCATTAACAATCGTAATCTTGGTATGTGTTATCACTCTACTCTC
Pv_TOG895747_2	ATATGAATGTAGTGCCAAATCTATGTTGAGTTTATCCCATGTTGTGGAAACTTGGTTCTAAAGTAGGTCACTTAGAATTTTGAATAGCGTAGTTGTTATAGTTATAAAAATAAGGAGCTAA
Pv_TOG895760_1	TGTGATTAGGGATTTGTGTAACAATTTAATCCTTGCATTCGAtTTCTTGTCTATTGTCATATGCTGTTGAGCTTGCTTTGTGTTGATTCGATGTCATATACAGGAAGATCCTGATACAATT
Pv_TOG895760_2	GTGATTGGTATCTTTGCTTGTCACTGCAATCAAACTGTTAAACTTGTAGGAAAAAAAAAACGGCGTTATTTTGAATGATTAATTAACCCTAAGCTACAGTATACcttggagcttaggcaaa
Pv_TOG895802_1	ATGAACATTGTGCAGTAAACACTTAAMGATTAAGAAGTTAAGACCAAATTGGGCACATTAGTTTTTGGAGAAGTACGATGAGAGAGTTAATTTAAAGCTCAARTACANNNGTTAGTT
Pv_TOG895846_1	TATAAAGAGAAATCTTTTCAGTTAGGTATGAAAGGGaGACACACAAGTGCAGAGCTAGTGAACAACCACTATTCTCGATATGCGGAGTAAAACTAGCCTTCTAGAGAACTCCTTAGGCGTG
Pv_TOG895846_2	CTGAATAAATCAATAAGCTCTCTTATGCCATTGCAAGGTTTTAGCCATTCATTTCGAGTATAAAGAGAAATCTTTTCAGTTAGGTATGAAAGGGaG
Pv_TOG895871_1	AAATTGAATGGAGTTCACCGACCATCAATCTGTTTTTGACTTTGCTACAAGTTCGGTATACTTTCTTCAGCAAATTAAAAGGGATGTTTGACTAATATATAGCGTGTTTAACTGATTATA
Pv_TOG895871_2	TTTCCGgGGATGTTtTCGAGGAATTTGAAGTCcAACTCAtCGTGTGACTTCTCGAAcACaACACCGTTTGATGtCTGTACCAAGAAAGAAAAAAAAANNAGTAATCAACCAYGCCACCCTC
Pv_TOG895876_1	ACAATTACACAAGCATACCAAAAATTTCAAGGATTTTTTAGGGTGGAGGAAGAAACTTTgTTGATTGTCCAGCTAAAGTAAAATCACTATTTCTAAACTTGAAAATTGTAACAATTAGTAA
Pv_TOG895876_2	ACCCAAGATAAATCTTGAAACCAGAACACTAAAAGCAGGCTCACCACTCTTGATTATGTgTGTAAATGATACCGCAACTTTTGACATACTAACAGTTGCCGCTACATGTCCTATTGTATGT
Pv_TOG895877_1	GATGATTGCAGTGTGAATAGTTCATCAGGCACCACGGCCCTTACTGCTTTgATATTTGGAAGGTAATCCATACTTTACATTCTTTGTTCTTCTTTATTTGTACACTTTTAGCAGCTT
Pv_TOG895899_1	AATCATTATTGAAAAGCCATCATGAACCATATAGTTCCAATTTGCATAGATAKTATTATCATTCTTTTATCCTTTTTATTTTTCATGTTTGCTTCATCTATGAAGGTGGGCCATATGGAAC
Pv_TOG895900_1	AGATTTTGGTGCACCAACTTCCCATCCATTCTCTAAAGCGCACAATTGAATGTATAAAAAATGCTTACGCATTTTTTCAATCCTCAAATCCAATTTCAAATTGGCCCCATGATCAAGTACA
Pv_TOG895900_2	ATCCTGGTCAACACCATTACAAGATTTTCATCCTCACCCTTGCAATTACAAAAAAAGGAATGAAGACGTAGTTTTGGACTGAGCTGACTGACAGCTTAAGGATTTGAAGTTCTTTATTTTG
Pv_TOG895978_1	CAAGGTGTACTCAGGAAAACCAGGAAGTGTAAAATCTAAGCAAAGATCTTCAATGGGCGCACCATGAAAATGTAAGTTAAAAAGTGTATCAGTATAGCTACCACCAATAGATTCTACATAA
Pv_TOG895983_1	AGCATCAGTATTACCAATCCCAGTAGCAAATTGACCAAATGCTCCAGCAGTACAAGTGTGAGAATCAGTACCTAAGAGAACCTGCAGRTAACAGTGAAATTAGTAAAGCAGGAACCAAAGT
Pv_TOG895983_2	TATAAGATTCTACAGAATATCTTCTATTAAAAANNNNCCAAGAGATGGGAGTCTTGAGCATAAGCTACCTTGAGCAGAAGCTTCCCAGTTCCAAGCACAAAACCAGCATCAGTATTACCAA
Pv_TOG895984_1	GTTTGAAATGCAATTAACTTAAACATCAACAACTTATGTGGTCCACTCGGtTTGAGACTCAAGATATATTCAGATAAACTTCCCATAaAATACTTATRTTATGATATGAATTAaGTTTCTC
Pv_TOG896050_1	CATCCTTTGTACAACCCATTCTAATAGTCCAACCTCGGGATCAtCAGTTAAAAACAATAAAATTAAATATTATTTTAATGGAACATGAATTAGAAAGAAAAgAAAAATAATTGAATGAGGC
Pv_TOG896050_2	TGAATTAGAAAGAAAAgAAAAATAATTGAATGAGGCAGAACAGaAGTGGCACAAAATGTATAACAGACAAATCTTAATAGAAATCTTAAACATAACTGGTTAGTTAAGAAAACTatttAAC
Pv_TOG896074_1	GACAAACACGAAGGATATTCCAAAAAGTGAGAATTTGAGTGACACGAAWGATTGAAGTCGTGATGAGATTTTTCAAGTGGGAACATGTAAGAGAAAAGGGTTGCTAGCATTACCCGGAGaC
Pv_TOG896074_2	AAGTACAGTGGATTCAGCACCMACACATGRAAANGAAACAGCTAATTTATAATGACACCAACAACAACACTCAGTTGGATGTRATATCAAAAAGAGAWTTTGAGTTATGCAGATAAAAGAT
Pv_TOG896078_1	CACACTGTTGACTACTACCAATAAGACAATGAAAAAGATTAATAGAAAATAAAATGGAAGAAAGTGAGTGGCGTAAAGAAATAAACCAAAGATATTCCTAAAAGGGAAAATTATGAGCCTT
Pv_TOG896089_1	GTCTGTCAACCAACCAGATCTTCCTGTAAACTAACCCTCaACTTCAATCATAGCCAACATTGAATAAGCAAAAACCAGGATCACAGTCAAACCAGTCACCGAATCGATTGAATTCTACAAC
Pv_TOG896103_1	TAAGAATCAAAACTATACCTTCACAGGATTATATTTGTAGAATATAGGAGATGCAGGGCATGCAAGATGGTAGATCTGATCAACTTCAATCACCAAAGGTTCAGTGATATCTACACAGGAA
Pv_TOG896103_2	GTAAGCAAAATCCTGTCAGTAAAATTCAAACTAATTAAGACCAACTAATGGCGGCGGTTAGAGATTATCATTTAAAAAAAATCCCAACCTTGCTCCTACTCGCTTTGCAAGCCCAAGCAT
Pv_TOG896109_1	CTCGACGACCTCCTTCATATTCTTCAAGCTCTTCACCTTCCAAAGGTTCTCTCTCTCTCTTTAAAATGTTTTCACTCTGTAATTGTTAYGTTKATTTTCTACCGGTCCAATTTTAGATTTT
Pv_TOG896159_1	TTTGGTATCGGTATCAATTAAAAAAATGCATAATTTAGGTAAAAAATCTTACTGTCTGAcAAGGGAGATTTTATAGATAGTCCTAGTTGGTGTGGTTCAGGAAGAAGACATACATCATACA
Pv_TOG896159_2	TGTATGATGTATGTCTTCTTCCTGAACCACACCAACTAGGACTATCTATAAAATCTCCCTTGTCAGACAGTAAGATTTTTTACCTAAATTATGCATTTTTTTAATTGATACCGATACCAAA
Pv_TOG896168_1	CTCCGTACTTAACAGCCACAGTAGCTGTTTCAGAGCCAgCAAGCGCACTTTGTGCTTGCAACCTGATNATNATTCACCATGGATGAAAAAAGTTAAGCAtA
Pv_TOG896168_2	CATAGGTACTACAAATATGTATTGATCYTATGCTTAACTTTTTTCATCCATGGTGAATANTATCAGGTTGCAAGCACAAAGTGCGCTWGCTGGCTCTGAAACAGCTACTGTGGCTGTTAAG
Pv_TOG896186_1	AAGTGGAAGGATACAGTCCTTCTTTTTTCACtCTACCtCCGaAcAATTCAGTTCCCGAGTTAGTCGTAATTGAATGTCaGCAACCTGCGAAAACGGAAAAAACTTCGTCCGAATCGCCTAG
Pv_TOG896190_1	GTTAAAATACATAAGCCTCAAATTCTAAGCCAATCCATTTTGGTTCATATAATCAGCCaTTACCATTGAACTTAACTCTAAAAATGTGTTTAACTGGGATAATAAATATAACTGCATTTCA
Pv_TOG896190_2	CCTACAACCAACATTACATGGGAAAGAGGAACATAAAATTTATATTTAGTTTTGTTTAcTAGACTATTAAATTATTCACCAGGGAAAATCCTATGGAGGACCACTATTTCAGTGTAGGTTA
Pv_TOG896191_1	TGTACTGCTCARTGAAAAGCTTTGAAAACTGAGGGAAAGACGTGATATGTCCTTCTgGTAAGCTCACGAACCATTCCATGGCGAtTCCACTTAGTGTGCTCATGAACATTTTGCAGTACAC
Pv_TOG896197_1	CCCTGATTTTCTTGTATTACTGAGTCATAACTGAATACTTTGCAATGTTCCACCGGTATGTTATTTTACGTTAATACATTGTGTGCATATTAAAAAGTTTCAGCTATGAATTATGMTTCTC
Pv_TOG896197_2	TGGAGAAGTTTGGGACTAATCCTATCTCAGCGGCTATTACTGTTGCTTGGCAACGTCAAAATATCAAAATCAAGTTGAAATATCTGAAGCTCCTTCTATCTTTCTCCCTGTCTTCATTCTT
Pv_TOG896234_1	AACaGGaTGcTTTACAGGTATACTGTGGTTGTGGTGGTATGATGTTATTATCAGtTGCTATTTTTTGAATGTGCTGCTTTGTTGCTCTATAAGTAATGTATGTTTGGATtAGGACCCATGt
Pv_TOG896251_1	TGTCAGTGACGGGCACCACTATTTTTCCAATCTGTGTGTGCCTTTTTCATGaAGCCCAGACTGAAGTTCTCCTTAAAACCAGCGCAACTCGCGAATGTTGCTTCTGGACGTTTTGGGAACG
Pv_TOG896253_1	GACTTCACGCTTAGGCTCACACTCTATTATAGAGTGAGGATGGCGGTCCCCTTCATCAGGTTTGGTAGTTCCAGGTTGTGTACGACCCCCAGTGAAAACAACCTAAAGTAATGCAAAATTA
Pv_TOG896253_2	AAGTCTTGGTCAGGTAGACAGTATCTAAACAGGCCACATCATGATAGTTACAGATATCATAAAAAAGAATGAATGTCATAATACCACGACTATGCATCCAATTCACTCTAATCAAAATTCA
Pv_TOG896261_1	TTCATTTTCATTACTAAGCAATTCAATTGCATATWGCTTAAAAAAAGACTGAACAAGTGGCATGAAAACCACCATGCGAACAAGGAGAGAATCAATGTTTTCTATAATGCAATACAASGTG
Pv_TOG896276_1	AAAGGGAttCTTTATTGCAGAGTCTAGTTCAGATCCGGCTGAGTTCAGGATCGCCATATCAACTTTGTcYCTGCCCAAAAACAAGAACTCGCCACCATCCATCTTCTCAAACCCGCAA
Pv_TOG896306_1	ATTTAAGAAAANNAAGACAGGGAATCTTAAAGGTTTTCAAATAATAAAACCCCACTTTCCACAATGTATTTGCTAATAAAACAAAACARTGGYCAGATTGTTCGTATACTGATTTATATTC
Pv_TOG896309_1	ttttctcctagtacaaatgattgagtagtaaatgYaaatggttagttcaacctgaaaactCagttcaaaatacaagcatgtaagaaaacattagatggtcttaatcataccctgagacaag
Pv_TOG896348_1	GAAACATTTTCTTGTTACTATTTGTATATAGCCAACTTACCACCATTTTGTACCTGGtCATTTAATGTTTTTACTTGCTtTTACCTCTTACTGCTGCAGCTGGCGTTGTACACCATTCGCA
Pv_TOG896361_1	GGTTGTTCCGATCGTTGTTCCTGTTTCTATTCTCTTTTTTTGAATGGCTAAAATAATATCCAGATATAATTTTAGGTTTAGATCTGCTATCCCCTGTTCCTCCAGTTGTTAATTTTCTTTT
Pv_TOG896371_1	TACATTCAAGATCTCTTTATTCTAACACTGGAAATAGTGGCTGCTAAAACTCGTCCTTTATTCTAACATTCAAGTCTTTTTTTTTAAACATTTGCATCTTGAAGATCCCTAGTTGGGAAGC
Pv_TOG896372_1	TAGCTCAAACCATCTAATATGCTGTTCATCCTTAGCATACCGAGGTAGCACACCGAAAcGAGCTTTCTTGGTTGAATCAAATGAGAATATCAATGTCTTATTCTTCACCATTTCCTGAAAA
Pv_TOG896372_2	TGGAATCTCgAWGAACGTaTWATATTAAGgAKAGACGAAATAAACAATCATACCATTGtGAAATATGAAGCAGTTTGGTAGCTCAAACCATCTAATATGCTGTTCATCCTTAGCATACCGA
Pv_TOG896385_1	CGGGAAAGTGTGTGGGGAATTTAAATTGGCAAAATAATCGCAAGCATCAATTTCATAcACACAATATTTTCTCAACAAAGATGGCAGTGTTACTCCCCACAAAAAATTGAGGAATGAAGAC
Pv_TOG896390_1	GGTGACCGGATCATCCCTAGATTATGGAATTTAATAACTATCTGAATCACTTCATACCCTAAAGCAACTTAATTTAAACATCTAGCGTTATACACAGTAGCTAGAGTTTCAAAATTCATAC
Pv_TOG896397_1	TGGTTGCATGGCCTCGGGGATAATGGCTCCAGGTGACATGACATtTCCTATTGCTCTATCTCAAATTTATACACATAGGTGCACACACACATACATATATATAtACAAACACACATATGRA
Pv_TOG896448_1	AAATCTGAATCAATTTCGTGGAGGAGTCAGACTTAATAGACGAAAGACAACTATTATTNNAGCTTACAGTTTTAACATCCATTTAGCATATTTTGAGAATTGAGAGACTGCTGCAAACTCA
Pv_TOG896491_1	cggTGataTGGgagGtTTGATATTCAATTAGCTTTTTATCTTCGTTTCAaAATGCTCTTTATCTGATTATTGTGGAAGTTGCTTTATCGGAGTATTTTCTTTCTAAGAAATAACATTAT
Pv_TOG896498_1	GGATGTTTATTGATATGTAGCTCTAACTGTGATCCAGGTTAATTATGATGGCAAGGATATACCCCTGCCCTTCAACTTGGATATCCTTAATTGGGCAAACAAAACATGGGAGATTCTATCT
Pv_TOG896504_1	TGAAGTTTTTTTTTTAAAAAAAAAAacTNNCTCATTTCTAATTTTTTTGTAGTTTTGaTTAAGCCTTGATCCTAGATACTGTTCTTGCAGAGGTTATAACATCAGCAGaatt
Pv_TOG896530_1	ATGGTGCGGGTGCGCATCTTTTGCaTGTCTAGTGGTTGATTGTGATTTTTTTTGCTGTGGAGAGTACTGTGTCATTGGCTGCTTGCTTCGTGGTGGTTCAATTTTGGTTTTTTCGGTGGTT
Pv_TOG896540_1	CTAGCACCTTTTCTTATCATGATGATCTCAGTGTCAGTAACAGGGTCCTAGATCTATTATTTCCACAATTTGAATGTCTCACAAAATAATACCATTAATGAACGATGAACAACCACACGGA
Pv_TOG896540_2	CCACAACTCTCACAAGTCACAACATTTTGTCCCTTTTGTGAACTCAAGGCAATATTTACATGATACAAACAGGTTAGAGCGTAAATACAACATGTAAGCAATCCGACTATTCACAACATAA
Pv_TOG896567_1	GTCAGTCTTGTTTATCACCTGGAATGAAGTCCAACCAGTTCCATAAtCATATTCTAAAATCTTGCAACAAGGATTGTATATAAGCATTGATGGATCTGTGACAAGAACAGTGCAAGATGA
Pv_TOG896584_1	TATCTCTGAGCAATAATAATTGCCAATTGCAATTTGTAATCATATCAAACCCTTCTCTTCTTCCTTYACATAATCTCAAACACCTTCATCTATTACCAAAAAACATGTGcCTAGATA
Pv_TOG896602_1	TTACTGAAATTGACAGTGATTAGGTGAATTTACTAGTATTTTGTCAATTTTGCAGGCCTCTGCTCTTTTGGCTCTACCCATTATTTTTGTGGCTAGAGTGTTTTCAGCTGTGTTCTGGTCA
Pv_TOG896609_1	TGTTGGAATTATACCATAATCCTTCATGCTCCATAGACAACCTGCTCAGGACTCCcCTTACAGGTTTTGGACCCAATCTGACTGCTTAAGCTAATGTGCTGTGACTAAAACCCAATAACTA
Pv_TOG896613_1	TTAAAACTGTTGATTCAAAAATTGACRGTTGTRATGTTRACAACTTCCCTAGTTTGTTATATATGTGTGCATGCATCTTGTTACAATATCAACCGTTGACATTACAACAACAAAAGGTTTT
Pv_TOG896613_2	GGCAGAATTTGGTTAGTACTTGAACATAACTTGGCTTACATCACGTGCCTATTCTTACATAATAANTATGACCWCAGACAAATTTAACTCCTCTATAGGAGNNTTACCCTTMTGAGATAAA
Pv_TOG896681_1	TCTTACGAAGCAGCCATAAAATAGAAGATTCTACTTAAAGAtTAACAGTGACCACCTTAGTATAGTTATTACCGTGGTTATATGTTGGAcTGCATGATTGAAAGCTGTRTTGAATTTAATT
Pv_TOG896701_1	ATCATCATAAAAGTATTCAGTTACTCATATCAACTTACTAGTATAACTCCTGGACCAAAaATTTTTTATGCGGGAGAATAGGGAAATAGAGTTCATTCTGCTAATAATCATATAGAAAGAA
Pv_TOG896702_1	GGACTCGCCAGAAGATTACAGTAAACAACAAGAAGTCCAGGATAATAAAAAGTTACAAAcAAGCATGTAGTCCCTGAAAGTTTGAGAACAGAAGTGCTGTACAAATTGACAACATTTCAAC
Pv_TOG896744_1	CAGTTTTTTGAGTGAATAGTCCTTGTTTTACTTATAATAAACCTGAACAAACAGAATGCAANNNNNNNNNNNNNNTGTTATTGATTTGATAGAGCATCACTCAAAGCTTATTGTGTTTTTC
Pv_TOG896744_2	TGAATAGTCCTTGTTTTACTTATAATAAACCTGAACAAACAGAATGNNNNNNNNNNNNNNTACTGTTATTGATTTGATAGAGCATCACTCAAAGCTTATTGTGTTTTTCAATGAATCAATG
Pv_TOG896745_1	AAATGATATTTGCATGTACCTGACCAAATCAACAGTGAATTGATTGTTTGTGCATTTTCATTGAAGGAAAATGGTCTGTTGTTTGTTCCAAAGGGCCAGGGCCAGAAT
Pv_TOG896746_1	GGAGCCACAAGTCCAAAAGCTGCTCCCAGAGCTAATTGGGCGCTTGATTCCTTCACCACCATTTTGAATCAAATTAACTCTAATTCCTCTTTCTTTCTAACCAAACCATGCATGCAtgcaT
Pv_TOG896767_1	CCCTAAAAAATTCTGTGCAAAATTATGCTTTAATTTGTTTGCCTTTGAACAAGGCTACTTTCAGTATACAAAGTTTCAAGATCACCTTTTGAAAAATGATGTGGAGCAACTTTCTCTTAAA
Pv_TOG896850_1	TATTATCATCTTTtNTTTTGTCAGTTtYCATACACTGAATTGCAAGTAATGCACTCTTCaTAAGGCTGGAATAAACTGCTCTTGCCTTGTTTTtRTGACAGATTTGTTGGAAACTTGCTCA
Pv_TOG896850_2	CTGAATTGCAAGTAATGCACTCTTCaKAAGGCTGGAATAAACTGCTCTTGCCTTGTTTTtATGACAGATTTGTTGGAAACTTGCTCAAGGGACAAACTGTTGGTGTAATTGGAGCTGGTAG
Pv_TOG896852_1	TCTTGGTCTGAAATGCTTAAACTTGGTTTTCTGGTTTTGGGTGGTAAATGTTTTATTTACAGATTGCAGAATTCTGCTGCTCTTGACCCAATATATATTCAATCAAGTTTTATTTATAATA
Pv_TOG896873_1	TCTAGAAAATTTTGGGTGACTGGTAAAATAATTTTAAGAAAACAAGCATACTGGCACTCGTCGGAAGGCTTCATCAATCTCCTCCTTTGTAAGGCCCTTCTTCTCTAAAAATGATCGCCTA
Pv_TOG896888_1	CAGGCAAAAGCCAACTCTCATAAAAAAGCTCAGGAGAAGGCTCATCACTGAAAAGGAATGAGACATGCCTAGGCTGTTATCTTTCTGAGGATGGAGTAGAATACTGAAATAATTCATGACA
Pv_TOG896907_1	ATTGTGGTCACGTGGATACATCATGAGCTTACACACCCAACAAATGCTCCCAATTTGAcAAGAGACAAAACTTACATGCCATTTTAAATGTTTTTGTGTTGTTCAACAATCAGTATTGGAG
Pv_TOG896930_1	ctTTGGTCAAAGGCATGATGCTACAGTTGATATTCCTTTGGATACTACAAATGTAAATGTCATTGCTAATTCAGAGACTTTCTCTTAATACTGTAAGATTCTTTTTGGATGGGCTGATTT
Pv_TOG896930_2	TACAAGTCTTGYTCCTGCCACTGTTAATTTNAAGTTTACTTTTTGTTCATTTTGTGACCCANNNNNTGAAAATGCATCTGTAGGAAATAAAAAAAAGAGAAGAGGCTGTTTCTAGAGGTGA
Pv_TOG896933_1	CTTCGTTTTTTCCCTTTAATTAATGCTTATATAGAAGCTTAATTTGAATTTGATTGCAGGATTTGAGCAGGCAATCCAGAGACATGCAGCCCATGTCCTTTCCTTGACTTACCAAAACATT
Pv_TOG896940_1	CAGATTTTAGTTTTTTWGGGGGGCAGGGTTGCCAGAGCACTATATTTATGTAAAGGAATAAGGAATAAGGGATGGGAGATCCCAAATGTACCTATACTGAGGCAGACTGTTTTTNAGACCA
Pv_TOG896943_1	GACACAAGTACTAGCAGGGAAGCAAATAATTAACTAACATAACATAGCCTTTTTTTTCCCAGAATAAACCCTCTCACCCTCACTTCTATTTTATCGTCCAATGCAAATCTTAATGAAAAAC
Pv_TOG896943_2	CTCACTTCTATTTTATCGTCCAATGCAAATCTTAATGAAAAACAGAAAGCAAGGACGAGACAACTTTTACCTGGTCAATCATGGGCATTAATCCTATAGCGCGAGCACGAAGGAAGGAACC
Pv_TOG896966_1	CAGATTTTCATTCTTGCCAGAATAAAAGAATACAGACACAGCATCTTAGAAGATGTAGTACCCCCATTATATTCAAAATTACCTGATACCGAAATGGgAAGAGCA
Pv_TOG896967_1	CATTTCAGATTATGATTTGAGGGGTTACAAAATCAGTGTTGCAATGGCTGAAAAATCTGCACCAAGAGCTCCACCTGCGTATAACCAAGGGTATGCATTACAGRCTGAATTATTTCTCACT
Pv_TOG896967_2	ATGGCTGAAAAATCTGCRCCAAGAGCTCCACCTGCGTATAACCAAGGGTATGCATTACAGACTGAATTATTTCTCACTTCTATAAGAATATTTGTCAACTATTTTTTTTATGTAATTGTTT
Pv_TOG896972_1	GCCTCCTCAACCGACAAGTCATATCGGTACCTAGTATAACAAGGAAATTGTCAAAAAAAAANTGACAGGAGATTTATAAGAGATAGTTAATACAAATTTTAACGAACCCGCTGTCCAATAC
Pv_TOG896975_1	TTTGGTATCGGTATCAATTAAAAAAATGCATAATTTAGGTAAAAAATCTTACTGTCtGACAAGGGAGATTTTATAGATAGTCCTAGTTGGTGTGGTTCAGGAAGAAGACATACATCATACA
Pv_TOG896981_1	TGATGAAGAGAAAAATGAGGCAGAACCAAATCTTCATACCTTCAATCCTGCCATAGTTGTTCCGTATTCTCTATACAAATCCAAGCACATTTTTGGCACTTCATTTTCTTCAATATGCAAG
Pv_TOG897009_1	TCAACAAGCAAATTCTGTTGCAACAAGGATTAAAACAAACATGGAATAAGCAGCAAAgGCAGAAAAATATTAATCCATGTAAAGCTGTAGCACAGCAGATGaACKTTGACATCTTAACtTT
Pv_TOG897009_2	AAACCAAgAASAATTGCATGTCaCTRAGTCAGTAACAACCATTTGCCAGAATGTGCAtTTAGCTTGCCATCAAAGCTATATTGCTCAAGGAAGTAAAATAAAATAAAAAGCCCCAACTGGC
Pv_TOG897016_1	ATATCAAAAATAGCTCCAGAAATTATGCACTAATGTTATCACTGCCAAaNNAGAAAACAaATCAATGCATGTCTAATTATACCTTCATTGTCAAGGTTCCTCGATCCTTTTTGTCTTTCAC
Pv_TOG897016_2	TGCTtCTAGTGCAGCCAATTGTTCTTTCTTGTCAAATTCGTGATAAAAGATCTGGAATTCCAATGAGATTGKGaYTTTTAATTTAATCCAGAGAACATCTATACAACTATATCAAAAATA
Pv_TOG897017_1	AAATCGTTCAATCGTAAAAGAAATCAAAAATTAATTATTGTCGATTCAATTGATAGAATTAAACATGCAGGCAAAAAAGGASAAATCAACCGAATCAAATTTCGAAACCCTAGATCTATCA
Pv_TOG897017_2	AATCAAAAATTAATTATTGTCGATTCAATTGATAGAATTRAACATGCAGGCAAAAAAGGACAAATCAACCGAATCAAATTTCGAAACCCTAGATCTATCAGATGAAAAAMTTNNNTCAAAA
Pv_TOG897032_1	TTTGATGGGAAATTGGGCATTTTGAGTTAAGCAAATGGTTATCTGCTCTATTTTTGGTGCTTGCTACTCTCATGTTACACTCTGCTTGAAATTTTTTCTCGTAATGTGTAATTTTTAGTTC
Pv_TOG897057_1	TTAAGATGCACCcNNNAGACGAGTGCAAGaNNNCGTTTATGACCGAGACGTCTTGTTACtACTACACGGTGATGCCCTTTGGGCTGAAGAATGCRGGCNNCACCTACCAGAGGCTGATGGA
Pv_TOG897062_1	TTCTAACTTTCAATAAATTTTAATYGGAAAMAATGTTAAGACTTGTCTATGTTTTATGGTAGGGCTGCTTAGACTTGGCATTATTAAAACTAGTGYCAGGTTCCAGAACAAKATAAACTTC
Pv_TOG897062_2	ACCATCTTCTGACATGCTTTTCCATTTTAATTCGTATTAGGAATTTCAGAATGTGTTATATTGGATAGTCTAGTTTCCCGAAGTACCTTAGGAGAGATGTTTTAACCACTAGTACAAAGTG
Pv_TOG897132_1	CCAAAAAGCTGAGGCTATCGCATGTCAATTACACAAAAATCAAAATCCAAACTACGATCACAACCCTTCTCCCACACGCACTGATGctCGNNCCATtATAYACACAACATAAGGCAATTAA
Pv_TOG897171_1	AAAACATGAGAGCTTGAAATGCCATGTCACTTGGTGTTGAATGGATTTTGACACAGGTGTTTGCCTTCCAAGTTCTTCATTCATTCCTGATTTTGGCAGTTGTATATGCAAATGCTAATTT
Pv_TOG897172_1	TCTATTACGTCACAACTTACAATGATAAGTTAAATGACTTATCTGAAGAAAATATGATTCTATGGAAAATTACAATTTTCTCTTTCTAACAGCAAAACAACTGATCTTCTAACAATTGTGG
Pv_TOG897188_1	GCTCTCTTATGTCTTCTAGATTATTTTGTGAAAGTTGTTTTGGTTGTGCCTGTCTATCCTATAGGATCCTAGGTGTAGGTTTTTTGTTAGCCTTTTTTGTATTTCTGTTCAGACTCAAAAC
Pv_TOG897188_2	TAaTACTGAAGTAATCTGTTCCARTGATCAGGTTGCCTAtGTTCTGACCAGATCTTCAAGTGGACCTCAAATTGAGTTCATATGTTACAACCTTGGTGATACAACCTATATACTCCAGCTT
Pv_TOG897198_1	TTGTAATGTTAGCTGATATAAAAAACATGTCTCTTTGGGTATTGTCAAAGTATaTCCTTATGCTATTTCTTTGTCATTCATGTCATTGATTATCTTTATTTATTCATTCTATTAGTTATTC
Pv_TOG897198_2	TTTTTTATTTTTTTAGTATTCGTCTAAGCTTCTTTCTGCCCTTTTCGGTTATAAGAAAATAATTAAATAACAACTAAGTTAGAGACAAAATAATTAGTAGAAAAKATTTTATTTTATAAAC
Pv_TOG897242_1	ACTAACAATTAgKTTCCGGCTGCATAACCTaKTCAATTTTTAGGACATCAAATCCTTTCtAAAAGTGACCATGTTTGAACATTCAAGgSTGAGTGGAaYGAAAGGAAAtNNNNNNNNCACT
Pv_TOG897269_1	GGACCTATTTAGAATAAAGGATGAATGTAAAAGATATATTTTTAATTTATTAATATTCaAAGACTAACTTGAAACCGTAGGACGCTTTCAAGTATCACGTATACCATTTGTCTTACATAAA
Pv_TOG897285_1	AGCCTTTCAATAACAGGGTCAACAAACTGCACAAATCAACAAATGTAAGGAAATCTTATACAGGGGAGTATAGAGAATATAGAGAANAATC
Pv_TOG897306_1	AAGGAATTGTAAGATCAAAGGACCATAGATAGATTAAACATATTTGCATCTGAGGACACACAGAGAGAGACATAGCAAGATGTTAAGACATTGGGAGGTATATGCCAAATAAAATGAGTAT
Pv_TOG897306_2	TCCCAAGAAGGATTTTCTTGTTATCATTCTCCCTGTAAGAGTGATATTTAGATTCAGGTTACAAAAAACTCACCATTTGTTGGTGGAAGATTTAACGATAATTACGCAATAACACAAACAA
Pv_TOG897323_1	AGGGTACAAATACTTTCTGATGCTTTATATTCATGGACATAGTTGGACTTGGAAAtTCTTTTTTAGATGTAGCCTTACCCTTTTGTTGTGATAAGAAAGCTGATTTTGACATAGTCAGAAC
Pv_TOG897326_1	AATTTTTTTTTCTATTGCTATAGTACATTTTAGGATGTGTGATATTCTTCTTTTTCGTTNAAACAGATTCTGTGCGTGTTTTAAGCTTTAAATGTTTCTTTTCCTGATAAAGGATGGTATT
Pv_TOG897333_1	TAGTAGCAAAAATGRTTAATATATAGATTCTACCTCCTAGAAAATAGCCTTATTTCATTTTCACTTAGAATTACAGTCTTCTACTGGTTAACGTCGTGTTTAATGAGCTTGAGATTGAACT
Pv_TOG897333_2	GTTCAACATGGTAAAACTGGTTTTGTACTGCCTTGTCTTTTGGATTTAGTAGCAAAAATGATTAATATATAGATTCTACCTCCTAGAAAATAGCCTTATTTCATTTKCACTTAGAATTACA
Pv_TOG897346_1	TGTTCTTCATTTACTATTAGTCCCAATATCTAGCTAAAACTCCACAaCCGCTTTGAATAGTGTCTCATTCGCAACTTTCATTACTTCATTTCTATGTTTCCAATATCTTGGCCAATTTTCA
Pv_TOG897346_2	ATTTCAAAATAGCCCACACCATTGGATTTTCTGTGATGTATCCGGTtACAATACAAACATATTTTTTTGTCAGTAATCCAATAAAACAGCAACAATAACTTTATCCCAGTAGGTGAGGTTA
Pv_TOG897347_1	AAAGCCATTTACAGGTAATGTGCACTTAAAGGGCCTCTTAACATGATGTCCATTATTCTCAATAAATATTGGTTTTTCATTTTTCTTCTCTCTTACAGAAGTACCGACTAGCAAAATATTT
Pv_TOG897347_2	AAAGGCTGACAAGAAAGAAACTGGGGATGTGCTTTCGAATCTCGATGGTTCATCGTGAGTAGTGCTGCCTCTTATTCCCCCCCTTACATTTGGGATTTTATACTTCTACTTGTTGGTGGTG
Pv_TOG897350_1	AAACTCAGCTGGGGGGACCTTATCTCCGTTGCTGAGCCAACCATCCTCCAGCTTCTTGTACGCTTCATTGATCTTACCTTGTTTCTCACATAAGATGTGCCTGGCTATAGGAAATAACAAG
Pv_TOG897350_2	GATTGTGGGGGGCAGAAAACAATTATGATATTTAACTAAAGCTCCCTTATGAACAGAAAAANCAAAATAAGGATTTAAAACTGAAACAAGAATAAAAATCATTGTATGACCTCCAAAAGAA
Pv_TOG897362_1	TGGAAGAAATGCAATTGTCCTTCTATTGCCATTTCTTTCAATTTAGCTATGAAAGCTCgCTGAATTTGAGTTTTAAATAAGCTTTTAAATTCACGTGGCCAAACTCACCTAgTRAAAAAGG
Pv_TOG897362_2	AAAAAGGAATTTTgtNNNNNNNNNNNNNNNNNNNNNATGTTCATATCTTGCTCTTCAAaAAAGTTTTGTTAGATCATCTTACAAAGGTCATTTGTAACGCAAAAACTATTTTGAACATTAA
Pv_TOG897374_1	TGTAATGCCAACCAATAGACACCAATGTTGATCCTTCTAACAACGTAACAATAATGACaAATTGTTCAGGCAACTGGGTTAAATGCTACCTAATGAAGACTAAACTGGATCATAGTtTAAA
Pv_TOG897466_1	CAAATTCATKTTCTGGATTCATCTAGTACTGTATCCATCACACATCCTACTCATGGTTGTTATAAGTTGGTGCCACCACGGCAACTAAGGAAGTCCAACCGGACAGTACAATCACCAAACC
Pv_TOG897486_1	AGCAATTACATGAAGCATGAGATATGTGATCCACTCTCTTCAGTCTTCAAGGAATTaTTGACCATTGAAACGTTCGGTCCATTGGCATTAAAGGAGAACAGAAAATATAATAATTAGTTTA
Pv_TOG897513_1	ATAACACTTGATAGTGTTGAATTGTTATTTCATGTACCATGAAAGCATACAAAATCATACTTGAAAGCTAAGAGCCACATAGCATTAGTGGAATCAACATTAATAGTWCCACTACTTTCCT
Pv_TOG897513_2	TWCCACTACTTTCCTTCCCTAACAGTTTCACTTGTTTCAATACCAACAAGTGAAACTTAATGAGATCAGTTGGTTGCATTAGGATTTGACTGTTTATTACAAGCTAAAACTAAAACTAGTT
Pv_TOG897516_1	TCTTTAAACAACATTTATYATTTGACTAAAAAAAGTTCATCTTCAACCTATGATGTCTTGATCTCAATCACTCTAATTTTGGTTTGCATGCAGCCTGGTATGAGAAACGGCAAATGAAAAA
Pv_TOG897521_1	ATCATGTTCAGGCAAACTGTAACCAATTtGGTAAACACTGTTCTACAAGCAAGTTTGCAAACCTAGATTTATGTGTGGTTTTGGCCTCAAAATGTATAGCTTTGGGTGATTTTGTTTGATA
Pv_TOG897521_2	CAAATAGTTATATAAGTGCTTATAGCATAAGAAAAGCTCGAATAAATTGCAAATAAGTTNTTCCAGTGCACCCTTAGGTCCCATTCGGTaTAGAGAAGATAAATAGGGTGRATGAAATAAA
Pv_TOG897558_1	AGAGTaGTTRCTTTCCTGTCAAAAGTATACACAGAAGGTGAAAATGGAGAGTTTGGtCTCAAGAGGTTGCAAAACTTGAGAGCATAGATTGCATAAAAGTAACTTACCTGGCCATACAAAT
Pv_TOG897558_2	ATGGTCTGATCAAACTCTTCAGGAGCTTCCTCAACAGGAGACATCTGACTCATACAaGGCATGATTAATCATCAGGCAACATGAAAAAGAGAATTACATATGTTTTTTTCTCTTTATTGTT
Pv_TOG897579_1	TAAACATAAACCAAATACACCAAAGAACTATATCCTCTTACTATACTACAAGAATTATTTCTTTCCATTCTAACCTAACTTATTCAACAGTATCGTATTTACAGAATTGAGCATATTGAAT
Pv_TOG897607_1	GTGTATATTAAGATTCCAGCAACGGAGCCATGTGTTCCTTCAATTAAGGAAGTTATTGCTAATGGGATAAGTGTGAATGTGACGGTGAGTTTGCCCTACATCCTTTCATATAATGTAAATT
Pv_TOG897618_1	AAWAATANNNNNNNNNNTATGAACTTATAAAACATAGGGGCCTAATAAAAAATTCCCAAATAGTATAGGGAGCTACAGATTAATATAATCTAGCCCATGTTTGGGAC
Pv_TOG897619_1	AAGTTCTAATTAAGAGGAAACTCACATTGGGAAGACTATCTCAACCCCAGTGCCGGCAATAATTCTTCGGATTCGAATAGTTGTGTGAATACCAGCGTTTtGTTCGAGAt
Pv_TOG897619_2	CTTTAAACATCAATTTGTAANTTAATACAGATAACTGTTTGGGTAATCAGCTTGAATAAATAAATTCAGATCTTCTCAATATGTTTCATTCACTTTTAATACACAACACAGACTGAAGACA
Pv_TOG897621_1	TTcCYTTTTTTtTNTtCRTAAATTGCTTCGCTTTCGAATTCATTGTTGATTGTCTTCAaATTTTTTGGGGAAAGGAACATTTGGGTATTGTCGGTTAATTCCAAGATAGCGAAAAAGGAAA
Pv_TOG897646_1	AMAaAWTTTAGGATAGCTTAAACNTTTACCTAGGGTCCAAAAAGAAGAATCTGTCTTTaCTGGGCAAGTGAGATCATGCTGAAAAAGAACACAGATAAATAAGGGGGAAATAAAATAAAAT
Pv_TOG897670_1	CGCTTACTACGCCCTTCCTCGTCTCTGGGTGCCTAGGTATCCACCATAAGCCTTTCTTCNTTTGAACCTCGCCCTTCACTTTAAGGCTATGCCATCCTAAGGTGCTGCTAGATGGAAGGTC
Pv_TOG897680_1	CCATTCTGTAATGACAGAAATACTACATATACTCACCCCACGCCAGAAACCTATTGAAGcACCATGCCATATGAATGTTTCCTCAATGACCCTATCAAAGATATGTGCAAGAGGAAGGTAT
Pv_TOG897707_1	AGTATATATAAAGGCTTTTGAGCTGCCATGAACTGcCACTAAAcACACACAAGcAAAATTCATGCTCAAGGAATCAAGTGGTTGGAATTTTAGtaATTTAGATTGATTCAATAAGTACA
Pv_TOG897715_1	ACTTTCCAAACACGGCAATAGGATCTGGCCCAAGTAGGCTTCACTTTGGCTGAAACCTCTAGCACTTTACAATTAAAATGGCTAAATAAGTACCAGGATAACCTAAATAAAGATGGTCTTT
Pv_TOG897715_2	TGCAAGCACTAACAGCGGCCAAGAGAAAATACTCTCCAACTGTGTAGAATACAACACGCTTCCGGGTGCTCTCGTTGGCTACAAACAAAGAGGGTAGCTGTTATGTTCGTAACTAA
Pv_TOG897724_1	GCCACAGAATGCAATTACTTTTTTGGTTCTTTTTTTCAAATCTGGTTGAATCTTGACaCTATTGATTGGAAAACAGATTAAAAGTGACCTCAGTTAGATTTAACATGGCATTTAAAGTTGT
Pv_TOG897762_1	ACAGAAAACAAGTTACTGATGAAGAGAAGAAAATTAAAACATTTGTTTCAAGTGCATCCAAGGAAGTAAGCACATACTCTTTATTAAGTATATWAAATAAGAGACAAGAGTAAAKAGTGAG
Pv_TOG897887_1	GCAAAATCATGTTCTGAAGCAAACTGGTAATTTTGTTGTTCAGTTGCAGCTAAATTgGATTTTCTCCCAAAATTAAAGAGAAGTTACAGCAAATTTGTATTTGTATTGAATTGTAAAATAT
Pv_TOG897956_1	TGTTgaNNNNNNNTTGCTTATTTGGTCTCCCATTCTTTATAACTAACTAGATGCTACAgTCTGATACACTCAGTGAACTATGCAGTTCTGTAGTTTTTTTTACCTATGCAATGGATATGTA
Pv_TOG897999_1	AGGGCATATCTGTCCAAGTTGATGACTGCTGGGAAAGAATtCTGTGGAGAGGATTGGTCAAGGCTGAAGgAAAAAtATGTTTCCCATAAMGAGGAMGATTTGCTTCGGTATTGCTTCTCTT
Pv_TOG898007_1	AATanganannggngannaGcntcAanaatttGaantttgtcgAAGTcGcgaaacCAGTGACGAATCCTTTGCATCAAAACTCTCCTCCAACGAAGGAAGAGGTATTGTCATTATTGACAT
Pv_TOG898018_1	TTGGTccctgtgCAATTCAGCAGGTATGCGTACTTCTTTAGTCAATTACTCAATGCCATCTNATTTTCTGCAGTTCATACTTTTTTACGTTATATCTGCTTCATTAAAATGCAAAAAACT
Pv_TOG898020_1	AAATTcATTTCAAAAAAATTCACAATGACAATTTAGCAATTCACATATAAAAAATTTCACAATGACAATTTAGCAATTCACAAtGACAATTTTACACGGGAATAGACTATTTACACAAATA
Pv_TOG898024_1	TAACcWTCcNNNNNCTTGCAGTGTGAGAAGTTGCGTGGGGAGGCTGCTGTATTACCTGGcTTACGATCAGAGCTAGAAGCACTAAGGAGGAGGCACTCTGCTGCTTTGGAatTGATGgg
Pv_TOG898026_1	CTCCACACCTACACTATCTTTTAAACACCCAAGACAGCACCCAAACCTGCAAACTCTCTCACACCTGTTACTGAACCACAAATTAAGGGAGGATAATATCTTTACTTAAAtGKTAGGGTTA
Pv_TOG898046_1	GGAACTTCAATCACGGTTACTCAGCTTGTCTGATGAACGGGATAAGTCTCTTGCAATTCTCGATGAGGTRCTTTGCACTTTAGCTTTTTCTTAGAAATTTAATCATCATACCTTTGCTGCA
Pv_TOG898052_1	TTTACAACTATCCTAAGTTTCCAGTTTTAACATTTTACAATTATGGGCAGGAATGTGTGaTCTATGCTCCCCTATGATAATTCTTCTTGATGATGAAGcaaacgcaTTTTggtgcttTTGA
Pv_TOG898075_1	TGTGATTTAAAtSCCAGGAGAAAACAtSTGACATaRACAGAATGCATGATTAACATAAAaANTTCCATTATAACATGATATACAACAGCTTAGCTTAGTTTGCATTGCAACATAAAGAACT
Pv_TOG898084_1	ATTTTAAGCACAAATTATAAGCTTGCATTTTAAACGTTTGGGTTTGTTAGAATGTGTCTaAACTGAAGATTCGGTTTTAACTGTTTTACTTTTTTTAACTTTTTTTTTGTAAAATAATTAT
Pv_TOG898095_1	GATGATTATTCAGCTTTTATATATGATTTTCACTGATTTTGCTACTGCGCCTTTTTTTTTANNATGCTGTCGTGGTTATAATTGGATTGCATTGTCGTCATTTAGGCCCCAAGACAGTGAA
Pv_TOG898135_1	TCTGACCTATCTCCAACACCACTGCCACATAcCCACACACCCTCATCCACTCCCTAGAGTATTCTTTCAATAATGTCCTAACTATTATttttGAATGTCATAATTGACATTAATAGATTG
Pv_TOG898231_1	ATACATATTCAAATTCCTGGAGAAGCAATTTGAGAAATAAATAGGTATTAATTATTGGCTAGGGAAAATTGCAATAAAAAAATATATTTCTGCAAGAGTCTCCATCATAGAGAGAAGTGAA
Pv_TOG898231_2	TTtATaGtaATCACCTGAATAAGAGAAAAGACATATTAGACCACNATTTTTTTTTCATTTTTTCGCTTTGTTTAAAGAAAATTTAAATGAAAATATAACAAATCCA
Pv_TOG898267_1	TGGAAGCTTGGAAWTGATGCCTGGWTGAAGTTGAATTTCTAgAGTAAACAATTGTTGTGTCGATGGTTTTCCACTTGGGAGTGTTGAGTCTGATAACTCCATCTTCCTGAACACTTACTGG
Pv_TOG898271_1	TCATTACATTCACATTGCAGTTGAGATAACAGAAAAATAACTAACCACAACACAAATGGATACTGGATCATCTTTGAGAATGAAATCGTTCTGTAGGTATGATTNNNATGCAAGCAAAAAT
Pv_TOG898271_2	CTGGATCATCTTTGAGAATGAAATCGTTCTGTAGGTATGATTNNNATGCAAGCAAAAATTCAAATTACCAGGTCAAGAGCTTCCACAAGATCCTGCTTTAAAGTTCCATGATCAAAGTGAA
Pv_TOG898284_1	AATTCTTCTTGGTTCATTGACCAGTCCCTTTTTTACAAAACATGGGTATGTACCCTCTGGTCGCTAAAAGTAGCAGCCAACCAAAAAATAAGTACAAACAGAAAACATATTTATTCAATAC
Pv_TOG898284_2	ATTTTTTATTTAATTTCTAtAATCATAAAAAACTATTATTTCACAGAACACATTTGYATNTTTACTTGCTGTGAAACAAACGCAGACAAAGCCTTTTATTCCAAGGTTGAATCTTGATAAT
Pv_TOG898285_1	GTTNNNATCTTCTCGTTTTCTCTYGGCTTGATTCARGTGTTTGAAATTGTGGTATTGGAATTGCTTGTTTGCAAGTAAATGATGCATTGTTATTCTAATGTTCTTTTTGTGGATGTGAAAA
Pv_TOG898302_1	TTTCAGAAAATATTTTGTCTACCAGCTTAAAATACATTCCCATTGCAAATGCTGAAAGTCATAGAAGATAATTTGTTTGATGGGCAAKCTTGGAGTGAAAATGGAACGGATGAAATTTAGT
Pv_TOG898304_1	GTAATCCTAATTACACGGGTAGAATTATAAAAGGAAAaATGAAAAGATATAAAAGTTCATTGATGAGTTGCTAGTCTCTCCTCCCAAATCTTACCAAAATCATGCCCACTTTTCTCTTAGT
Pv_TOG898304_2	TATTTATGGCAAGGTTTGTAAATGGCAGTGTTATCAATAGCGGATaAGTTGATAACCCCCTATGGGGGTCAGCAAATAATCCGTAATATAAATATCGAAAATGGCATGGTGGACAAATTTA
Pv_TOG898353_1	GGCATCAAATMAAAAAAANTGGTTTTGAACTGCACAATCCAAAGAAGCAAGTTTCATTCGATTTAGCATTTAGAAACTTTTCCTGAGAAGTGTGGATTATGRAAACAGGAAAAAANATGAT
Pv_TOG898353_2	AGCAGTAGAATGTCACTGGTTAGTGGTAGTTGTGGATTAAAAATTGACTGTGGAAAGTTAAAACAACACAGTTCTTGGAGTTTGAGCAACCCCTTTGAATTTCGACAGAAAATTCTAGAAA
Pv_TOG898369_1	GGTGGAGAAGAACCAGGTATGCAGACACTTTGTACTAACTTTACTGCTTTCAAGACTATACTTGACTTCCTTTTCTTATTAGTGCAATAATGCAAGGTGGAAAACGAGTCATTTCGTAGTT
Pv_TOG898376_1	TTGTTCAAGTTTAGCATGTATGCTCCATTATCTAGTAGGTGAATTTACCAACAaTCATGAACGCCATAAAGGTTTAGAACAAGAAATCAAGCACCAATAACTTAATAGGAGTATAAAAAAC
Pv_TOG898441_1	ATGATTCCTGTCACTATTCCTAGTATAGTGGACGTGGTGGAAGTATTTAAGTTTCTTTaTAATCTGTTGAACTGACATTGGCCGAGTTCTGTTATGCTCTTCTATAGTTTCAACTTTCAAG
Pv_TOG898463_1	TGATTCTGCTAATTATTGTCATCCTTGTCTCTTTGTGCAGAAAGGAACAAAACTTCGTATAGCAGATTTTGTCCACGGTGCaGATGGACTTGGCAACCAAAATTTTCCTCCCCCAAAGGGG
Pv_TOG898465_1	TRTTTTTCCCCTAATTTTTRTTGATGTTTCTGCAATTATTGGGTTTAATCTTGATGATATTTGGACTTTTTAATGCAGTACTTTCTTGACGGGGAAGGCTAGTCATAAAGATGTAAAAGAC
Pv_TOG898468_1	TCTTCAAGGCCTCCTTTATTAATCCAGCAGCTGGCCCATAAGaTCATATTTGGGCTCTATTTGTATACCTGCTTCTCTGGAATTTAATTAAAATGATCCATATGCTTGTattatATATGct
Pv_TOG898489_1	CTACTGCATGAAAACCAGTGAAAGTTTTCACaMTAAATCCATTTGAAAACAAGAGGTGCaTGATGCATACCATAAACAACAGGTTTGTCATCGTCTGGGCTCCTGTCt
Pv_TOG898528_1	TTTTTTTTTtttctttttgtgtccagcgtaaagaaACTCATAAAAGCATTAAACATACAGTTACAGGAAGTTGTATCCtTGCTGCAAATTATTTTCAAACAAGAAACGCAYAGTGAAAACC
Pv_TOG898528_2	CTGCAAATTATTTTCAAACAAGAAACGCAYAGTGAAAACCATGCATAAAAAAGGAAGGTTTNAAATTCATGAAATACACACATCAGGCTGAACTGCTCCAAATTGATTAAGAATCTCAAAA
Pv_TOG898533_1	cCTgctTGATCAgcctttGATTTCTGTTGATCAGAATTATCCTTTCCTTCCTCTTTTGACGtGAAAATCTGCAaGAGACCATTTtTTTTT
Pv_TOG898533_2	TCCTCTGTTTTCTCTCTAAGAGCTCGCACTCTGAAGCCCTTTACATGAGACTTAAGTGTNTGAAATGAAGCAGGAGTGGAAATTCGATTAGTCCCTCT
Pv_TOG898575_1	TCAATTTATTCTTTAGAGGAGACTTTGTAAGATGAAACATGAAAGTATGAAATATATTTTTNGTCCAAGTAAAATTTCAAATATATTATATATGTCTCCTAAAAAAATTGTATTATTTTTA
Pv_TOG898584_1	TCCTCAAGACAATCAAAGACACAATGAAGAGCGTTCCTGTTCCAGCAGCTAGTATAAACCTTAGAGGCTCCTGCAAGATTGTGAAAGTTAATGCAAGTAAGAGGAAAATCTATTTGCCACT
Pv_TOG898599_1	TTAAGGCAGCAAATGGCCACAATTAAGGTGTACTTCCAACATTCACAAAAGGTAGCTACCATAACTAACATAGTTCATAGAAAGCCAACATGGATTACAAAACTTAAGAAAAAAGCAAGGA
Pv_TOG898608_1	TTTTTGAATTTATTCTAAAAGTATGTCTTGCATACAAACTATTGAACTACTTTTGTTCATAATCGGCATATTCTATGACAATTGTGGTGAACTTTTTCTTCATTTTAATTTAGAACTTCTG
Pv_TOG898608_2	GTGAACTTTTTCTTCATTTTAATTTAGAACTTCTGTATCTTTAAGCCTTTCACTTACTATAATGAACAACCATAACAAGAAAGAAAACAAAACAATTCCACTTTGTCAAGGTATGTCTTCC
Pv_TOG898824_1	TTTAAACAATTGCTTCATTATATTTTCTTGAAGGTAGTCTGCTGAGATGCAATGTTTTTtTGTCGTAGGTTTTTGCTGGTGCTAAGCCTCTCTTAGATAAAACACTTGGCATTCTTGTGGA
Pv_TOG898826_1	TGAAATATTTAGTTAAGTTTGTTATACATTTCACCTTGTCTGTGATGTGTGAYCAATTGATCTTGGGTTGATCCCTTTGTAGCAATTCTGGGATTGGAGCTggcAGGAATTagac
Pv_TOG898832_1	TTGATTGTGGATTTTGGCATTTCGTTCCTTTTTATGTGTTTTCGATCTGGATTCGTGAAAAATTTATTTACTTTGAAACCTTTGTAATTGGCTAGGTCTTCTTGGGAGTGTGGCTCCTTGT
Pv_TOG898832_2	CACGTGCTCCTTTTAGAYTTCCTATTCCTAAACCATTGGGATCAGTGGAAACATCTGTTATTGTTTTTGTGCCATATAATTGGGTTGGTTTTGTGTTTTAGGCTGGTGCTATGAAGAAAAG
Pv_TOG898883_1	GRGCAAAACTATGCAATTAAGTCTTTATTCCAACGTAAATGAGACTGCTAACTATGCAGAAACCTTGTACGACTGTGTTCTTTCCTTACAAGTTCAACACTGAATCAACTTTAAGATCAC
Pv_TOG898887_1	CTTTTATAGGAAAGACTATTAAGCCACTCATAATAATAATAACAATAATAATAATAATAaAAAAATAATGGCATTAAGTTCTTCAACTAAGTAGCATTAAATACTTTGCTAGTCTTTCTTT
Pv_TOG898974_1	AWGGCTACACACAAGAAAAATAATCAAAAGTAACATTACACTTCAACAATAGCTGaTGCCTATTTGTCATAGCCAAATCGGGTTCACAATTGATAAGTTTCTATTAAGGAACATTTGTCCA
Pv_TOG898978_1	GCTAACCACTACAAAACTAACTAATGGGCGTCTATCATACtCTCCCCTAAAATTTCACCGATTCCTCAAGGTGAACTGCTTCTGAATGCTGGAATAAAGTCCCACTGGTGTTCTTATTGAT
Pv_TOG899033_1	agttggagccggagaaggagttgttactgagattatcatcacatttggattagtgtacacAgtgtatgccactgctgcagaccccaagaagggagcacttgcacgttgtggcgaaaggcat
Pv_TOG899042_1	TTTCTGGTGGTACTGGTAACTGCTTCTACAGTACTGATTTTACTGTTGTAGTACGTTATGAATGTGCAGGAATCTTCTTAGATTGTTTTACTAAGATAAGGGTGTTTTCCTTGCGAACTCT
Pv_TOG899042_2	AGCATACCTTGCAGATTTTCCTTTCATATCCGTGGGGTGATCATGTCTATTCCAATTTTTTNTGTTTTACTAACAATGTCATAATTGAGAAAATATGGTATCGGTTACTGGTTCTAT
Pv_TOG899072_1	TCTCTAAAGAAAATGAAATTGTTCGTATATTCTCTTTGCTACTGAAACTTATTATAGATGAAGTCCAAATAAAGATGTGGAAGTTTTGTTTATTCCAACACTACAGTTGTCTCGAATCCCG
Pv_TOG899076_1	TGGTATTATTTTGTCACTCTTTCTTTCATGGCTTGTGTGGAATTATCTTGCCATGAACACANNATTAATCCAGCAATCATTGGTGCAGGTTTGGGAGGCTTTGTggcatgcaGGgcactct
Pv_TOG899127_1	TTATCAAATTAATGTTTGATAAAACCTTGGTTAAAAATATAGCATGTCCTATGTGTCCATTAATCCTATCACATCACATGGAATAAGTAGGAAAATACAAGATTCACAGTAAATAAATTAA
Pv_TOG899130_1	ATACTACATSGAGTTATGGTATTAGATTTATACCTGTGGATGCCTGGTTATTCTTATGATCCCAGTTTCCCATAGATGTAGTTTAGGCTTGTCAcagctggcaacctatnaacctagtgca
Pv_TOG899241_1	TCTTGTGAGGAAcATTGTTGARCAGGCTGCWGTCAGAGATGTGCAGGAGGCtTGTGTCTATGAGCGTAATACTAAAATTCTTTACCTTcTCTTATTTMATTTTCGTGAAAatttcaTAT
Pv_TOG899241_2	TTSCATTCAtTTCgATTCYtAaMTTTTTNNNTTCTCTAAACAATAATGAAAaTAATAAAATCAGGACAAGGCAATCAAGAGGTTTCTTGTGAGGAAcATTGTTGARCAGGCTGCWGTCAGA
Pv_TOG899297_1	GGTTATTCTAAGGTTCGAATATGGAGAGATATCGATGCTAATGGCTTTAAATAAATTACTAAGTCATTTTTTTCACAAGTTTTGCATCTGATAACCTTTAATTTTCCAGTCATCTCTGCTT
Pv_TOG899297_2	CAAGAAATATGATGGATGATAATAATTTCTGTTGACACAAGGCCTTTAAGAAATAGAGTTATGCTTTATGCGTCACATCTAATTATACATGTGATATTTTGCGTTGTATTCAATGACTTGA
Pv_TOG899382_1	CTATCTATCCTTTGATTTAATTTATTTGGAAGTTCCACTGTCAGGTTTTCTTTTTAATTGTTGATGGAACTAGGAGATAAGTTCTTATCTAACAAATTTCGTATTTTACGGGTTACCTACC
Pv_TOG899409_1	AGTTTTTATATAGAATTATAGAAAAGAGTACTACTAACAACTTTGGAATTGTTTTTTCCCAAAAAGAAAAATACTAGACCAATTCAAACATTATTCAATCAAGCCACTTAGTTTTTGTAAC
Pv_TOG899411_1	TGGTTAAAGTTCTATATGCAAGGATGTCAATGGACGAATTTAGAAAACCTACGAGATGCATTTGATTTGGATGATTGTATGCAKGATAAGATAGATAGCATGTACTTAACATTAGTAAAAG
Pv_TOG899411_2	GTAAAAGCAAACAAAGTTTGAAATGTGTTTGTCTATCACTTTACTACAAGTGTGATGAGCCAACTATATCAAAAGCTTAAGCCATTAGGTTAATACCCATGGATGGTTTTACTTACATCTA
Pv_TOG899452_1	TTTTTGTTAATAAGCTTTCTAACTAGCTATACATTATTATGCCAATGTTTGGTAAAAAATAATTGAAAagTTAATTGACGGTTCAGAAGTAAATCTCTTTCTGAAAGTTGGAATTTATCT
Pv_TOG899452_2	GAAGTAAATCTCTTTCTGAAAGTTGGAATTTATCTGTTAGCTaGATCATTGAAGcaaAAACATTTGACTAAAATTAGCTATTGAACTATTTATCATTTTAAAATCACATAAAAAAGAACA
Pv_TOG899482_1	TGATTGGAGTGTAGCTTTTGTCATGGGGGAATTTTAGATAATGTTGATGAGAATGATTGTACAGTTTGGTTGAAAAACGTGGTTCTAACAGATTACAAGGAAAAAAAGGAGTGTTTGTGAT
Pv_TOG899509_1	GACATTTTTTTTATATGAATAGTTTAATTCTAAMACCCTTTGCAAGCACCACTAAAACAaTTACCTAGAGCTGGATTTATGTTGGATGACATATTTTTTTCTTATGCAGGAGAATATGCCA
Pv_TOG899518_1	GCTTCAAAATTTGCTTTTGGTATCAGAGTTTCTCTGGCCTGCATTACTTCTTCCTGTAGCTGGCAACAAGGTTACATGCTATACCTTTTCTTACCTTGAAGCATTCCTTCTGCATATTGAG
Pv_TOG899600_1	CAAGCTATTGATCTTYTTTTTTTCATTTTCGCCCAAATGGGtGGCAGATGGTGAAATTTTAAAATACTTGAAATTTTCATCGCTTGTGGCAAATCTTAATGTTTTCTCATTGCTTTCAATT
Pv_TOG899617_1	AACTAATTTGCATGTCTAATTATGTCTGTACTGTATGATTTAGTCTTCTAGNATTTTTTTTGTTAAATTCTGTTCTTGGTCACGAAATAAAGTTGGGGTGGTGTTCAGTCTTG
Pv_TOG899640_1	ACATTGTGCTAATTTGCTATCAGTTAACATGGGAGcgtccctTCAAGCATTTCCTCCTCAANAGCCTCAGGTGTGTKTATWTATATATATATTTCACATTCTTTTGGTCAATTCCCACTTT
Pv_TOG899648_1	ACTCAGTTTCTTACTTATTTCTGAAAAACAGGAGCTTGCAGGGGATGTTGTTCAGaATCTCAAAGAATATTTCAGAGCAATGTACAAGAAGGTACATGTTTTATTATATGATCCCTTtC
Pv_TOG899657_1	TACATAACATGGCTCACTTCTCCAGGTTCGCTATTAtCTTATATTAAATTGCCCCTTTTCACTGCAATTAGGGTTCCAAATTTCATTACTATACACAT
Pv_TOG899661_1	CAAGCTATACTTTTTAGTAGAGTTTAAAATTATATTCTGCTTAATATTTgGATTGAGTTTAATGGAAGAGTATACAAGTAATCACCTGTCCAATAAAATAGGAATTTTTATTATTGAATTT
Pv_TOG899661_2	TAAGAGGATGAATGAGACGTGAAACCTCTACGTATCTTCATATTTCGTGgTCTTTTTTTNTTGCAATAAATCTGTGCAATTGTGTTGTCTTAGCGATTAATTATGAATCTAcCAGGATTCA
Pv_TOG899668_1	AAAGTGTGTGCGTACAAAAATGGTTCTAGTAAGGAAATTCACATTAATTTTTCAAAAGCACTGAGGTAGATTCCAGATAATGAGTCAAATTATATTAAATATAGAATAAATCAGGAGACCA
Pv_TOG899669_1	tccatcattaactaatttcaaagctgaatctatcatgaaacaacttgtaggtagaatgctAaaggaaaccatacctgttgaggcaagaatcatattggtaaacctctgctgaggcaaaggt
Pv_TOG899689_1	TCTACACATTATTTTAGCCTTTTGGTCATTTWCTAGTTAATACGGAATCTTCATCATGATACAGTGAAATTATCCAAGTGGTATGGAGGGTTATGGAGAAAATTCCATAACTGTGTAGAAT
Pv_TOG899692_1	AATATTTTTAGGCATTTCAGGTGGCAGCCAGTGTTGCTTTTCTAATTGCAAGATATTTTGTTCGTGAGCGAATTGTAAAGCTAGTGGAAGGAAATAAGAAGTTTCTTGCTATTGACAAAGC
Pv_TOG899697_1	AACCAAAGGgGGGAATGAANNNGGAAAGAGCGAGAGAACAAAGGATATAGCATAAATTGAAAGTGAATGATAACAAAAGATACGAATTGTAGAAAAATAAATtaccacgcagatttggtgc
Pv_TOG899701_1	CTTTCATGTGAAAAGATGTGGAACTTTACATCAGTTTGTCGTATGGATATTGCTTCAAGATGTTACAAAAGGGAACAGTGGCAATTTCGRCCCATCCCTGTATTCCWGATTCGTGTAACTA
Pv_TOG899713_1	AATCGAACACTAAAATGAAATGTAGTGTAAGTTAACTATTGTTAGACGTGTTCTTCTCTAAGAAAAGAAAAATCTGAGAATAATTCATAACGTAAATAGAAAAGTGATTAGTCACAACTAA
Pv_TOG899716_1	ATTATGTTCCAGAAATGATCATACTTAATATGCAAATAAAAACTATATAAGATCATTAAAATTATCTCAAAATGAATTATGAAAAGAAAATAAAAACTTCTATTTCAATTTTTTCTTCATT
Pv_TOG899728_1	GCCAGGAGACATTTACCTGGTAGCAACCAACATAAAGAAGTAAAGCTCCAACAGCAACAaATGGGAACCCTCCAAGAAATTTATAATAAGCAGAAAGGAGAACTAAAGAGAGGGCCTGCAG
Pv_TOG899729_1	TTGGAGGGTCTAGGTGCTCATTTAGAAGGTAACTCTACGGGTCGTATTTTATATTTGGTGATTGGTGGAATGCTTTGTTTGGGATTGTCAAAAAACTAAAATTGAATAACTTACAATTT
Pv_TOG899729_2	TTGGGTTTAACTATAAAATAGAAAGTCCTATCTGTAGTATGTTCATACCTGTATACTGNNATGTCACCAATGGAAATTGTATGGGTGAATTAGACGACAGTTTTTGGTTTTGATCTTTACT
Pv_TOG899744_1	ACACATGCCGCCCCATCGTCGACATGCAGATTCCAGCTGGCAGATATGCAAAACCCTGAAAACAGAATACACATACAGACCAAAAGTTAAGTCATTTTCGAAATGGAAGTATAGATTTTGT
Pv_TOG899751_1	GGGTACGAGATTCTTTTGCTTACTTTTAGTATTTTGACTTGGGAGAGCAAAAAGaAAGTACCAAATAATGCACACAACAATAagACAANNCTGAAATAGTCAAGACGGCAAAAAATTAAGG
Pv_TOG899751_2	GTATTTTGACTTGGGAGAGCAAAAAGaAAGTASCAAATAATGCACACAACAATAagANNAAACTGAAATAGTCAAGACGGCAAAAAATTAAGGATAAAGATGTAAAAAGAAAGCCTAAAA
Pv_TOG899764_1	agaggtaaagatgatgcaagtttgtgctatccataagccagacacatggataacgccataTcagcgctacatggcggatggcgtgctcccactggacccgacggaagctagaaagataaag
Pv_TOG899998_1	CGATACAATGTGTGGNGTATGTGATAATATGTCATGAGTCAATAAGCCTATTCTTGGTtGTTTATATTGGCTATTTGTTTTTGTTCTTAAGAAATgCWATTGAATGGAGTTtTYTGATAAC
Pv_TOG900006_1	TTGAATTACCCACACAGGCATGCAAACACAAATAGAGACAGAAGCATGAGTCCAACATGACACATCATTcTGTAACAAAATTATANAAAAACTTTCAGTATTTTCCATTGAAAARAATGTA
Pv_TOG900046_1	TGTATTTGGAATATGTACTAGTGGGTTTTTGAGTCTACGTTCAGaAGAGGACAAATAGATACTGTTGAAGGAATGGTATGTGCATTGGCTAAACTTCTAATTCCTTAGTTTTGAATTCCAC
Pv_TOG900075_1	AGTCACTACTAAAGTGTGACTGATGACATAGCCTTTGCCACTACTACTTAGTACTTAGTGACTTGTACTGAGAGGGAAATTTCTCTTTTAAGGAATGAGACATTGTTGAAACAGAACCCAA
Pv_TOG900129_1	cATCtTAtGTATCATagtTATCAGAGAAAGAGGAATGTGCTGTTAATGTTTTTGCCAAGTCTTGCACTCATTCTATAAAGCTTCCCTTTCgAtATCCCATTCTGTGTCtTTGGTGCaAAGA
Pv_TOG900136_1	GGTAGAGCATTCTCTTTTGTAACCTTCTGTTGTTTGTGTAtGCTGTTCTAAATGTGGGATATTCTGATTATCAGTTAcTATCCTCTCTCGATTATtTTGGTTGgCG
Pv_TOG900140_1	ATGCTAAATAAGTTTAACAATGTGTTTCTGGATACTTATTGTCATTGACATTTCTTTTGGTTTATGAAGGTAATGCAAGTTGATCTTCTCTCGTTGGACTCTGTTGTGAGGTT
Pv_TOG900146_1	TGGTGAGTCTCCCACTTGCTTCAATCAACTTGTTGCCATAGCTTGAACCTTCTATGCTTgATTGTCCTTCTTCAACAGCCTCCAGCTTCTCCAAACTACCatGaagGCCGCTGGataactg
Pv_TOG900217_1	TCCACCTTAGGaACCCAGTACAGGGGAAAGCCCTCgAgAAGGGAAGGGctGTGTCtATTGCNNGTGATCATGTAGAATCtACCCTTccaATCCTTGAAAGACTGCTGATACATGCcCAAGa
Pv_TOG900220_1	TAAGGTCAATGTATATACAGTTTCAATASAGACCAAAGATCCAGGCATTTTACACACAAAACCTGCTTCAAATTAAATGCAAGAGACTGGTTGTAAAATTCTGCTACATGTCAGATCTATG
Pv_TOG900220_2	AATACTAAAAATGCCAACAGCAGCATGCTCACCAATGTAACCAAGGGTCAGTGGTAAGACACTGAGTGTACAGGGAGAGAGGCTGGTTACAAGGCCTGCCCCATAAATTACAGCCAAACTG
Pv_TOG900221_1	CTTAGGCCAGTTGACCCTTTCAGTCTGTGTTGCAATCTCACCCCATCTCCTTCtCAAATTTATTTCCAATTTTTTGAGTCTCGTTAGTTTTTCTGCTGTGAAGCTTTCAAACGCTGCTTTT
Pv_TOG900222_1	ATTGCCATTTTCTATCAGTAAATGAAAATTATCATACCATCAAGWGTTTTGTTATCGATTCTCCATGCAATTTTCAAGCACAATGTTCATAGTCAAGTTGCAGTATCTTTTTTAATGCATT
Pv_TOG900241_1	AAACGTGCTTTTCCATTTTCCCTACAAATATAAGGGAGGAAATGGTGGAATGAATTaAAAAGCCGGTTTTAAGGAAGTGCTTGCAGATATTTATTATTACCCTTTTTCCATTTCTTTGTCA
Pv_TOG900259_1	GAGGAGCTTTTGGGATTGTTCTAGCTCTGTTTTTTTTTTCTTTCGATAATCTAATATTGAATTTTTGTGAATATAGACATGTTCATGGGTTTCGATGAAAATGATGGGGATGATGACATAA
Pv_TOG900261_1	AAATCTTGCCATCATTTCATTGCTTTTTGGTGATGGAATGATTGGAGATTTAAATTCTTaCTTCTTTTCCATCATTTGGACAAAATTCTAAAATTGAATGTAAAAGTAGCATAaYTAAAAA
Pv_TOG900261_2	TTCTTaSTTCTTTTCCATCATTTGGACAAAATTCTAAAATTGAATGTAAAAGTAGCATAaTTAAAAAGAAACAATAATTCATAATTTCCATTGGCTAAGAGGAGAAATGATGGATTAGATA
Pv_TOG900268_1	TTTTGGTGAATCAATTTTATCAAAAAGTAAGTTYTCATAGCCCATTCAAAGAAGAATAACATCATTTTGGGTGATGAAGACAATGATGATAGTTAGTTAGAGACATGTATATATAGTTATA
Pv_TOG900308_1	GTGCAAATATTATCATCCTAATTTTGCACTACTAGTTGGTGACAAAGGGTCTTGTTTGTTTTTGTGTAGGACCTGGTATCATAGAAGGCAATTCATACAAATTGATGTTTCATCCCGTGAC
Pv_TOG900332_1	ATTCCACTAAGTAGGCACATCATTCAATATTGTTTAGAACCCTATGGGTTTTGGAATGAGACAAAATATGAGCAAAGAAAGCCCAACCTGTAAGCCATTTCATCCATGACAGTTTTACCAA
Pv_TOG900339_1	AaAKTGAGGAATCCCTTTGATTCATAAGCAAcAWAGGAAAGATGACAAACCTAGACCTcTAGCGGCCTTTTTCTCTTCGATAGGATcCCGTAGATTCTGgg
Pv_TOG900342_1	TTAGTAGATCCCACTATGTCTATTTCTTGATTGCCAGGTAAAACATTTTCTGCTTCTTTGTTTTCCAGCTCCTGGACTTCATCATGATTGGGAATAATATTGGAGGCTGGTTCTAAGGTCA
Pv_TOG900342_2	GSTGACATTCTCTCTATCCATGACAACATTTGATTAACAGTACTGATGATGCCATTTGcAACAAAATTTAAAGGAAAAAGAGTGCTACCAACAAGCTCTCCAACACATCTCGCTTCTTATT
Pv_TOG900375_1	GAGTTGCGCTCCTACTTTTACCCAAAtTCCACAATCAACAGATCTAAGTCTGATCAGTGGACATCCCAAGGCTTCAGAATAAAGTTCCTCACCTAAACCAGTAGTGGCCCCTCCCACAGCT
Pv_TOG900416_1	CTCTCTCTCCTCAACCCTAATTCCGTTAGTATTTTTCTCACTCTCTTTTTTCTCAACGTCCTTGTTTCTAACTGCGCTTAAGGTGTTCGATGAATTGACTCAACCAAATTGTCTTTGTTTT
Pv_TOG900422_1	GAaCTCAAGCTCAAACTGTGCAGTTTTAAATGGAGGGGCATGCTTGTTCTTCACAACCTTCACAAGAACCTGGCTTCCCAAAGTCTGCATAAGAAAATGCCATGAASAATAARTATYCATT
Pv_TOG900450_1	TGTAAATAATTTGGTTGTCTTAYGAGATTAAATGCATAATTGAGCTTTCACAATTGGCCTTTTGAAAAGCCAGGGTTATTTTAGGGTACAATGCTTTGTTTTAGTGGCCAGGGTCTGACTT
Pv_TOG900594_1	GTGACATGAATTTTTGGGAATAAAAAATAAAATTAAGGGCACTGGCTTGTTTGATTACTGTTATCAGAGATTGAGTCATTTCTATTTTCTAACCATTGCAATAACAGGGCCAGAGCTTAGG
Pv_TOG900784_1	CATAGTCAGATTCTTCTGAAGATAACTCTGGGAAAAAGGATAAACCAAAATTAATGCTtGTATTTATTCTACTTTGTCAAAAGTCGCAAGTAGCATGCTTCAAAGAACAAAAATAAAAAAT
Pv_TOG900787_1	aatctttgtttgattccaccatgtataaaagcttgttacaccagcaatcttcattatataAgaagagtaaagttggagaaagttgtgaSagKagttaatatgattatagtatgaattggaa
Pv_TOG900798_1	TATGAGTCTTTGATACTTGTATATTATTATTCAACTTCCACATTCTCAATCCACACTTGAACCTCACCATAGTATGTAGTGCTAAATAGTTTATGGTTTATCCTCTGAAAACAGAATTACA
Pv_TOG900820_1	TTGAAGGGGCCAAAACCTTTTTTATTAGAGTTTCTGCAACATCTTGAGGGGACCCAAATTCTGTAATATCCTGTTTGCCAGTTGGTATCACATTTACACTGACGCTCTCCAGTGGTTCAAT
Pv_TOG900848_1	TTGAGAACTTGGATCTCATTCTATTGTGTCTTGATGAGATTGTTGATGGAGGGTATGCATATATTTCTTAACCACAACTTTTATTTCCCAGAGAAGTAGTTTAATTTTTTAATTATTGTTT
Pv_TOG900942_1	GCAGGACAMGGCTCTGRATATCAATTGATGTAGAACCAAGGGGGTGAAACATGGGAAATTAAAGGTTCAAAATAGCTTGTTTATCAATAATTTGMAAAAGAGAYCGACATCAAGTGATCAA
Pv_TOG900987_1	AGAGCATCCATTAGAAAATGAAAAAAATGCAACTTGGTGATAGAATTTAGTAACCAATGCACTTGAGTCTGATAAACAGTTATTGGRACATRAATTATKGTAAAAAGGGCATGAAAGTTAT
Pv_TOG900991_1	TGACATTGCAGAACAGAGTAACCATAAACATAATATTATGTACACAGAACAAATTAACCTAATAAAAGGAAAAATGTACCTTAAAACGCACGAATTCATGCTTGAGAAGATGAACATAGTG
Pv_TOG900992_1	TGGTCGAGAATTATTTTAATTTACACATACAATATCTATTGCCAACTGGTCTTATTGcATTAGTTTAACATCTTCACATTTATGATTAATGATAATTGAAATATCTCATTGGAGAAAAGAG
Pv_TOG901001_1	CAAATTTGCAACCATCAAGATTGCATTAATAAAATTAATGAACATAATGTTCTAATAGAAATTTTGACTTTGTTTAGTATTTTGCAGTGGTATTTGTCACCAATGTCTCATAACATAACCA
Pv_TOG901015_1	TAATTGATCCTTTCGTGCGAAGTGGCTCTCACTATCTTCAACAGTTTCTCATTCTCTCAgAAGCCATAGGTTATAATTTTTGGTCCATTTAACCTCATCGCCACTTCCTCTCTTGTGGTAC
Pv_TOG901032_1	GAAAGCGGTGCAAAGTTCAAATTTCCTCAGGAAATTTCCAGTCACAATCAAGCATAATCcAACAGGAAGACCAACCCACTCTCCCACACTGCAATACTTGGACAGAGGCACCTTAATAATT
Pv_TOG901032_2	TGGCAAGTCACAATTGGGCTAGGCCATGGACTTGAGGGACAGTGTAGGGAGAACAAGTCtAACAGTGGTGGGTAACAAATAAATTGTCAATATAAAGAAAGCGGTGCAAAGTTCAAATTTC
Pv_TOG901037_1	CTACGGGTGAAGACACCAGCTCCATTGTCTACCACGTACGGCACATTACCCTTCTCCTGtAGTTACCACAATTACAGCCAGAATCAATATGGAATAGtNNNNAGAAATAATAAAaRAAAAG
Pv_TOG901045_1	AGACAAAMCTCACACCCGAYAAAAAGAGAAAYAGAGAGGGTTTAAATATACTTTTCCCATAAATTCCAAAAGTTCGTTGTTGGCCTCTCCACGGGCAGCAGGAGCAGCAACAGTGACTCGA
Pv_TOG901047_1	CAGCTTCTCAGGGGCTTTCCTTCTTCTTCTCCTTCTTCTCAGTACTGTTTATATCATATGAACTTTTAGCTTCTCAGGGGCTTGCTTCTTAGACATATAGCAATTGAAAGCTTTCTTGTAA
Pv_TOG901050_1	tccaaaaGAAAGAAAACAAtTAAaCAGATAAATAACTGATAATTGATAATTCTCCCCCGTNTTTTACTTACTCCTTACTATTCATGGTTTATATAGTAGATGAATTACTAAATCAGTGAC
Pv_TOG901096_1	GCTTATGTTGATTTCAAAGAAGAGTACTACACCCCATATCCTGCTGTTGTTAATGACAATTATCTGCATCTGCATGTGGTAAGAGTTGGGCAACTTCTGCTTGGTCCAGACAATGTGCATG
Pv_TOG901166_1	GGGTAAGGGGTGGGGAGGAGAGTATCATGTTATTTTTTTTTTAAANTTTTAAAGTAAAGATAATTCTGTCGTTTAATTTGTTAAGACACACATAACAGAATATCTCTTGTATTTTTTTAC
Pv_TOG901166_2	ATTGAGAGTTGTCATCTTTCTGAAACATGGAGTAACTTGGATGGGGAAAATGTAGGATNTGGGGTAAGGGGTGGGGAGGAGAGTATCATGTTATTTTTTTTTTAAANTTTTAAAGTAAAG
Pv_TOG901167_1	GGAAACTTGAAATGTTTAGACTACCATACAGTGGATATAGTTGTGCAAGTCAGGTGTtCTAGGCTTCTATTGACCTTTGGCTAATCTGTTCTTAGGTTCAATATGGCTCCTCCTATGTCAG
Pv_TOG901184_1	ATTCCACTAAGTAGGCACATCATTCAATATTGTTTAGAACCCTATGGGTTTTGGAATgAGACAAAATATGAGCAAAGAAAGCCCAACCTGTAAGCCATTTCATCCATGACAGTTTTACCAA
Pv_TOG901197_1	CAGGAAAACCATYAAGTCTGATGGCATTGCTGGCCTTTACCGTGGTTTCAACATTTCATGTGTTGGAATTATAGTGTACCGTGGTCTTTACTTYGGAATGTATGATTCTTTGAAACCAGTT
Pv_TOG901197_2	CCTTTACCGTGGTTTCAACATTTCATGYGTTGGAATTATAGTGTACCGTGGTCTTTACTTTGGAATGTATGATTCTTTGAAACCAGTTGTWTTGGTTGGTGGNNTGCAGGTATGTNNACAA
Pv_TOG901215_1	GTAAGTGCTGCGTGATTTATCCCTTTTCATTCTGACTATAGCTTTGTCTACTTTTTTGCtTTGCATATACTGGCGTTTTCATCTCTGAAGGATCTGCGGATTGCCCTTGGTCCTGAGCAGC
Pv_TOG901225_1	CCGACATGTGTAaYGTAATCTATTCAAACTATATTTGCGGTTGCACGATAACCACtTACTCAATATTGCATCTCCATATCAGAAAGCTTAGAAAAACAAGAAAACCAAATAAAAGAC
Pv_TOG901238_1	ATTTGCTATGAAGTGGGGACTTAGCTATTAGCATTTCAGTGTGTGAGTGAGGTGCTTAAAAGAGGTTGTARTTGTGATGATCAATTTGTGAAATTACTGTTGAATGGATAATAATGATTTG
Pv_TOG901255_1	CCACACAACAGAGAGAGATATGCCCACACAACAGTAAAGCGCTACTAAGCAAGAAGACGATNNNGCTAACAATTAGATAATTTACAGAGTATTTTTCGTTTTTTCAGAATGTGAAAGGAAG
Pv_TOG901547_1	ATTTCTTCTGCTCTATGTAGTTTCTGCACTAATATGGGTCAATGGATTATTTCCTTTTTTANTATTTGGGTTCCATGATACATGTCAGTAATTTTTTTCTGCTGTTTATATTTCATTGTTT
Pv_TOG901547_2	TGAAATATAAACAGCAGAAAAAAATTACTGACATGTATCATGGAACCCAAATANAAAAAAAGGAAATAATCCATTGACCCATATTAGTGCAGAAACTACATAGAGCAGAAGAAAT
Pv_TOG901549_1	CTAGCACCTTTTCTTATCATGATGATCTCAGTGTCAGTAACAGGGTCCTAGATCTATtATTTCCACAATTTGAATGTCTCACAAAATAATACCATTAATGAACGATGAACAACCACACGGA
Pv_TOG901549_2	CCACAACTCTCACAAGTCACAACATTTTGTCCCTTTTGTGAACTCAAGGCAATATTTaCATGATACAAACAGGTTAGAGCGTAAATACAACATGTAAGCAATCCGACTATTCACAACATAA
Pv_TOG901675_1	TGTTATcWGATTCAGAAAATAAAGAAGAATGCTCAGATCCCGCAGAGAAGAGCAGAGGTaTTGGAAGAAACACATATGTTATCGCTGCATGAGGAATAAAAAAaWATTAATAACATACAAG
Pv_TOG901700_1	ATGATTCCTGTCACTATTCCTAGTATAGTGGACGTGGTGGAAGTATTTAAGTTTCTTTAtAATCTGTTGAACTGACATTGGCCGAGTTCTGTTATGCTCTTCTATAGTTTCAACTTTCAAG
Pv_TOG901711_1	TTCATGTTATATGCTCCTCGGTAATTCTGCTATATGTCAGAAGCCTTCCCTTCCTTGTAAAAAAAGTTCATCAGCTATAATGCAAGTAGATAGTTGAGCTCATTTTTTTCCATCACATTCC
Pv_TOG901731_1	TAAATGAATGAATGGTGGATTTTTTTTCCTTGTGGTTTATTCATTTCTTCATTATTGAGcATCCCTTATGCACCAAATTGAACTTGTTTAATTTAAGAAAAAAAATAAAAGAAAAAGAGGA
Pv_TOG901731_2	CAAGATCTTCGGGAGCATCAGGAAGGACCTAAATAAAATTCACCAGTGTGATGTGATGCAANCTTTACAGCTTACAAGTTAATCCATTAACAGTATAAAATGTAAATACCTCATCTTCAT
Pv_TOG901734_1	aaggaaaagcatTGTCCTCAAGTTCACCAAACGAAGTAACCAGTACCTGCAAGCACGTGCAAAGTCCAACAAGAAATTGGAAAATAAAATCCACTGAACGAACTAAAAAAGAAATGAAAAT
Pv_TOG901744_1	TCAGTTCAAATGGCTTCTTGATATGAAAGGCAAGAAATAACGAACTGAATAAAGaTCAACAATAAAATAGGGCTTGCTAgTCGCTYTGTCTGTACaTTATARTAGTCACTCACTTTGAATA
Pv_TOG901770_1	CAATCATTcgtGACGGCAAAAGGGTCAAAAATAgCTCGAGTTTTCCCACAAAGATCATTCTGTGTGTTTAAAcCTTACAaCTTATCAAATAATCAAttaaaaTTCAAAAGCGTCTCACAAC
Pv_TOG901772_1	GTAGATCAAACACAAAACTTGTAGATAAGCTGAAGAACTGCAAACACTGTGGAGATTACTATAGCATAAATGAATATAAATATCTCTTCTAGTTATCAAAATATTAGTCACACGATATCCA
Pv_TOG901840_1	CCAAAAAGCTGAGGCTATCGCATGTCAATTACACAAAAATCAAAATCCAAACTACGaTCACAACCCTTCTCCCACACGCACTGATGctCGNNCCATtATAYACACAACATAAGGCAATTAA
Pv_TOG901841_1	TTTTGACAATATATTTAAAAAGGCTTCCATGTTACTGTGACATGTTTGCAACATAGATTAANNNNNNNNNNNNNNNNATTTAGTGTTTGTTAATGTTACATTCAGCTTCATCTAATCATGC
Pv_TOG901894_1	ACATGATTGGTTCCACATTGAGAAATTGATTATGGGTCCAGAATAGATTTTGAGTTGAAACAACATTTTAGGTAGCTTTTCAAAAACAATTTGATTTGTTTTGCTTTGTCAACGTTCACCC
Pv_TOG901894_2	AAGGAATAATAACATSGAAAATAACAAAACTAAGTTTTTGACACTCTGAACTGTTCTACAAGTTGATTATCCCCATAATGAATCATGTAACTACATAAAATGCCAAATGTATTTGTAGAAT
Pv_TOG901896_1	TTTNATTCTGTTCCTCTATTTATTGTTAAATAATTCTTTCAGTCGTTCACATTAGTGGCTATTATTTTTGTGATTGGTGCTTACTAAGCAAACTATTGATGTTCAAGTCTATTTCTATCAT
Pv_TOG901904_1	GCGACACTTTGATCCTTAAAAAGCGGGACACTTCAATCCTAAGCGTTCCATAAAAAtAATATTTAGGTACTGTTTATTGATTTTTTTTCTTCAGGGACTAATTTGGGTTGAATTAACTCTT
Pv_TOG901908_1	antgtgCTGAACAGTAAGGGTTCTTATCCTAGTTGTGTTAAGYAAGAATGTGGGTMTGAAAAATGTGATTAAATGTTATGGTTTGTTAGCTTTTAATGCTTGAANNGTCCATGTCAGTGTG
Pv_TOG901908_2	AGAATGTGGGTMTGAAWAATGTGATTAAATGTTATGGTTTGTTAGCTTTTAATGCTTGAAANNTCCATGTCAGTGTGGTAATGATAGTTTGTTTGGYCTTGAATACTTACATGAAACTT
Pv_TOG901928_1	TAAAGACAATAAATTCAATTANNNNNNNNTGTAATTTTCCAATCAGGAGTGAGAAGGCATATGATTTATGAACGCCTTCAAGATGCATTACTTACTCCGWGTGATTTTATTACCAATTTCT
Pv_TOG901933_1	TGTTTGACCTGCATACTTGTGTATTTTCTTGTCATGGACCTTGTTTATATTTACCATACcAGCATTACACTTGCGTCCTTCATTAGTAATAATCACATGTTTAGTTCATTTCAATGTAAGT
Pv_TOG901933_2	TGGTCTCCTGATTTATTCTATATTTAATATAATTTGACTCATTATCTGGAATCTACCTCACTGCTTTTGAAAAATTAATGTGAATTTCCTTACTAGAACCATTTTTGTACGCACACACTTT
Pv_TOG901960_1	AAGGAAAGAATCTGCCCCTAGTGTGTCAACTGCCTCAGTTTCCTTGTGTGGAGATCCACTAATGACAGTAACTTTCAGCCCAAAGGCCTTACCAATTTTGATTGCAACATGGCCTAACCCA
Pv_TOG901985_1	ACAGAACTTTAAACGACAACAGCATAAAGGATATGTTCAAACACGTTTTGAAGAATATaAACACCTTTTGAATCTGAGATTAGGGTGAGAAGAACTCAGGTTAGAAGCATAATACNNNATA
Pv_TOG902016_1	TCACCTACTCCTACCTTTTTCACTCTCATTCATTCCTCCTTCTTCTATTCAATTCCGTCCAATTCAACACGCAGGAGAGAAGAACCAGAATAAGTGGAAAGCTCAAGAAATTGCAGGACCT
Pv_TOG902031_1	GCTCTAATTTCGATTGTCTTAATAGGTCATTGGTTCCAGAAATCCTCATAATACAGTTAAAGCTGTCTTCAAAGCACTTAATGCGGTTAGTGATTCATCTTACTAATGTAGCAATTCATAT
Pv_TOG902049_1	CATTGACAATTTCTTtTAGYTGGTTATTtCAAYGATATGATTCGTTGCTGCATTTGtTTCATTCATTCCTATTCTATGCATTGCATATTTTGCTCTCTTGTTtGAASCATCCATTTTATAC
Pv_TOG902063_1	GACATGCTTGTCGTTGTTACCCCATGTAATAGGGGGTTGTTTGTATACTCGCATTAAAcATACGAACATGCGCAACTATCTGCAAGATGTGCTAAATAATGGATGAAAAAAATTCTCAGTC
Pv_TOG902069_1	AAGTTTTAAAATACTGATTAAAATGTCTAATAAAAGAATACATGAAAAGGTCTACTTGAGATTCAACTTAATAGCACAAATCGTTGTGCTGGAAACTAATCTATTGTTTTGTTGCACCTGT
Pv_TOG902111_1	GATATCCATTCAGATTTGCCTTGTGATGCAGCATTTCATTAGCCTGAGAATTTTTAATCaTAAACAGTCAAGTCCAACAACATATTGTACAGAATTATGAATATATGATATGTGTACATAa
Pv_TOG902130_1	GGAAAATAAATAAGACAACAAATAAATAAAATGGCACCAGCATGATTGAACATGTCATGAACTTCAGCAGTCAACTGAAATGATAATACATTACAACCAATAAAATATTTATCTGTACCTC
Pv_TOG902140_1	GTTAATAATACTAATCTTCGGCTCATTTCAATTTGAATACCTATTTCCTGTATGTATTATACATTGTGACTGCCTAGTTCTAAATCTTGGAATTTGTACTTCTGAGTTGTGCTCCTTTTTT
Pv_TOG902140_2	GTTGGTGGAATGCAGGTATGTAAACAATTCGAATGTCATGGTATTTTTAATTTGTATTTTCTTAAGTTAATAATACTAATCTTCGGCTCATTTCAATTTGAATACCTATTTCCTGTATGTA
Pv_TOG902588_1	AACTTATGCTACAAGTTAGTGACTATTGGAGTATAGTGTTTTTGGTTGATAAATTCAaTTTCCCCAGCATGTAGCAAGTCCTGTTCTtTTMCCAAAAAATAAATGCTTTAGGGTCAAAGAA
Pv_TOG902611_1	ATATTAAATACTGATGATATAGCCATTTTATACTGAAACAAAACAAGTAGAATCGTTTTTTACTCAATATTATGAAATACAAACTGGGAGGGGAAGGAATAAGTTGTGGAATCCATTCATA
Pv_TOG902629_1	AACATAATAAGACAAAACAGTTATCTTGAGCAGGCCATCCCCATTTTTAATATAAAACATAATAGCTAAGTAATTATTGCTAGGAGAYAAATTCTTAATGTAAAAAATTAAGGCACCTAAG
Pv_TOG902692_1	TATGGTGGAGTATACTAAACCATCGTCTACAAGAGTCTTTAGCGACAACCTGACAACATAACAGATGAGTTACATCATAAGTAAATGCTTTGCCTAAACA
Pv_TOG902699_1	CTTCATGTAATCTCTCAAGAAGATAAAGAATAAAAAATAAGTTCAATGTCTTCATGTGTCTTTTTTTTAGATATGTATAGAATTCATAGCTTTTGTTTTTAGATATTTTCATTTCTAGGAA
Pv_TOG902716_1	CTTGTGGTCTAATGATAGAGACACCGAAATTCGGGTTGAGGACAGCCCGCGACATCAATTTACCTCTACACATGAGTAATTTCAGTATGAACCTAGACGACAATAATATGGATTATATCC
Pv_TOG902716_2	GGATTATATCCCCGAGTAATAGAACTTTGAAGATGCAGATGACTACGTCCCACAATTACATACCCCTCATATTCAATCAAGTGACACTCCTTCTGACACTCCCTCAAACAATCATTTTAT
Pv_TOG902760_1	AGTTGGTCCCTTACTTAAGTTAAGATAGCTCTTCAAGATGAAAGCCCAACGCTATTGGCTTAGCTTCTACTACAATTACCCTAGCATAGTTTGGATAGATGAAAGCTGGGGGTCCCCTTCT
Pv_TOG902765_1	ASTTTATNNNNNNNNNNNACTGATTATGTATTGTAATTGAATATATAAAAAGGATCNNNNAAATTTCTGTGTCCTCTAAACATGTTTCATTTACATGCATATTTTATGTGAAGTTGTGACA
Pv_TOG902768_1	CAGCTGACTCCtGACTTAGTGCTACRATGGTACATGCATGAATTTTaTTGCTCAGGGTTTAAATCCCTGTCTGCATTTTTAGCTATGCTTCCATtTAGCtTGCATTGGTTTAGCTGG
Pv_TOG902776_1	GGCAAGAGGAGAAATAACTTACTCCCAAGGAACATCACCCACAAGCATCCAGTCTCCATCTTTATCTTCATATGTAAGAACATATTCAGATCCATGAAGAAGATCCCTCAAAGAGCTCTCA
Pv_TOG902778_1	AAAGTCAAAGCAAATGTAACAGATCAGAAGGAGTAAACATCAAGCAGAAGAtMAAAATAaACAAAAATACAACAGAATCGGAACATACCATGGAGCGTAAAaTTCGATAACAATGAAATc
Pv_TOG902798_1	TTCCTTTTTGCATTGATGGTACTAGGGCTGCTGCCAGTGCCCATAAAACGGTAATACCTGACCAAAAATTACACAACAATTTTCATTTTTTACCATCAACATATATAATAAGAATAAACWG
Pv_TOG902800_1	TTGCCATTTATGCTTGTTCACCGTGATATTTATGTCCCGTTATTTCTGACACGTGCTTAcTATAAAAGGTGATAAGAGTGCCCTTGTTCCGGGAGGCATTCGCATTGGGGCACCTGCAATG
Pv_TOG902802_1	AAATATTACCCAGGTACAAGAGAAAGCTTGACTGCACCCCTGTAATCCCCCAGGATGGTCAGAGACGATTGTCTCCCAAAAg
Pv_TOG902834_1	CAANNNACTTGAGTTTGAAACATTATCGAAGTTTTTAGGCAAGATCTACTGGATTTCACTTAAAGAATATGAAAATGTAAACAAGGAAACTGAAAACGAGTAATACATATAAAATTTTTGA
Pv_TOG902834_2	TGCCAGAGAGCGTGGCATTCTCATAGTTTGGGTAATAATAACCAASCTTCYCAAACTCCACAGTTTTTGTTTTGTAAACTTGTTGGTAGATTAATAATATCATGAAATCAATTAATAAGA
Pv_TOG902870_1	CAGTACCAAAATATTGCATAAGCCAGGGATTTCACAATATGAACAAATAAACTTTTGTTTTAAGAAAAAATCAACCAAAAAAATATTAACCTACAACTGCATCAAAAGTATTATCCCAGTA
Pv_TOG902872_1	GCACAATCAAGATATCATCAGAACATTATAGCCAAAGAGCAACAAAATCTGTTTTCATCATTACTTTAGTCATTCGTGTAATTCAACCATTGAATGTAACATTCCCTTACCACTTGCATGA
Pv_TOG902879_1	TCTATATTAATACCTAGTGNNNTGGTGATTATGCATGTGTGTGAACATGTTAGTACCTAGCTTGAAGGTGTCAAAAGCAAGTGGAGTAACTTCCAAAAATGAGTTACACACATCAGTGGCT
Pv_TOG902883_1	ATCTGAAATCAAACTCTTTTCAAGACAGACTTATACTTTATAAACATCTTTACCATAAATAACAGGTCCAAAATCTACATCACCGGAATTCTACATTTTAGTCCCAACATATATATTTTGT
Pv_TOG902901_1	aaaacaccacaaaagatcatatcttcagacatgaaatcctgcacaaatacagatccgaaaAaggattcagtgtctacaatcaacagtctctctttaatcaattactcatgcatcatcctca
Pv_TOG902902_1	CCAAGAATTTCTCTGCCCAGGCATTATCGAACAGATGCAAAATGATAGTAGTGAGAAACtATAATTTCCCCAGAACTTTATTcTAAACaccAAGTTTAAATTGAAATGTAACaa
Pv_TOG902906_1	CACCCCTGTTGAAATCATTCTCAGGATATCCAATTTCTGGGGGCACAATTATcCTACATCCACAAACATAATGAAATtTGCATCTYTCtcCCTGtANNtTTAYTTCYGCAcAAAAAATKAC
Pv_TOG902910_1	AGATATTGCCACATCAGCCAACTAAAGGCTAGTTGATTCATGAAaACTGTTGCTATTCACACAGTTGACCCAGCTTGAAGCAGTTAGTCTAACGCAAAAACGGAGCTGCACCATCCACACA
Pv_TOG902999_1	TGGTTGAGATGGGTCCTTCCTGCCTTGAGTATGAATTAGAATGACAGTGTCAGGTCTTACATAAGTGTGATTGTTAMTTTTATATTGAGTCTGTATTGCTGAAGAAATAATTTCCTGGTTA
Pv_TOG903002_1	AGAATACAGTTCGTTTGCTATCCTCTTTGAAATGGAGGTGAAAATTTCAAGGAtGTGCACTGTATGAAAGAACAACTGTATTCCGAAATAATTCACACTCTAATTTAAAAGTGCATGACAA
Pv_TOG903032_1	CCGAAGCTTATTTTTACAAGAGACACCAGTTTGAATCCCCAATCCCCTGgTGCTTAGAaATTTAGGACTTCATAGTGTATTCAATTAGTAAATAGtTATTAATATTCGTAATGACATCAAC
Pv_TOG903058_1	ACATAGAGCATGAAGTATTTGAAGAGAGAAAACCCACCGGGGACATGAGAGGGCTGGTGAAGAAGAAGAAGAGAGAGTGAAAGAAGGCATTGTTGTTTGAAGATTCTGAATTAAACTAAGA
Pv_TOG903088_1	TATCGGGTACCTTGGGATACGTAGCACCGGAGTATCTTCTAGATGGTATGCCAGCTAAACTTGTTATCATTATACGCCATATGCATTGGTTTGACAGATAGTGTATTTCAATATATTGTAA
Pv_TOG903109_1	TGCAGTGATTAGTTCAATGCCAAGTACCTTCTTGGAAATCAATGGAATACTTGGTTTTCAAGTGCGTTTGGAGCTTTTTGTTTAGGATTCTGTCCTCTGAAATAATATCTAATCCAATCCC
Pv_TOG903155_1	TATCTGCAAAAATGATCCTGATTTGATCAGTACACTGCAAGTAAATTCTTGAAAGTAAAGCACAACAGTAACGTGGAGGGCTAAGTCTAGAAGAATACAACTGAAACCATTACCACCATAC
Pv_TOG903324_1	AGGGATGTAAAAGGCATCTCAAGGGTATTACAACCAATTCTGAATAATTAACATTTTTTTAATCCAGATCTTGAATCCCTTTCCTTTTCCATAAAAGAGAACACAACAAAACATACCTTAG
Pv_TOG903712_1	GTCATTCCTACGGAGATCTTTAGAGACACCACTGGCAGGAACTGAGTCTTCACTTTCTTCATGATATGGAACCACACGAGATCCAGCTTTGGACCCACCATACTTGTGTATTCTATCGTCA
Pv_TOG903813_1	ACTTGACCAAACATCTCACGACACGAGCTGACGACAGCCATGCAGCACCTGTATGAAAGTAAGTACCATCCCGTTAAGGACTGGTTTGGTTGTTCATATGTCAAGGGCTGGTAAGGTTTTG
Pv_TOG903841_1	ACGCTTGGCAGGATCACTTARTACTGTTAGTAAAAAAGAAGACAATGGTCAACAAAAAAAACCATGATTATCATGTTGCAGCTGCTAGCTGTTTTCTACACCATAACCATATGCAGGAGAG
Pv_TOG903842_1	AATTTTGCTAATTGATATTGTTTACCACTTTTTGGTATTGTCTGGATTTTTGAAATAtTTATATGTGGAGTGAAGTGATTTCGTTCATCTATCTTCTTTTATTCTCTGcCAYATATATTGA
Pv_TOG903872_1	TTTATCATTGAGTTATTTATTTCCTTTCTCTTATTTTTGTAGAATTTTGGTTTTGATGGAAAACTGGTGGTGAACTACGCCTGTTCCATGGcatggGGGCT
Pv_TOG903882_1	TCTATGGTAATTTGGTCGACAATGATCATTTGTTGTTAATATACCAGGCATTATGGAAAGTTTTAAATCCTGAATACTATTCCATATGTATTTTTTAGCATGAAACTATGGTCTGTCAATC
Pv_TOG903898_1	ATGTAGCAAATGAAATATGATAAGATTAGATGTAAGGCAAATTATTCGAGCGTATGCAAAATTGATTTTGAATGAGATTGATGTTATAAAATTGATATTYAATTGAAGTGATTTATGGAAG
Pv_TOG903904_1	GATTAAATTGCATGGTTTTTTCATATGATTTATTACATCAAGAAAATGCAAGGAACAGAAAGAAGTCAACAATTTTAGAGATGCCCACTTGCTTAGTCGTCTCGTTGCTAAAAGCCTAGGA
Pv_TOG903928_1	TTTGTTCTCTGATGTAAACATTTTTGAAGTCATCCTAAAACAACTAGTCATCTTATGAACACTTCCATGCTGGCATGCTGTGATATTTCCTATCATTATATATATMATGACAGTGCATTCT
Pv_TOG903957_1	GTATAAAAAGAAAAGAAAATTAACTAAATGAGTTCAGGTTAGAAAGTCTAAGGTCAAGGaATCGTCTTCTTGTGTTATTAGACTCAACCATATCAATGGACGAGCTTAGACATATGGAATT
Pv_TOG903989_1	TCCTGACCAAGAAAAATATTGGTTTCAGGAGTGATATAGACACTaGTTTGATTGGGGGTCAGGAAGTTATATGCATCCTGAATAAGTTCCCTTCGCACtCTTATGCTGATCAACWTACGAG
Pv_TOG904027_1	ATAATTTCCACAAGACATGGAGAGCAATAGCAAAAGAAGTGACAACATTTTTAATCTCTAAGCAAATATTCCAAGAAAGGTAGAAGACCAATTTAACCATGGATATATCAAACAATTCTTC
Pv_TOG904027_2	TATGCACAACTGTATTGATTGCTCCATCCGAAGTCCTAATTTAACATTTTCTACTAGAATTTAACAATCTATAGCAGAGCATTGTTGTAAGTGCAATATTCAAACAAATGGCGCTAACGGT
Pv_TOG904064_1	AGTGCWAGGAGCGAACGGTAATGTATTKTAGGGTTAGGGAGGTACTTTTTTGTGGAAAACAGGCTTGGTCTGTCCACCGTAACCGGACTGTTTACGGTCATAACGGCGTTTTCCCTGAGCG
Pv_TOG904081_1	TTCAAACTAAGGATTCATGTTGCATTGAGCTTTGTTGCCACATATCAGATATAAAACCACAGCGTAGATTAAAAGATTTAAATGTACAAGCTTCAGCATTATGAAATGAAGTGGCTGCTCC
Pv_TOG904224_1	GTTGAAATGTTGTCAATTTGTACAGCACTTCTGTTCTCAAACTTTCAGGGACTACATGCTTGTTTGTAACTTTTTATTATCCTGGACTTCTTGTTGTTTACTGTAATCTTCTGGCGAGTCC
Pv_TOG904255_1	GAACATGCTGAAAAGAGTTAAATAACTAAAAAATTTAAAACATAAATAGGACTCCAAAAcACACGTTGCTTTTTGCATAGCTTTCATAGTAGCAGCTCCAGTTCTTAACGCATCAACAGTT
Pv_TOG904656_1	GGACTCGCCAGAAGATTACAGTAAACAACAAGAAGTCCAGGATAATAAAAAGTTACAAaCAAGCATGTAGTCCCTGAAAGTTTGAGAACAGAAGTGCTGTACAAATTGACAACATTTCAAC
Pv_TOG904927_1	ACATTCGAAGAATACCTGATGYTCCGGTTCATTATGATATCCAGCCTTACGCCATTGAGCAATTGTTGAACCATGAAAAATAACAACAGTGAAAAATGAATCCAAAAGCAGGATCTTATCA
Pv_TOG905013_1	CCAAGCACGGAACCCATCCTTTCCGAAGAAGGTAGTCTACTTCCTTTGCCAATTGTTCTtTTGTCAGGGGTGGCAGGTACGAAAGAGTCTCGAACTTCTTCTTCCCAACTGTTGGCCACAC
Pv_TOG905123_1	AACTAACTTGAAAatcctagagggattaaacacgcacttaataatttTGaaagatgatacAtgaactgtgTATCaaatgaTtcagGgtAtaaattgaccacttAAYATGtgcaSAAactcg
Pv_TOG905182_1	acAAAGAGAGGTCTGTTATTTTTAGTTTTTTGACTGaATTGCTGTGATATATATCCTGAAATTTATGCTATTTTTCATTCAGGCGCATGCTAGAGCAGTAGAGAGTACMCGKGCAGTATCT
Pv_TOG905195_1	TGTCTGGCACAATATGGATTAGGAGTTGTCTATGTGCATTaCATGGTACTCAAACTCTTGATGTTgCTGAAGCAGTGCAgATTAAWATTTAATGCAAAGRCCGTAATCttGCCTTAGAGGG
Pv_TOG905231_1	GGAACTAAGATGATTTATTTTTCTATGTTGTGAATTTTTGGTTTATAAttgcttNNNNNNCAACCCAATTCTGCAGTTTGCTATTGACAATTCCCCCTAGTGTGGGTTATGAGCAGAATCC
Pv_TOG905234_1	GGAGATAATATAACAACATTGAATACCATTGGCACtCTGCCAAGAAAAGTCTCTAGTGTACAAGGATCAGGAGCCTGAAGAATATCCAGTAGCAGATGCATCGTTTCCAATAccctttgag
Pv_TOG905268_1	ATTTAAAATGATTAGATGCCAACACAAATGAAAAACTTAAGTATGGCTTCTTTGCCAACAAACCTGCATCCCATATAAACGCCTGAATGGCCATTTGCCGTGATATTTGACTGTGCCAAGG
Pv_TOG905290_1	TGTTATATTAAAATGTGAATTTTCTAGAATCAGTGATTGCTTTAAGCTGTCTAATAACTTAGATTTGCCAAAGGTACAAATGACAAATTGAGTTTCAATATTTTCTATTTTCCTCWTGTTT
Pv_TOG905303_1	GACACGTAACTGAAATtTCACYATCCCTTACTGTTTCTCAAATCTTAGGATGAAAaTAGATGCAATTGCTGGAAGTTCCCAATATTTTcTTTTRCACCTATGTACTCAGGTAATTTTATAT
Pv_TOG905314_1	GATACCAATAATTTTTTAGTCTTTAAAACTAGTTTtTATTTAATGATTTTCTTACCGTGTTTGGTCAGCTTAAAACGTAGCaGGCTGTCTATCCCATTGCCTTTGAWGAAAAAAACANNNT
Pv_TOG905343_1	GGCTGAAGCCATGCAAGATCAATACGTACCCCATATGTAGCCAACTTAGGGTTAGCATATACATCAATCCAGCTGATAACAGGGCCAAAAGTTATTTTTAGATGTCCACGGCG
Pv_TOG905363_1	AAAACAATTGGCGTAGATAGCACTTACTTTGGGGGGTTTTGATGTGTAGGGGAAGGAgAAATTTGGTATGCTATCGAATTTGATTTTGACACTATaTAWACTGAAATACTTGTCTAGGCTC
Pv_TOG905371_1	CATGARATTTCTTTTCAGAACCTTAAGGTTGGAACAGTTTCTTCCAATCAGCACCAATGATTCATGGGTTATCTCATAACAATAGCTGATATCCAATTCTCTAAGCTTCTTACAACTCAAA
Pv_TOG905371_2	ATCTTAAATGCTACCATAACKAATTATGWCATGTTTGATTCACGTTAAATGATCCAAAATTACGTGAAAATACCAGCTAATACGATTTTAGATGTAGGTAACATGATTAGTTAACATTGAA
Pv_TOG905443_1	TANTTTTGATTTAAATTTCATCTGATACTGTACCTGGAAGTGTCTATCTTCTGTGGTTGGTTGCAATGTTGGATATTTGGGTGACATGTTACTCTGCAACGGYAGCCTATCTTATTGGTGT
Pv_TOG905479_1	AAGGTCTTACTATAGTACTTGTTTTTTCTGTTGCTACATCATTTTTTAAATTTGTGACTtAAAAAATAAACAGATAATTGAGCATTCATTAGAACTATTTTATTTTAATTACATGTTTATG
Pv_TOG905494_1	CANTTTTTTTTTTATTTCATTATTCTTTTGGTCAAATAATTTTGTAATGCATTGCTaTCATAGCGTGTGCTGCTCCTTCATGGTCAGGACTCTGTTGGATGTTGTCTTTAGAGTTTAGATT
Pv_TOG905558_1	CTTCTATAAAACATAGTGAATCTTTCTCTGCTCCACTAGCTGTTCTAATTGCTTCACTCAAATCATCCTCTGTTCGTACCTACACTCACAACAATTTATATATGGAATTTCTGAAGTAAGT
Pv_TOG905629_1	GAGGTCCGATGCTCGAATAACAaYTCCATCTTCTAAAACACGGCATGCCTCATTCACTAcTGGAAAGAGAATCATCTCCACGATCTCTTGGTCAGTAACAGATATAGGCTGCAAATAAAAC
Pv_TOG905638_1	AAATTATGTTAAGGATAGAATAGATACTGCATGTGTACTTGATATTAATTTGGGTCACTTAAAGGAAGTTAGGGCCAAACAGTGAATAAAAGATTATTAAGTCTTTGTTCATTTTCTGCTG
Pv_TOG905831_1	AAAATAaYCTCCTTTCATaRTTGGGTGGAGTAAAAGATCCACCTTAACATTGGAGAAAAtTGTAGGTTCAATGTAGTAACCCTGGTcTCccaaATCCACCTTAACATtgGAGAAAATCGTA
Pv_TOG906318_1	ACTAATATCATTCAAATACTGCATGTACAACTATTTGCATGCTTCATACAACAGaGATTCAGAAAATAAAATGCACACACTACTATGAATGAAAAAAAGGATGtTTTTTNGGATAAAATTC
Pv_TOG906490_1	ACACAAATAGAATATCGATACAGATTTTTCACTGACTTTCGTTTTTTCTGTCTGATTCTACAATGAAGACAGGGTGCTGTGGAAGCTASGGACATTACCTCCASGGCTAATGACGTTCTAT
Pv_TOG906490_2	GATGAACATATTTGATCTGAAGGAGTGGAAAAAGAAGGACATCACCGGTATATATCACAAATGGCAGAATATGGTAATAAGTAGTTGAATGAAACATTTGTTTTACATTAATTGTCTATTC
Pv_TOG906506_1	ACTGTCTATAAGGCGATGGCTTGCAAGTGACRTGCCCTTCCTTCATGCATACTATAAACAACTGGTCATGTAGATAGCAAGACARGCCCCTACTTCATGTTTTCATACATTTCAGCTAAGT
Pv_TOG906506_2	TGATTATGGTTTTTTACTTGNAAGAGGAAAACARATCAAAAGGCCGATCTTCTAGTTTTGTTAATTAGAGTAAAAGTTGAGAGCTTTTTGAATTAGATTAAAGGTATATTTAGATMAACTT
Pv_TOG906530_1	CATTAAGGCTTGATTCTACTRTCAGTTTGCTGATGATTATGTTCTTTGCAACTTAAATGGTGGGGGTGGACACTTTCTACCCTAGCATTAGTTATTGTTCCTTAATTTCCTTTTATATATT
Pv_TOG906575_1	TTGATCTTGTCTGAATGGAATTGCTCAAAATAGCTTCTCTCTTCAGCTGGAATCAATAAACAAACGATGTATCAACATCAACCAACCATCACGCAGCAGCAGACACTGAGAGTATTATCAG
Pv_TOG906575_2	CAACCAACCATCACGCAGCAGCAGACACTGAGAGTATTATCAGTATGACTAGTTGATGCTTGTTACCTGCCAAGTATCCTGTGACCAGCGGTGGCGACCAGTGTCGAGGAAGGTGTCGTTS
Pv_TOG906599_1	AGAAAAGTGATAAAAACTGAAGGTAATTCCTGGAGCTACAGAAAGCATGCAACAAAGAGCCAATGTTAGCATCTGTGTCTGATTGTCAACCATTGCATACGCGAGTAAACT
Pv_TOG906600_1	ACTACTGTTGTTACCTCACATAGTTTAGATACCATATGCCTTTCATGCTATCTGTtTAAAAAGTTAATCAAGAACCGACAATGACTGGGTACCATAGGGTAGAGAGAGATCCATTGAACCA
Pv_TOG906607_1	CAAATGATCTAGCAGCACTTTTACTCCATTCCCTTTTGATGTTCCCAAGGGTACAATTTCTAGCATGTCAGGCACAGCTTGAACAACAGtGGCACG
Pv_TOG906662_1	CAGACAAAACCTGTTAAAATAAGAATTAAGAAACATTAGTTTGAAATGAATTACACAAATAAAGATCATTCAAATCTAATGTGACAATCAGAGTGTTTATCAAGAACTATGGGAGACGGTA
Pv_TOG906701_1	CTNNNNNNNNNNNTTTGNNNNNNNNNCAGAGCCACCAGAGCAATTGTATGCCACCCAACTTTCWCAGCTTCAAGAGATGGGWTTCTTTGACACWCAAGAGAACATAAGRGCTC
Pv_TOG906764_1	CGATTTTTGTGAAAATACACTTCATCATTGCTGTGTTAGCTAAGTTTGGTGTTTGTCTCATTTTGGAGCTGGTTATTTTTCAATCGGAAAGGAGGGTGTATTGTTACCAGGGATTTGGTTT
Pv_TOG906764_2	TGAAGGACGTATCTACCAGCTGAAATTATTTTGTGGCAAGGATTATCCAGACAATCCACCATCTGTTAGATTTCAGACTAGGATTAACATGACTgggttccaccaaattctttntgngTg
Pv_TOG906797_1	TCTTTTCACATTAATTACACCGGTATCATCTAATTAAaATTAAGACTCTCGTTATTTACAAATCATCATATATCATTGGATAAACTTGTTAATCAATGAAAAAAATTGAGAATGAATAACT
Pv_TOG906835_1	TGATTTTTTATTAGTTGACATTGTAAAACCTTTTATATTGTCACTGCTTAAAATTTGAAGTTTTTAATGCTATTATACTTTTTTATGAATGATGAGACATTTGTTGTCTTTTTTCTTTATA
Pv_TOG906841_1	CAGGCAAAACAAGTCCCTGGCAAAGACAACGGTTAGAATAGCAACAAGTGGGTAAATGAAAGCAGTTCAATAAACTATTGACGAGTTCTTAGAAAGGTTATAATCAGATAATACATCCTGT
Pv_TOG906843_1	ttgtctcccaGTAGCCATATATGCAAGATAAGCAAATAACCAACAATTCCTAATCTTGCTTTAGGACGACTCATGAGAACTCGACCACCAGATACCCTGCATAGGGAAATCAAATTCCTRT
Pv_TOG906886_1	ACATCCCATGTAGGTCCTCCAGACTGTAGAATATATTTATAACATTAGTTAAGACTTGCAAATACAATTTACCGTAGCTGCAGTTATCAATTCTCAAAGACATAACATAACAATTGTTTAG
Pv_TOG906936_1	ACATATCGGGTGGTGCTTACTAAGTCCTCCATACATCTGGAGCAAAGGATAACAAAATGGAATTTAGAAAATAGCAAATAAACAATGCAGAGAACTAATATTTAATGTAAGAAAAAAAAA
Pv_TOG906936_2	RATTTAGAAAATAGCAAATAAACAATGCAGAGAACTAATATTTAATGTAANAAAAAAAAAAGGATAAATTATGGATGAGTATGCGAAGCTAGAAATTTTTAAGATCAAGGGG
Pv_TOG906941_1	CAGAAAAAaAARAACAAGATAAAAAAAAACATACCCCAAAAAAGAGAAAATATAAAGaTGCTTTCTTTTCTTGTGATTTGTTAGCACATAATGGAAAAACAGTGACATTCTAATTTCTTAC
Pv_TOG906948_1	TCCATGTACTTCCACATGACATTCATCGCAAGGAGATTTCTTCCCATGAATTCCTGTCAcAGATTATGTTTAACAGTAGAAGATCAAACCATGTCTTAATTCAGCAATTTATCCAGTTTCA
Pv_TOG906952_1	TTCAGTAATTGCTACTATTTTGAAAGATGGCCATGCCAAGGACATtATTACCCAAgAAAGAAGAAAGGATAATCTATCTATGCAAGGTAATCAAGAACACTCAtYATCACAACCTTA
Pv_TOG906969_1	GGTTGTTTTTTCATAGTTTAAACTTGAATAATTTGTGCTTCCAACGATGAAGTGAAAACAAGTGTTCTTAGGTAGTGGATCCCTCGGGGCTGTAACTGTACAAAACTTTAAAGAGTTGTTT
Pv_TOG907013_1	GGAGTTTGTTTGTTTAAAAGAATTAAGCTTTTACCTTGCAATTTATTGTTTATTGTTcTAAATACCTCAAATGGGTTATGGATGAGTCCGATTTCATTGATCTCCTGATCTGTTCTTTGTC
Pv_TOG907046_1	ACAACAAATAATTGATAAACCCACCAAGGATTATTTTTCACCACACCCATATTAAGGTAGAAATAGCAACACAACATTCCAAAAAGGAGATGGATGACTCACAGGTTTGATTGCATCCAGT
Pv_TOG907074_1	CTCAGCTCAAGCTCAACTCCCTAGGCGTCAATCACATGATACATAAATTAGTAAAGaRAaTCAATTAAGAGCAAACAGAGGTATAGATTTCAATTTCAGATTTGGATCCTCTCATGTTCTT
Pv_TOG907078_1	GGAATTCAACTGAGGGTCAATAACTCTGTTCTCCAAATTAACAAGAAAATAAGCTTGCAATTTAAACCAGGGTACATAATTATTATCATTAACTTTGCAGTATCCAGCAGTCATCAAATAA
Pv_TOG907096_1	ACATATGCACACACATCAGTATTAAGAAATTCAATTAATGTTCCAACTCAAGTTGAATCAACAGATTTGKACTGCAAACGATTGTATATATATACACAATTTGCCCTTATAAAACTATCAG
Pv_TOG907127_1	GATGAGAAGGATCACTTAGAATCAACACATGCACTGTTTTCCATCATGAATCTATTTAATACAGAATGGTTAAAGGTTCAGAGAATGTACTAATAGTGAGATTATTACATTGATGAATATA
Pv_TOG907140_1	AGTTYTCAGTGGGATTGACAGTTNTAAcTCcTCTTAACACGAACTTGATATTATATAYTCCCACAAACCAAATCGATAAAAAGAGCCAAATTTAGTTCATGCTGAAAAAATACAaATATAC
Pv_TOG907144_1	ACTTTCCCCCTCTTAAAATTAGCAATAGTTTGTCCGGATAATGACAGGTAATTTCTCCGCTTGATGTTACAGGTACAATAATGTGATTATCCTGATAGTGGGTCTCATTGTTTTCATCTTC
Pv_TOG907173_1	CTGCTCCAAACTTAATTTAATTAATTCTTTGATGATAACAAAAAAGTTCATTGGCAATGACTACATCATCTCTCTGTCCCACCACAATTATCCTTGAAGGTTGAAGTGTCAAACATCCCAA
Pv_TOG907177_1	AGGGTAAATTCAAGCAGGTACAAGAATAATTGAATgRAATTAGAAAGATTTGGAACCTGGATAATGGGTGTAGAGAAGTTGAGGGAGGGTTGGAAGCTGAGAGAAGTGGCTGAAAGAGAGG
Pv_TOG907233_1	ATGTTGAATGGACCTGTAGGACACTAACAAGGAAAAAAGAACACGGCATGAACAGTTCAATTAACGAGTGTTATCATTGATAGCACACAGAACATGACAGCAAATTATAAAATTATGAATA
Pv_TOG907901_1	GGCTTACCTGCAGAACCAGTAGAAATGAAAGATAGTCAGTATTTGCATGTCACAAACTtCAGTAATTCAATGATATAATCAAATAACAAGACATTATTATTTCTTTTCATGCCACCAAACT
Pv_TOG907902_1	AGATKACCCAATTGAACACAGATTTATTTGTAACAAAAGCCCAATGATTCACACAGAACaTACAAAAGGGTATTCAAGAAACACAAATTCTTTAAGGGAGGAAGTGAGAGTGTACCAGTCA
Pv_TOG907934_1	TACATACAGGAAATAGGTATTCAAATTGAAATGAGCCGAAGATTAGTATTATTAACTTAACAAAATACAAATTAAAAATACCATGACATTCGAATTGTTTACATACCTGCATTCCACCAAC
Pv_TOG907937_1	AAAGTTTTAATATATTTTAAAATATCAAAATCAGTGTATTTTGAAGACACGgtagaGGGATaacaccaaaaacccagcagagaatccaaattcttcaagggttatatatagcctaggtcat
Pv_TOG907978_1	AGTTTGGTTATGGACTTGAGATTTGAATTCCTTGGTGGGTTTTGTAGGGTTATTCATGGCATTGCAACCAAAGATTATTGCATGTGGAAACTCGGTTGCTTCCTTTGCTATGGCAGTTCGT
Pv_TOG908017_1	CAGGGTCCTCACTGAGCTCAACCAGGCATGGACGGATAGTCTTCTCCACCACCTGAAtGAAAATGATGTTCGCAGTAAGAGTcGARGACAAACAAAGAtGARCAGAGGATGGAAAACACGA
Pv_TOG908034_1	GAGACTGTCTTTACATGCCTCAAGAACGTGTCCATGATCGGAATTCCAAAGCTGAAAGCAAATTCAAAAGCAAAGAGTAAGACTGTAATTATCTGAATCAGAAGAATTATCATTACCATCT
Pv_TOG908250_1	CCTGACAAAACAAATGCATCAGAAAGCAGCACATTACAAAAGCTGTCAACAAAGAAGAAAAGTAGCAACTTTGAAAAACATCAGCATCAAATCCAAGACTGTAACATTCAATTGTTTAATT
Pv_TOG908289_1	ATACACTGCTTTGAATATTACAGCATTTTTTGGTATTATTTCACCAACACTCAAAAACGAATCAAACACATTGAAAAGTACAAGTGCTCACCCCACTACTGCATGATGT
Pv_TOG908346_1	CTTTTTCTTGTATGCATCATTCACAGGAGACAAGTAACCTCCAATTACACAGTAGCCGTCAGAATTCAATGCATCtCTTGCAAGcaaacaACATACCTTTTTCTTGTATGCATCATTCACA
Pv_TOG908346_2	TAAGCTTTCCCCCGARCTATGTTTTACANNNNTGCAAGCATGAATATAAACAATGGATANACTTTTTCTCTCCTTGCCTGACAACAACATACCTTTTTCTTGTATGCATCATTCACAGGAG
Pv_TOG908354_1	AATCCTCTTTAGGTGTTTAACAAACTCAGCAAACAGCTGATGGTTCCTCCTTGGCAAAACTATCTAAAATCCAAAGCTCCATCWAAGGAATAAAAATCCATTGTTTGAACAGTTGCGTTCA
Pv_TOG908354_2	AGCAGCCATGGTACTWGGGAGCTCCTCACGAGCAGTATCAGCCAGCTTTGAAAGGGATATTGCAGCATTTCTCATCGCCTRAGGANNNNNNAGANAAAAGGGT
Pv_TOG908356_1	CTTAAACCAGTTGGCTATAAACTTAACATGACTGGGAAACAAGCCTATTTTGTCACTGGgTAGAGGGTTATGATTGGGTTTTAGCTTAAGTAGAGATTTATTTCACCCAGACACAGGTGTC
Pv_TOG908473_1	WAACTGATGAAGCTCTTGAATAWTGAACTCACCGAGAGTAACCAGTACCTGCTTTGCTTATGTGAGCAGGACCCGAGATAAGCCCAAAAAATTGCTTTATATTGATTTGGTGACCCCTGAT
Pv_TOG908483_1	ACAAAATAGATTAAGTATGTAACAaWCACAAgMGAAAAGGATGCTGGCAGGAGGGTCCAaAGATATACCTTCACAATATTATCAGCGTGTTTCATTAACCATGAAACCAAAAGACCAGTAG
Pv_TOG908531_1	TCACCATGCGCATTGGTGTTGGCAAGGTATACAATTTATTTTTTATCCTAAAGTATTTTGTAACAGTTTTTGCTGTGTTGTAACTTATGAGAGTGTATTGTGTCTAGGTAATCAAGGGACT
Pv_TOG908610_1	TCAAAAATGGGTCTTTGCACATAATGCTGCTTTTGCTCTTTATgGCCTTGCAGAcaatGAAgtAtgATATACCCGacTTTGATtggactgaATattttcTggccTGtTTGCTTActAAGC
Pv_TOG908646_1	TAAATATCTATYGAACTCTAGAAGATATATTTGTTGTTACTCATTAATCATTCATTRAATTCGTAAGGAGAAATGTCATAATTATGCGTAATGAGTAATTACACAACCAATGAAAACWGTT
Pv_TOG908720_1	TtcggacattgttcgtttGtaacgatgatccatTCCACTTCCAAAACCAAAGGAGCCCCCACGGTTTTTGGCCTTTGGAGTTTCATTTACGTACACAACCTGGAGTGGCATCATGAGCCAC
Pv_TOG908776_1	ATGTTGTTCTGTCAATGGTTTTGTGAATATCAAGTATGaTAATAACAATGTCACTGCCTTTCTTGCTGTTGTTATCTGTAACAGTATTCAATGAGGTAAG
Pv_TOG908804_1	ACTTACATTGAAATGAACTAAACATGTGATTATTACTAATGAAGGACGCAAGTGTAATGCAGGTATGGTAAATATAAACAAGGTCCATGACAAGAAAATACACAAGTATGCAGGTCAAACA
Pv_TOG908826_1	ATCAATGAAAGCCAGCAGCATATATATTCTATCACTTTCTACTCACAGTGGCAATGGTtATCATCAGAGGATCATTCAGTCAACCAATTAAACATAAATTTTAAGAAAAAAGTAAAACGAT
Pv_TOG908826_2	GTAAAGGTGCATGTTGGTGACCAATTGGGCATGGATAAGAATTTGGAAACAACCTCTTtGAATATGCAAGGATAAGACTgCWTACAATACCCTTCTCCATACCTTTGCATAGCAAGAAGTC
Pv_TOG908913_1	AAAGTTGCTTTAAATGAAATGACAATAATAGGAAAGACATCCAATTTGCACTAGCACGGCATGTCTTTTATATTAACATGTACAAAACTAGTTAATTGAAAGAACTACTGCAGCAGAAATG
Pv_TOG909801_1	ACACTTGATAAACTGCCCCTTAATTTACTGCATTAGTTTCACTCCAATAGCTCCAGCTTCTCAAATTATGTACATACAATGCAGTATTTAGTAACAGAAATCATGTCTGTAANNNNNNCTT
Pv_TOG909835_1	GTAGTTAACAGCAAAAGGCCATTTCCCCTCCATATATTGAGGACCACTAGGTCTTTAGCCTACCTCGTGATTTGCATGCAGATGTAAAGCTTTCTAACCAGTATGCACAAAACACTGAAAC
Pv_TOG909835_2	AAAACAGAACAATTATAACCGGTAAAAAAATRAATGTTACTACTGTGAACTTGTTTTGTTACTTCAATGAATGACCGTGAAGACTTGGTATTTTATTGATTTTCCTTATTCTTAAAATTAA
Pv_TOG910203_1	AGGGATAAAGAGAAAAGGTTAACTTGTAAGCATATGCAATTCTTGAGTAACTTCGCTGCTAGTGTAGTTTCCCTTCTTAGTCACACAGTACAATGATTGTCTCTGTAACTTTCAAATATGG
Pv_TOG910212_1	TATTATAAATAAAACTTGATTGAATATATATTGGGTCAAGAGCAGCAGAATTCTGCAATcTGTAAATAAAACATTTACCACCCAAAACCAGAAAACCAAGTTTAAGCATTTCAGACCAAGA
Pv_TOG910318_1	ACATATTCCTTCAACTGACAGCATGATACGAGTATGAGATCAAATCAACAGAAAGCATCATAGTAAAGAGAGAATCCAAAACTAGTTTTTCAATACAACAAGAGAGAAACAAAAGGTAAAG
Pv_TOG910388_1	AGCGAAACTGCTCAGCTCCCTCTTCAAATCTACAATAAAAAGGATCCAATTTAGTCTCCAATGGATACACTCAGATGCAGCACATTGTAGTTGTGCTTGCCCACGCCACACCTATTTTACT
Pv_TOG910522_1	TAAAAGAATGATTATTTCTCCTCAAAAGAAATGTTTCTAATGAAAGTGATTGCTTTTTAATTGAAATGGTGATTTTTGCTTCATGGTTTAATTTTCTCTCCCTTCTTTCTTGACCTTCAAA
Pv_TOG910602_1	TTTTAGAGTAAAGGCCCATTTAGTTTTTAAAATTGTgATTTGTTTAACTTTACTCCTCTGATCTGACTTAACAACATTCAAGAGATGCCTCTGAAATTGGAATTCTTACATTTGAGTCCCT
Pv_TOG910676_1	GTCTGGTCTGACAGGTTACACATTCTTTTCATCATTCTACCTTTTTTATGTCATGTTTCAATGCCTATTCTATAATCATGAATAATGTCACATTTTGGTAAAAGATGTCACTGTTAT
Pv_TOG910683_1	ATAGTTTCTCCAGGTTTACTTATGCAGTTATGCTATGATaGTTTTTAGATCACATAATTTTCCTTATAAGGTGGGATGTGGAATGAAATGATAAAGTTACATTGATATTTATTTTTGTTT
Pv_TOG910718_1	AACCAAAGGGGGGAATGAAgNNNGAAAGAGCGAGAGAACAAAGGATATAGCATAAATTGaAAGTGAATGATAACAAAAGATACGAATTGTAGAAAAATAAATTACCACGCAGATTTGGTGC
Pv_TOG910718_2	CTGCAAAATTTACAAAGTAGACTCAGCTTAACCCTGGAAACTATACAGCTTCATACANAAATATGCCGGCAAATTACAAGATTGCATGATCCCCAATAATACTCAGTCCAGAACTAGAA
Pv_TOG910732_1	CTTTGAAATTTATGGCTTCAATATTGCAGTCAAGTTAATGTGGCTGATTTGTTGTAATGTCTGGTGGATCCCAACTGGTCGGGTGATAAGAAGTTTGTATTGAGATTTTTTATATAAGGAT
Pv_TOG910735_1	AGGcaaggttcggAGGAACAATCAAGAGTCGCTGCAAAAATACTAATTAAATTACAGCTGCATGAGGCACATGATCCAACCAAGAGTCTAAACAATTTGCARCCCTTTCAAGCWAAACTAT
Pv_TOG910796_1	CACATGKATYGGATACCGACACTCGTAAKACACTTGTAGGACACATATCAATGAAGTGTCAAATTCAAAAAAAATGTTGGATTTATGACAATTTTWGCACAGTTCTAACACAAYTTTAAWA
Pv_TOG910796_2	TTCACSCTTTTCCTATAAAACTCTTCTAATGTNNGATGCTGAGTACTATTGAAGTTTATCACTGTATCCGAAGTAGAAAAATGGTATTATTGGCCTTGAACATCAAGGAAACCCTGTTTTT
Pv_TOG910831_1	GAATCCCCGGGAGAGTAATCTCTTTTGCATGTTTTCAACCGCAACATGTGAAAGATCAATACAAGTTATGTTATTTGTGCCATCCTTATGCAATTGTTCACACATTTGTGAGTTTCCACAT
Pv_TOG910860_1	ACTGACCATGTATATCACCTACAAGACATCCATGCCATCAGAAACAAGGGATTCAGAAaAAGGGACAATTGTTTACCTATTAGCAGATTTCACCTCTCTTAAGAATAAACTGCTTATTGAT
Pv_TOG910860_2	CAAAAATGTTCTAAATCCGAAAATCCAAAGATCCATTTTTTTAAAACTGCAGCAATTTtCCTTCACCTTCTAAACAAAACCAGACATCTCCTGCAGATTGTTAATACATGTAATAATtARA
Pv_TOG910862_1	CAATGCTGCATTTCCAATAACTTCATCAAATTTAAGATACTTTTATAAACACCAAGCAGTTAGGTACGACAAATGGAAGTGTATCATCCAGAATATAGGCTCTAACAAAGATGAGGGCCAT
Pv_TOG910927_1	CTACGACTCCATTTACTTTCTTTAATTCTGAATTAATAAACTTTTTCTTGCTTTTGAGTTATGTACTTTATTTGGGCTATAGTGGGTCTAGGGTTTATGAGGTTTTAGTGAGATCTTGGTT
Pv_TOG911121_1	AAAAAATGTCAGTCTCCATTTGATGAAAGTTTCTTCTAAACAGAAAGAGKGAAAACATTAACAGCATAAGCTTGTGTGATGATGGTACAGGGCAAAATAATGAGAGAAAGGACAAATACAT
Pv_TOG911890_1	TCTGTCAAACCAGATATCTGGTATCGAGCAATTTCAGGAGCGGTAGCACCAGGAGGCAAAAGATGCCCACTTTCATAAGCTAGTGAAACTTCAAAATCTTTGTTATGATTAACGGATCTAA
Pv_TOG912105_1	TTTCAATTGAAATATTGACcACTTGATCTGAACTTATTATTGTTTAAATTCTCCATCATTTGTCACTTAAGATCTACTCGGTTAATATTTCAACAGCTAGAGATTGAGAATTATATAGGAA
Pv_TOG912381_1	ggGGTATGAAAACTTCCTAGCCTCTTCATGTATCTGAAAGGAACGAACAGTCAATATGTTACAAACAGATGTGCAGAGGCAATGGAGGGAATTAAAAAGAGAGGAAGCATCTGATATGAAG
Pv_TOG912552_1	ACAAATGGAGGTTCACCAGGTCCTGGACTCCTGTAGAAAGTTCCTGCAATCGGACTttTNAGTGGTGGGTGaGAAGATGCGctaagnnntgttngacgtgggctgccgcgtgttgcctagt
Pv_TOG912558_1	GTTAGATGAAAAAGTGAAAGTGATTTCAGATTGTAAAGAGTCAGGAGGAGAACAAtGYaCTACATTGAGGAGCAGAAGAGGGAGATCGTGTTCTATATTTTCACAGGCAAGCAATAAGTTA
Pv_TOG912656_1	AAGTTGGAATGCAAGCAATATTTGATCCTTTTAGAAGTCTTGTTTTCCTTCAGGGTTCCCATGTTTCTGGTTCCAACAACAAAACAGAGAGCGTTGAGCCTTATTTTGTACGCAGGTGGGC
Pv_TOG912981_1	ATAAGAAGATTCAGAATTTTAAATGGCCTTGTTTGATCcATATAGCCAACCTCACTTTGTTGGAAAAGGATTTTGTTGTTATTTTCTTTTTTCTAAaATAAAAGTGAAAGAAGTATATRAA
Pv_TOG913005_1	ATATAACCTGCAGCTTTTGTAGGATCCATCAGAGTATGCATTTTGAGAAACCATAGAATAANNGGCACCATAAATAAGAAAAATAGCTGACAAACCTGAGTTTGACATGACATCTGATC
Pv_TOG913042_1	TGGATCTACGAAGTTGAAAATGCATTCTGTGTTTTTGGTTGCTAGATATTACAAAGtTAGAACGTCTAGCCTCATTAAAGATGCAACAGTAATACCTGGAAATGCTCATTATGCTCAGGGA
Pv_TOG913042_2	GTGTTACTCTTGTCCAGTTCTTCAGAATCTTAATAATGCTAATACCACCCTTGAAAaCATAACCTTTGTGGATCTACGAAGTTGAAAATGCATTCTGTGTTTTTGGTTGCTAGATATTACA
Pv_TOG913047_1	GAAGTTTATMTTGTTCTGGAACCTGRCACTAGTTTTAATAATGCCAAGTCTAAGCAGCCCAACCATAAAACATAGACAAGTCTTAACATTKTTTCCRATTAAAATTTATTGAAAGTTAGAA
Pv_TOG913106_1	TCTTCTGCTTCAGACTCCAGATCCTTCAGCTTTTGCAGCTTTATTTGAATGTCCTGATCAAAAGCAGCATCCTTGCATTGTTGGTCTTGCAACCTGGAAACTCTCTG
Pv_TOG913108_1	GCATCCTTAATAATCGAAGCCTTATCCATCTGCAACAAACAAACAAACGCCACTCATCAtTATTCTGTAACAGACACAAATTCACAAACATCAAGCATGCCTTGCCTCACCCTCCCAATTA
Pv_TOG913272_1	AGATGCTCCGGGAATTGCATGAGTTAGTCTAAATGGCTTTGTTTCATCCTCCCCTAGTtGAGTGGAAATAAAAGACCACAGCAGCTTCAAGAAAAACAAAGAAAATCAAAACCAGACAAAT
Pv_TOG913321_1	ACCATATACGAGAAGCAATTAAGGCTTATGAATAATTGTTATATTTCTGTCCAACCTTCaAGGTAAAGACAATCATTGATTTAAGGCAAACTTGTTTTACATAGCAGATTCATCGTTAATT
Pv_TOG913325_1	CAGATTGCGGCTTTGCCAAGTTATCTGCAAATCCATTCAAaTCATGACAAGTGGCTTGTTATTTGGCTCTTCAACGCCAAAAGGGAGGAATGCAAACCTTGTCTCAGTTGTCTGATACGCG
Pv_TOG913329_1	AGATGTTAATGTCTCAGGCCAAATTCNTTTAAAAATTATTTTGACATTTTTTTTAACMACTAAGTTTTTTTGTTTTGCTTTGCCTTCCAAAACTATGCTAAAACCAAATTTTAAAAACTAC
Pv_TOG913415_1	CTAACTGATCCTCAATTCTATCATGGTATCATTGCTTGGTCCTCACTTCTCTAATaTGTTATTCCGGTTCCCTATTCGATTATCTTGTTCATGTATAGTATCATCATATATCATATCTTTA
Pv_TOG913485_1	TAATCTATCCCACATTGGAGAGGGGTTCTTCCCTGAAACAAATGGAAAAATGGATGTCAAAAGTAAGTTTTTTTTAAATGATACTAAAACTTTAAGCCAAAATGATAAGTTACAACTTTTT
Pv_TOG914633_1	AGAGATGAACCGAAAAATCAACAGCTCAGGAAAATAAGATCAATATGAACCTGCAATATGAATGCAACAAGGACCAAGACTTACTTGCGATCTCCTTCAACATc
Pv_TOG914901_1	AGGCTGCTATAATCTTCATCTTCATATTTGTCGCAAAGGTAATCTGGGGCCTGCATGAtTTGCATGTAAATATTAAGAAGGATGGTCTTTAATTTGTGAAAAAAGAAAAAGGAATCTTCTT
Pv_TOG914920_1	GTGCCTAATAGAAGGTTGTTGTATGTAACGGGCTCAGCCCATAGTTTATGTTATTATTCTCCACCATGTGAGGTCCACTACACAGATCAAATCTCACCATTAAGCTAGTTTTTTTATGTAA
Pv_TOG915277_1	ATAGGATAATATACTTCATTAAAAAAACATCAGGAGCTACCCCTACAAATTAAAAAAGCGANATTAAATGGTAACACAGCATGAGAGCCTTACCAGGAGAAGAGCATTGGCCTTTAAAAGA
Pv_TOG915278_1	GGCTTGGGTAGCCTTTACCGTACAAGTCTTTTGTAGGTTTGGTTAGATATTCAGTCCaAATTCTAAGAGTTGGAATGATTTTTGTTGATTGTAAAAGTTAGTAACTCTTGATTataaagCa
Pv_TOG915278_2	TATCACAATCTCAATAATACAATCTTATTGTTATGTCAACATTTTGTTTGGATTTTCcTTATGTAGATTTATTTAGGAGGATTTCTTTGTCAATGGAGTTTCATGAATGATGAGATATTGC
Pv_TOG915502_1	GtcTAGCAAATGTAGGTGGTTCAAGTGTACTGAAATCACAGCCCTGCTCCGGAGTCATTGATTGRACCACTGAGTTTTTTAAGAGTGATTCTGCCATCACAGGTCTAGCAAAACATGGTGC
Pv_TOG915502_2	AGCAAATGTAGGTGGTTCAAGTGTACTGAAATCACAGCCCTGCTCCGGAGTCATTGRTTGAACCACTGAGTTTTTTAAGAGTGATTCTGCCATCACAGGTCTAGCAAAACATGGTGCTCTT
Pv_TOG915697_1	GTATCACACAAAAACACAGTCAATCTTGTCAATTGTAATTTCAAGTCTGTCAGAAGAAAAATTTCAGCCTGTGTATTGAAGTCTTGACKCAGGCATTTAAAAAYACCAGTATAAATCAGCA
Pv_TOG915832_1	GCTACTTTTTGTGAAGAAAAAAAATATCACCTCTATACGCTGGGTTAGCTCATTTGATCcAGTGTAAGCATACAGGTGAATCAAATGTTTAGTAAAAGCAATACCTACAGAAAAGCAACCA
Pv_TOG915884_1	ATCATACTCATCCATCTCAATATTGCGCCTCAGTTTGGTAATTTTGTATTTTTCACCTCTCTCCGCTGCTTCTTTGCCTAGTTTAACAAGGTGCTGTGTACCAAAAGGGTAACATCAGATT
Pv_TOG915884_2	GTTTAACAAGGTGCTGTGTACCAAAAGGGTAACATCAGATTTTGAAAAGAGGAAAACTACANTGTATCAGTAACAGGTCGAGGAAMTCTACAATTTGACAAAAATATCAATAA
Pv_TOG916065_1	TAATGYGAAGGCTGTGGTTATTATTGCCAAAGTAAGAGAACCAGATTCTAGGAGGTTGAACTTCAGGTCCATTTCTATTCCCAGAATCCAAGCAACAATCACACAAAGGGGAACCTATATA
Pv_TOG916106_1	AATATCAAGAAACTGGACAATTATGTATCATTTGCAATCAAAAGGAAACTTCAAGAGGAGTAAACCTCCAATTTCCCAGAGCATAGCTCCTCTAACAAAATATCAGAAAAATAACAGAATG
Pv_TOG916106_2	CTCCTCTTTACTCTAAATAATAAAAACATTCTCTCATGTTTAACGACCTCTCCACTACTCATGACACCTCAACTTTAGGATTTCCCTTCTTCCATTTAGGCAMATACACCCTCCATGCCTT
Pv_TOG916151_1	AAAACAAARAGTYAATTGRTAAATACTAGAATTAGAATCGACAAAGAGAGACAAAATAAAAGTTATTCACCTYTACAAATAAAAACAACTAAGAATTAGAAAAGACGTANGTTTCTATAAC
Pv_TOG916205_1	CCATTGCCAACGTGCCCTACTTCAGAAGAGTTGCTGCTGCTCACCAAGTAATCATTTTTTANTTTTTTNNtTTCCATTtTCAGTCTtATtTKTTTTTTTWTTTTTATGaATCAA
Pv_TOG916217_1	TTGGTGCATGAGGAGCAGCTTAAACGATAACACTTGTGTGATGGTGTTACTTCAAAAGaTAAATATGTTGATTTATTGTGGTCACGGTTGCACGTTTCACAGGCAGGAACTTTGTCCAGAG
Pv_TOG916363_1	TACATATGCAGAGTTTTAACTCCTGTTGGATAACAAATTGGTGATCTACAGGTtTAAGCAATTAAAAGAAGGGGAAAAGAAGAACAAGTTAACCAAGGCACTGCCAGTGGAAGATGTTCAG
Pv_TOG916436_1	GACACATAACATTAAAATCAGTTGTAGTAATATGAATTTCATTATCTGAAAAACTTGCAACATGGCAAAGAAATTTTGTTGGCAGTTNNNCTCACCAAGTAGCCAAGTTGAAAAATAAATA
Pv_TOG916702_1	TAAAATGTGAGCATATGGATATTTGAATAGCATGGcTCAAATCAAGTTGTGACCATTGCATAAGGGTATTAACGTATCCCAACTTACAGAAAACACTATAAATTTGGAGGGAAAATTACCA
Pv_TOG916703_1	TNNNNNNNNNNNNNNNNNNNNNNNNNNNNNNCANNNNAAGAGAAACTCAACTACAGACCAAGGAGAATTAAGAGATACTGAAAAGAATAGAMAGTGAAAGACACMACAGATGTTAMGGATA
Pv_TOG917669_1	CTTCACTTGTGCCACTCAGAGTATgCAAGTACGACTGACTGCATTTGATGAATGAAAAAAATTTTGTTTGTCGGGAATCTTAGAGAAAGATTGTTTTACATGTTTGGTTTATTTAAAAAAA
Pv_TOG917794_1	CTGTACGATCACTTGCTTTCTCATAATCAGTTTAATAATACTAGGCACTAATAGTGgTCATTGAGTGGGTTTAAGGCAGTTAAGGAGAGTTCATAGGTTTGAAATGTTGATGTTAAACACT
Pv_TOG917884_1	GTTAANNNTCTTTGNNTGTAATAGTGTcGGTCGGACTGGTATCAACAGGTCATTGATGTCTTATCTGGTTGTATTGGAGTGTGTTCTTTTCCTATCACTCATTTGCACCAAAAGAAATTAG
Pv_TOG918200_1	AGTGTGTCCGAATGAAATTTCAAATTATAGCTGAAGTCAGaCTATTAAGGCATTAAGATAATTACAAGCAATTTTGGCAACTTAGCTAATAATTCaTTAAACCTAATTAAACTTANCAGTT
Pv_TOG918200_2	ATTCATGTTAATATACACAGATTTATCCAGATGCAAATATtCACCAGAGCAGTGATTTGGCAGAAAATTGTAAAGGCGGCTAAGTATTGACATGAAATTTATCTTGACATAAAGAAGATGA
Pv_TOG918269_1	TAATAACATATAGATCAGGTATTTTTTTTCTCTTCTTTATGAACCTAGGAACCAACTTTAAAGCTTTTGTGAATAGTTTAATGTTATAATCAGTTAAAAGCATGTCTTTAGTTTACCTGTG
Pv_TOG918273_1	CTGCATAGACCAGTGGTTGTGTAATTGATTAAAATTTCTGTATAACTACTCCAGATACCtTAGTTTATTTGCTTTAGGAGTTGGGAGAGCATCCCACTGTTGAGTTCCATTATCAGTTTAT
Pv_TOG918275_1	AAGTAGATTGCTGCACCCGTGCTAAGATTCATTTWTCTTTGAAAGATTGATGTCTGAATTTCTTTTCCAATTCATCTGCAGGACCGACCCTCGACCAAGGTCCATGCTGCCc
Pv_TOG918299_1	GGTATATTCCCAGACCTTTCAAATGGAGAAGGGCCTCATAATGAGCTGGGATTCACATTTATCATCATCGTCGCSAAAAACGAAAACACACACAACAGATCTAGGGAATCATATTCATAA
Pv_TOG918373_1	ATCAAGKGTTTTAAGGACTACAGCTTTAGAAAATCAAGGGGGAATTTAACAGGCAGAGCGATAAAATGCAACAAAATCAAGAGAAACAANNNNNNNNNNATTATGAGAGCACACAAGTTTG
Pv_TOG918373_2	GACTTAATAATCTGGTGCAAATCTGTGTCCATGAGTTCATAAACCAGATAGACATCCTTAAAACTATTCCTGTGAACAGGCATCATGATGTCCTTCAAAGCAATCACATTct
Pv_TOG918556_1	AATGTAAATACAAAAAAAAACTAATTAATGTACACGCTGTTTTTCCCTGATTGTTCATGTTAAAGAATGAATAATTGAATGCAATTAGATATTCTATAATCTCATATCATGATAATGCATA
Pv_TOG918666_1	AAGTTGGAATGCAAGCAATATTTGATCCTTTTAGAAGTCTTGTTTTCCTTCAGGGTTCCcATGTTTCTGGTTCCAACAACAAAACAGAGAGCGTTGAGCCTTATTTTGTACGCAGGTGGGC
Pv_TOG918864_1	TGTTTGTTTGTGGTAATAATTGACACAGGATTTGGGTTACATGGTAATACCAGCATGCTtATTAGAATTGGGCCAATTGGAAGCCATACATGATATTTGGGAAATTTAGAGAACTCATAGT
Pv_TOG918864_2	TTTGCAGCTTAAAAGAATTCAGAAAGATATATTACCTATATAGTCGACTTGCCCAAAACTTAAGCCTTTTCTCCTTAAAGTCATATGGGGAAAATGGATTGTTTGTTTGTGGTAATAATTG
Pv_TOG918946_1	ATCATTGATTTTGTTTGTTGCATTCAATCATCAGAAGGTTTGAGTGTTTGGGGCCATTTTTTAGTACAGTGATGGTTATTCCCACATACACAGATAAAAATGTGATGTCTACTAATTAGAG
Pv_TOG919004_1	TCCATACTCTCAAATAGTGGAACCTGCAAATCCATGAAAAGCAACCAATGAATTAACAGATNAGATACTCAAAAATAATTTTATGAGTTAGTCTAAGAGAAATCAGGTCCAAAATATCTGA
Pv_TOG919131_1	ACAATAAAACAACAGAATTTTGTAACAATTTCAATCACTTTTCTCAACCATATTATATgCATATACAATGTGATGTTTTCTCTTGATATTGTAGGATATCTGAAGAGGCCGTAGAAGTAAA
Pv_TOG919160_1	GTTAGTTTATTTTATGAAAAACGTTATCAATAGCATTGTCGGTAGACTCTTGATTTTTTCTCTCTCTTTTTATTCTCTCGTTTTACTGCTATTTCTTATGGTGCTTTCTTTCGTATGCCTA
Pv_TOG919227_1	TTTTGTGATGTTGAAAGCTCGCTAGTCACTTGTAAAATACCCCCTTAGTAAACTTGTCTCATTTAACCCATTATTTTCCTGTACCGTCCcatcTTAAACAACTTGCTTCTCAACATCCAAA
Pv_TOG919333_1	TTSAACaAATGGTCTATGTAGCCTATAAACTCCAATCCTTTGCATCAAGGaaaatTCAGAAACCAAAAGGACTTCATCGTTATAAAGAGCTTAATTCCTACAGTNNNNNGGGATCCAGAAG
Pv_TOG919337_1	TAGTGAACTGAAGTTAGAAGTTACAAGTGTGAAATTCGAAGCATTCAGTGAAGCAAACAAAAGAGAAAAATAAAAGAAAGAGAATCAGAGTCCCTAAGAACCTGGAAAAGCGCTTTGGTTA
Pv_TOG919452_1	TTGACAGTGCAAAATTTCTTTACATTGCTAGTGCATGTCTTACTTTATCATACTAAaTCNTCATAGATTGTAGTTGTGTGGTGTGCATTGTGAAGATTTTAACAAGCTACTTTTGCAAATA
Pv_TOG919460_1	AAGTGTTGAGCATGAGGAGCCCTTTGGTACCAGAATAATACAGGAATAGGAtTACTAAAAATTTTCTCATTTTTGTTTTCTTGGTAAAGAAACCCCAAACCTGAAATGGGTAGAAGGCCCT
Pv_TOG919767_1	CGAAGGTGTCTAAAATGGTGCAGAATTTGGAGAATGATGGTAACACTCATTNNTTTTTTTTTGTTTGAGGATCATATTCTTGCTTGCACCAAAACATGTAATAGTTTCTGATGT
Pv_TOG920339_1	TGAAGTTTGMACCCACTTAtATAYTATGAAATATCTTAATCTCTAGTCGGTGTGAGaTCTTCAACTAGTAAATCAATCCACCAACCTGTGCGAGGGCATAAGgCAGRGGAGCATACATTCC
Pv_TOG922036_1	CATTTAATCATTtKTATAATCATTACATATAATAAGAGAAGTTTCTTCCAATTATWCATTAGTACCTTAGTGATGGAAATTCCATGCTCATCTCTGTAGCGGTTGAAGGTTGCCACAAGTT
Pv_TOG922092_1	ATGCTTGGGCTTGCAAAGCGAGTAGGAGCAAGGTTGGGATTTTTTTTAAATGATAATCTCAAACCGCCGCCATTAGTTGGTCTTAATTAGTTTGAATTTTACTGACAGGATTTTGCTTACA
Pv_TOG922096_1	TTNATNNNNNNNNAGNNNNACSAAKTTGACACGACTTCATTTTTGTAAACTTTTAATTTTATACCCATTTCAGTAGTTAAGAGATAAAATTGCAACATATATTAGTAAAACCTCCAGCT
Pv_TOG922166_1	GGAacagGaGAAGGAGAAAaagncccncancnnnncaggtTGGGAAGCTGATCTCCAAGTAGTTCACGCATAGACTCAGGATAGTCTCCGAAGTATAGTGGATCCAAGAACCTGGGTTAAA
Pv_TOG922188_1	GAGTTTGAAGAAACGCATCAACTAAGCTTCCAATAGCTTCATACTATTTACTGAACGTGTAAATAGCGCCAATTATCCCCTAAACTAAATGTTGGGAGCTAAGCGAGCAGCAGAAAAAAGG
Pv_TOG922723_1	aaagaaataccttgtcctggccaccaacatcccagacagtgaagctgatgttcttatattAcacagtttccacattaaaccctacaccaaacgttacacattaacaaaaaccgcatccttt
Pv_TOG922990_1	ACATAACCAATCCCATCATCGCACAGAGCGAACCATATTTATCATAAAAAGGATGAAACTAAATCGAAAACCCCAAATCACTTTTAAGCTTGTCTAATTRAAAACATGTGAAGTTGATTAC
Pv_TOG922990_2	TAATAACATAACTATAATGCATCAATATTGTTGTTGAAACTACGGTAAGTGTTGTGAAGGANAGTACAGACAAGGAACTGATAAATGCTCATGCTGGCGTCAACAGCGATCTTGCGACC
Pv_TOG923107_1	GTTTCCATACTAATTCAAGAAATGTAGAATGTTCAATTCTCTTGGTATTTTGGTAACTGATGTATATTTTTTATGTATGGTCCCTATAATCACAGAAGCCCGGCATTTATTTTGGTATCTG
Pv_TOG923111_1	CATGACATTCTAAAGTGATAAATGAAAAGTAGATTGCTGCACCCGTGCTAAGATTCATTTATCTTTGAAAGATTGATGTCTGAATTYCTTTTCCAATTCATCTGCAGGACCGACCCTCGAC
Pv_TOG923884_1	AGGAACTTTTTTTAGTGTATCTCAGACAAAACAATGCAGAAATAAAATAAATGAACCCAGAAACACACCATGAAAGAAAACATGCAATTCAAGAAAAGTTACACTTTGTTTTTACCTGCAA
Pv_TOG924126_1	TTCAAAACAAATATGGGCAAACAGGTCAGTCAAATAACCAAAAGAATGTTGCGCCCTCAAAAAATTGAAAAAAACTAAATTACAAACATGGTCAGGGCTCGGGACTGAAGATAAGATCGTC
Pv_TOG924240_1	AACAATTGGTGTCTGCAAATTATTTGATAATCTGGAATCGTATCCTATTTCATTAAATTgTACCTTTTTTGTTCAAGTTTCTTTTGATATAATCTGTATCCATCTCATGATTGAAGATTTT
Pv_TOG924275_1	AGTTTTGTTCATCTAGTGCAGACTGAAAGTGAAACTGAGGTTAAAGGTCTGATTGATGCTATTGGACTTCAAGAAAAGCAGCAATTTGTAAGGATTTTCAGCTTAGAAAACGGAATGTCTA
Pv_TOG924531_1	AGATKACCCAATTGAACACAGATTTATTTGTAACAAAAGCCCAATGATTCACACAGAACATACAAAAGGGTATTCAAGAAACACAAATTCTTTAAGGGAGGAAGTGAGAGTGTACCAGTCA
Pv_TOG924576_1	TATAAGTTAATAAAAAACTATGTACATATTGGTTTTCAATGtTAAACCATTGATTAATGTATGTGTGATGTGCCATGTGATGTTATATTACACAATTTGATAGCAGTTTATGGGTGCTGGG
Pv_TOG924872_1	CATAAACGGCCTGCAAAAACATTTTTAAAGAGTTACGTATGTATTATTGCtCTACGGGGCAAATACATCGTTTAAACACCAACTTATATGTGGCATCCATTAAAAACTTATA
Pv_TOG925468_1	CGCCTCCTCCCCAATCTTCTTATGCAGGTATTTGTCTCTCTTCCGTAGATAACAACTCTGTNNNNNNNCGTTTCTAAACTACTTGTTAATTCTTCTTTTTTCTTAAAAAGAATTTTGAATT
Pv_TOG925794_1	TTTTAAAGAAAACAAGTAAGTTCTTGGTCATAGTCTTTTTAACACACTCTCAAACCTTTTTTTTAAAGAAAGACACTCATTTCCCATCTCCCTTATGTATTTACTAAAGTGACAACACCCA
Pv_TOG925843_1	CCCTTTGTAAWTACTRCAAAACNNNTCAAACYCAACAACATAACACAGTTATAGAAACAGTCTGCAACTGCAATTGTGGTTGCAACATCTATTCSTGCGCGATGKCCTGYAGTATCAAGGA
Pv_TOG925861_1	GCAAAATAGAAGCGAAATTCGAAAACAAAATTTCATTTTTCACTTTTATTCCTACATGGGAGTAGGAAAGAGGTTCAAATTTTCGAAAGATTCCATTAACGAATCAAACAGAAAAGAAGAA
Pv_TOG927609_1	aatacttaccgggtgtcgtggatcccagaagtaggaaaaatattagacattccgaggttTtgagatctacattggttcccattcccccgtgtacatcactaaattaattcacgtcaagta
Pv_TOG927625_1	GATATCCATTCAGATTTGCCTTGTGATGCAGCATTTCATTAGCCTGAGAATTTTTAATCATAAACAGTCAAGTCCAACAACATATTGTACAGAATTATGAATATATGATATGTGTACATAA
Pv_TOG927660_1	GGCCTATTATTTCTCTAGTTATGTGATCTCTTTTGTGTCaTTGAACATGGCATCCAAAGCACCATAAATTTGACTCCTAAACTTGTGAAAAGTTCACTCAAAATACCTATAATATACTGAA
Pv_TOG927703_1	CTAGTGTGGTCTGCACAAAACAATSGTATCAATATACTAATGGTAGTGTTTGTTAAGTGCTGAGCATATTTTCATGCCAGAATGTCCAATATCAAGAGATAATTTATAAAANGGATATAAA
Pv_TOG927739_1	CTTTTTGAGATGAGGAAGTGGAAGTGGAATTGAAATCCTTATATAACTTTGCTAAGCATAACATGCCACATATCTTTCATAATGCATTCATTATCCAGTGTGATGCCAGGAACAAAATCCA
Pv_TOG928182_1	AGGGATGTAAAAGGCATCTCAAGGGTATTACAACCAATTCTGAATAATTAACATTTTTTtAATCCAGATCTTGAATCCCTTTCCTTTTCCATAAAAGAGAACACAACAAAACATACCTTAG
Pv_TOG928843_1	AGAGCAAATTTCAGATTTCTAGATCAGCAACATTTTAATATGTAACCAATTTAAGGGACAAGAAGAATCAATCTTGAAATGAAGCSACTGAAAATCTNCATAGCATGAAATAAAGAWAATA
Pv_TOG928916_1	TGCCATGAAAGAAAAAAATTTCCATCAATATTAAATTATCAAACCAATAATTCGATAATAATTTCTAACTTATTTTTTCTCATTTTTGTGACCTTTCACAAAACGCATGAAATAGGAAATT
Pv_TOG928931_1	AAACCAATTTAAATATTAATAGTTTTTTGTCAATGAAAAATTACATTCATGAAGCAAACTTTAGCAATCCAAGGATGAACAAAATTACAGGAAATAGCCACTCTATTATTCAGCCTTGTAT
Pv_TOG929136_1	GACCACCATTCTCCAGCACAGAATGGTTGATCAGGTTGTCCTTTTTACTTTCAACTGTTCTAAAGGGAACCTATGTGTTCAGTTTCCATTATATTGATTGTTKATAACCTTTATGTTTTGG
Pv_TOG929271_1	CATGTTCATCCGGTCAAAATTTTGGCCATGTAAAGGAAATATTGACTGCAAAAATCTTTAAACACCAAAGGCACGCAGTGGACAGCAAATTCATTTGTACTTCTAACAAACAATGGAGAAA
Pv_TOG929402_1	gAAACCTGCATAAAAGGCAGCCATTCTACACTCAATTCCTCTATCTGATCCAGGGGCCAGTACTGTGCCCACAACAATGTCTCCAACT
Pv_TOG929836_1	TAAAATTKAATAGTGCATAGTAAGAGATATTCTATGATTGGCTGTTCAATTATTATGGTTTTGTGATTAGTCAGTGAACTTATGAAAGAGATATTTTGCAGTTTTTGTCCATGAAACTTGC
Pv_TOG929859_1	ATCTTTATACTCTTATAAGCTCTTATCTCCCTTGTTATTTCCAAAATGTAGAGAAAATAAATAACAGTGTAAACACTCTTTACATTGTTTTGTGCATATATTATTTTCTCTTTACATATAA
Pv_TOG930271_1	GNNACCCTAGTCTGGAGCCTCTTAAAGTTAGTTGAGACGATAACATAGAGTGAAGAAAATACAGGTGCAATTAGCATGATATATGTGCAATTAACAAGGGTGATCAAATTGCAATGCTATT
Pv_TOG931720_1	TGTTAATGGCACAASAACAAGGCAGTGTGGAAAATGAAAATCAAGTTGGAAAATTACATGTTCAACATCCTGGCGAACGAGTTCGTGGCGATCAAGAGGTTTGCTCAGCATACTCTAATGA
Pv_TOG933812_1	TCCTTGATCTTTGCGGTGGCGACCTCGCCGAGTTCAGCCTTTTCACTGTCAAAAAAAAAAAAACAGAAACCGTTACATTGTGCGGAAATCAAAGCGCGTACGAGGTGGCGTGGGGCCCACA
Pv_TOG933879_1	ATTTCTGTTGATGTTCATTTTAAATGTATAATTCCCTGGCATGGGTTGGCAATTCaTGGCACCCTTGGTCTCAATTTATAGAATTTGTTCTTTTGTAAGTGGTGTATGCCAAATTTATCCT
Pv_TOG934079_1	ggttttttggatttctccngatgatGCACCCACCCATTGGCAGTAAATGCAAAGCCAGATAATTGCTCTCCAAAGTACTCAACCATGTCATTCCTCTAAATTGCCAAGATTTTTCAAACA
Pv_TOG935004_1	ATGGATGAAAATCTAAAGAAAAATGAGAATAAAATGAAATACAGCCGCGTCTGGCTAAAAANAAATCTGATTCAGCAGTTCACTAAGATAATGGAGAATTTCAAAGATCTTGTACAAGTAT
Pv_TOG935618_1	ATATTNNAGTATTACATAATCCAACTGAATTACACTAAACATGTATTTAAGCAATTTGGCTCGGCTCATCTGAAGTTATATGTGATAAATATTTGTATAGACTAACCTCATACAaATGTGC
Pv_TOG935639_1	TGAATTGTTTTTATTTGATCTCGTCTTTAGTGGAGAgATGATGTGTTGTGAGTGACGATAAATGCGAATAGCGTGCACTTCGCATGATTCACGTATAGGATTGTGGATAACAGATATTAAG
Pv_TOG935699_1	TATTTATGAAGTTTATATATGGTTGTTGGAAACTTTTTGGTTTTCTTTGTCAACTTCAATAAGACCCCAGAGGGGACCATGTGTTAATCAGATCCCAGTACTGGTTGGAGGGAATATMTGG
Pv_TOG935983_1	GTGGGTGAACTAGTCTCTTTTGTTCGTATGAACTCTTATATTACACAGTAATTGGATATATTATGCAATTTGATTATCTAAAGCCTATATATAACATTTTGGCAAAGTTATCAATAAAGGA
Pv_TOG937303_1	ATTTAACAGGTATAAAAAACAAAAGRAAAAATAATTTAGATTAAACCCGACACCATGCATAATACTCCAATACAAGCCTATCAATAANNACATTTAAGTCTTCATAAAACATAAAAAGGAA
Pv_TOG937303_2	TCTTCTTCAAAAGCCAAAATTCCTAACTTYTTATGACATTTCTAGGGTAGGAACCTTGGATAAGAGATTGATGGTGCGGAAGAAGGTAAGTCTGAGGTGAGGTTTTCTGACATGAGTGGCT
Pv_TOG937860_1	AATAAAACTAAGTTTSTATTAGGAGAATCATACACCAAGATGAAAAGGATCCCCTTTTATTGGTATATCCTTGGAAATATTCCTTAGTGAAGTGTTACCAAATYAGTACTCATAATTAAAG
Pv_TOG938494_1	GATCAGAATATCCATAGATTAGGTGAATAAATCCAAACTTGGAACTGTAGAGTTCCTGCTCTATACACAGCTTAATAGGTTGCTTAACATTATTATTCATTAACATTTTTTcTCAGTCTAC
Pv_TOG938507_1	CCAAAATATATATACTATGCACATTACAATACAAGTATACACCTGCTTAGTAACTAGCAGATTTGTTAATCACCCACATAAAATACATACCAGCAGTGTCCCATAATCCCAGGTTAATTGT
Pv_TOG940321_1	CATGCTGCAGAACAACATTATAGGCTTCGTGTTCCTCCCCAAAATCCTGCAAAATGCAAATACATTAACATACATGTACACAAGGCACTYCAAAACATCACCACTTCAAATACAAGTTAAT
Pv_TOG940538_1	GGAGCATTCTTCAGCATGTCTGGTATGACCaTAAACCTGCAAAACTTATCCTGTCAAAACACTATCCTTACAgAAAATGCAATCTACAAATTCAAcCTTATTMATaTATAAATTTTACTTA
Pv_TOG940538_2	CAAMTATASTTGAAACTAGATATATCAGACaTCCCAAAGACATTGAAAAATGCAATTCCATAAGCTCCTCCTGTATCCAGAATCATTATACCCCACAAAATACATAGTTGAAAATGAAACG
Pv_TOG943467_1	TTGCATGAAAGTCAATGTAACATACMATTCTAAACAGAAAATTTAAAGAAGGAAAAAATAATGGAAATAGCGGATTACCAGTGGGAGYGTTTTGCATGAAAGGTCCTCTGTCAGAAATTGC
Pv_TOG945583_1	TAAAATCTCAAATTTTTTATTTATCATATTTCATAATTTAACCTTGATCTTATACCTAGCTTCACATAGCAAAGAGTATTAGGCACGGGATACCTTAGTTTAATGTTGTTTGATATTGATA
Pv_TOG946792_1	GCATTTATTTCCTCTCNNNNNNNNNNTTTGTTTCTTTCACTCTTAGGAGCATTACTACCAATTACCAATTCCACAGCTTTGGATTTTTTTTTCTCTTAATATATTCCTTTTTCTTTTCGAA
Pv_TOG946792_2	ATTGTAAACTAAATATTCTGTGTCACATGAAGCTCCTTTCAGCATTTATTTCCTCTCTTTTNNNNNNNNNNTTTCTTTCACTCTTAGGAGCATTACTACCARTTACCAATTCCACAGCTTT
Pv_TOG946813_1	gttaggAAaaCTGgCCtGTTATGCCCCTAGAGCGCATTGAGCATTAAAAGAAAAACTATACCTAATCCAGAACTTTCGTTTTTAACTAAGTTTAGCTATTTTGTTGTTGAAGTTTACTGT
Pv_TOG946841_1	TACCACAAACATTTCACCTTTCAAATCATTAACATGATCGTACAAAAAATTGATACATCTTATGAATGAAGTTTCTTAGAAAAACATATGGTTGGCTGTTGATTATTGAGTTCTTAAACAT
Pv_TOG946994_1	TTCTCACAGAAGTTTTAAAAAAATGAGTTTATTTAGGTTGTTTGTAAAGCTTGCTTAtGAATGAGCTCTTATTTGACAAGAGTATATGGAATAAGGGttTNNTTGGAAGAGCTTTTTTGCA
Pv_TOG947627_1	TTTGTTGTTTAGATGGTCAGAGACTAGAGGATTCAAGGGAAGGAAAGACAAaTGACAACCAGTAAAACTCACTAGGTAATACTATTAAATTGCTCCAGATTCATAAAGAAAAGGATACCAA
Pv_TOG948068_1	TTCTTCTTCTNNNATTGGACCAACAAATCTAACCACTGATGCAAACTGAGAAAAGAAAAAAAGTGGAAATTAAGGAAACTCGTACCGGAACCCAGGATTCATCCTTCTCAACATGTCCATG
Pv_TOG948168_1	AGTTCTGTAATAGATGCACCATACTTGGGCAGCATGGCACTAGAAGTCATGCAAAtACCCTGATCTATCTTGCAAAATCTTGTGTCATCAAAACtCTAAYAAGGATTAATTGAGAGACTTC
Pv_TOG960456_1	TCTCACCTCGGGAGCAAAACCCTCAACGTGATCCTTCTCCTTTTGCAAAACTCCAGGAGATACAAACAAAGGGAAGTAGCAGTTCTTGATTTTCATTTTCTTTATTTCCGGATCGAAAAAC
Pv_TOG960456_2	TGAAACAAACGTCGCAAAACTAATTTCTTTGTTGTACATAACAATCCAGTGTATAGCACNCCCCCCTGATCAAGAAAGTCTCAGACTATTGAACAAATAATTRATTTAATAATGCAATACT
Pv_TOG960856_1	CTCCACATGCTCAAATTCTGAGGGTACATTCTTGATCGGGTGAAGAACAACTCTACCTCCACGAGTGTTCTAAACAATTTACCAAAGACCATATATATATCAGTATACTGTCATGTAACTT
Pv_TOG960856_2	TCCGAAGTTTCTCATTCACTAACTTCTCCAAAGACAAAGCTAATTCCATTGCTGAACAAAACAATAGAGGAAAATCAGCATATATATTCAATTGAAAACATGAAAAACCACAATGCACAGT
Pv_TOG961354_1	GTTTTTCACTCTTGCTTGAACATGAATTATCTRTTTTCCTCATGCAGTAACTTAGCTTGTCCCTAACTcttaccatgttTGTCTtctTGGTGCAAATtcaaagAtggataggaacAGgaga
Pv_TOG961366_1	GAAATTGTGTTCTTGCAAGAACTaAGCAGTCTCCGCCAGTCTGAAAAGGACGTCAAGAAATGGCTCTTCGCCAAAGGTCAAGAGtATACCGaTCTTGAGTCAAGGGTCTTGCCTCTGCGCA
Pv_TOG961505_1	CCATTGAGAGCTGTGTCCAATTGAAACCCAATCGCCAGGAAGTTGTGCAGCGGTTTGTTCTCCTCCTAGAGGAGCGAATTGACCTAAATGCTTGTACCTTGAGGAACAA
Pv_TOG961599_1	GAAGAATCCTTTATGTATCAGTGATGAACAGCAGCATGAAGTGGTGCAATTAATAAATcCATTGCTTCAAATCAACAGAAAAGATGCAAAGATTTATATACTCAGTATATGAGATATCTGT
Pv_TOG961744_1	GTTATAATTACAATGCCATGCCGCTTATTTCCATGGAAAACTtAATGAACCTTGTCCAAGTATAAGCTTAcGAAATGAATWTTTTtTGTCAaTATYATGAAKTATACTGTTGC
Pv_TOG963076_1	TTACYGATGAAGATCTTAACTAAGGGCATATTCTCATTTCCTAATATTCAAACACTTCCCAAAGTCTAACGCGATGTCAAAAAACCAAGAAGAAAAGATAATACCGCAAAGACAGAAAACG
Pv_TOG963076_2	TAATGAGAAGTGTAAAAATGAGAAACATAATGCGCTTCATTTCCCATTTGAGACCACCTATTAACCCAGAGAAATCACCATTCAGAACCAACTACCAATTCAGTCTTAGGCTCTATTAAGA
Pv_TOG963162_1	AAAGCAAAAGGACAGCATCTAGGAATTGAAATCAACATCCAAGATATAACCAAAGATTTTATTTTTTCCTCATTTCACCCAAATTACAAACAGGCCTATTTCAACGGTCCTCTCTAAGAAG

## Sheet: Notes
Filename from Matt Blair, Feb 2017:
	122_2012_1999_MOESM2_ESM2.xls
	From Blair et al., 2013, http://link.springer.com/article/10.1007%2Fs00122-012-1999-z
Marker name shortening (S. Cannon, Feb 27, 2017
	SNP_name_orig				SNP_name_unq derived
	Pv_TOG894002_1_002_00001_Sep08_618				Pv_TOG894002_1
	Pv_TOG894002_1_002_00001_Sep08_95-96_up				Pv_TOG894002_2
	Pv_TOG894007_2_002_00001_Sep08_1101				Pv_TOG894007_1
Markers were placed on Legume Information System - Phaseolus Vulgaris build 1.0 by Wei Huang, using blastn, March 2017
