# Supplementary material for: Uneven recombination rate and linkage disequilibrium across a reference SNP map for common bean (Phaseolus vulgaris L.)
Source: PLoS One. 2018 Mar 9;13(3):e0189597. doi: 10.1371/journal.pone.0189597 (PMC5844515; doi:10.1371/journal.pone.0189597)
Supplement: S3 Table — (XLSX) [file pone.0189597.s003.xlsx]

## Sheet: CB_TOG_Genes
id	snp	chr_cm	cm	chr_bp	bp	query	gene	gene_pos	gene_panther_description	gene_2	gene_2_pos	gene_panther_description_2
533	TOG894760	8	83.5	1	1226642	Chr01:1226142..1227142	Phvul.001G016000	Chr01:1226650..1231155	PEROXISOMAL BIOGENESIS FACTOR 11	NA	NA	NA
527	TOG898376	8	64.4	1	3370014	Chr01:3369514..3370514	Phvul.001G036100	Chr01:3370037..3371301	NA	NA	NA	NA
526	TOG929859	8	62.8	1	3582519	Chr01:3582019..3583019	Phvul.001G038000	Chr01:3579521..3592273	MYOSIN	NA	NA	NA
501	TOG896186	8	50.2	1	40675453	Chr01:40674953..40675953	Phvul.001G155600	Chr01:40669656..40679090	NA	NA	NA	NA
505	TOG903989	8	51	1	41304980	Chr01:41304480..41305480	Phvul.001G159800	Chr01:41305382..41305756	NA	NA	NA	NA
497	TOG898832	8	47.8	1	43883342	Chr01:43882842..43883842	Phvul.001G181100	Chr01:43882929..43884227	AQUAPORIN TRANSPORTER	NA	NA	NA
496	TOG897724	8	47.8	1	44076944	Chr01:44076444..44077444	Phvul.001G182800	Chr01:44075062..44076933	GLUCOSYL/GLUCURONOSYL TRANSFERASES	NA	NA	NA
495	TOG903032	8	47	1	44224315	Chr01:44223815..44224815	Phvul.001G184200	Chr01:44222786..44224917	FAMILY NOT NAMED	NA	NA	NA
494	TOG912105	8	42.8	1	46145261	Chr01:46144761..46145761	Phvul.001G202600	Chr01:46140496..46146185	FAMILY NOT NAMED	NA	NA	NA
493	TOG924240	8	42	1	46474689	Chr01:46474189..46475189	Phvul.001G207400	Chr01:46473938..46480149	NAD DEPENDENT EPIMERASE/DEHYDRATASE	NA	NA	NA
491	TOG903904	8	36.2	1	47018910	Chr01:47018410..47019410	Phvul.001G214200	Chr01:47016117..47032876	CARBOXYPEPTIDASE REGULATORY REGION-CONTAINING	NA	NA	NA
490	TOG905234	8	35.4	1	47313971	Chr01:47313471..47314471	Phvul.001G217000	Chr01:47313848..47316259	LIMKAIN B (LKAP)	NA	NA	NA
489	TOG896448	8	34.6	1	47389379	Chr01:47388879..47389879	Phvul.001G218300	Chr01:47384779..47389632	TRNA SYNTHETASE-RELATED	NA	NA	NA
487	TOG898369	8	33	1	47884861	Chr01:47884361..47885361	Phvul.001G223900	Chr01:47883145..47889014	UNCHARACTERIZED	NA	NA	NA
484	TOG894078	8	32.2	1	48270765	Chr01:48270265..48271265	Phvul.001G228400	Chr01:48267647..48270290	NA	NA	NA	NA
477	TOG894224	8	27.3	1	48798421	Chr01:48797921..48798921	Phvul.001G233800	Chr01:48790521..48801100	ANAPHASE-PROMOTING COMPLEX SUBUNIT 2	NA	NA	NA
479	TOG895458	8	27.3	1	48798421	Chr01:48797921..48798921	Phvul.001G233800	Chr01:48790521..48801100	ANAPHASE-PROMOTING COMPLEX SUBUNIT 2	NA	NA	NA
476	TOG902879	8	26.5	1	48982090	Chr01:48981590..48982590	Phvul.001G236600	Chr01:48981703..48984702	NA	NA	NA	NA
475	TOG894557	8	20.4	1	49530083	Chr01:49529583..49530583	Phvul.001G242800	Chr01:49529546..49533284	UNCHARACTERIZED	NA	NA	NA
472	TOG897762	8	18.8	1	50092523	Chr01:50092023..50093023	Phvul.001G250200	Chr01:50092537..50097390	ASPARTYL PROTEASES	NA	NA	NA
468	TOG946994	8	14.6	1	50708299	Chr01:50707799..50708799	Phvul.001G258500	Chr01:50707851..50717994	PROTEASE M3 THIMET OLIGOPEPTIDASE-RELATED	NA	NA	NA
201	TOG897619	4	NA	2	86882	Chr02:86382..87382	Phvul.002G001200	Chr02:86552..88820	RIBOSOMAL PROTEIN L19	NA	NA	NA
203	TOG906969	4	NA	2	199938	Chr02:199438..200438	Phvul.002G002400	Chr02:195953..200597	DOM-3 RELATED	NA	NA	NA
205	TOG905638	4	8.3	2	1377660	Chr02:1377160..1378160	Phvul.002G012300	Chr02:1377333..1379359	FAMILY NOT NAMED	NA	NA	NA
206	TOG903898	4	9.1	2	1445585	Chr02:1445085..1446085	Phvul.002G013200	Chr02:1443440..1450239	PROLYL 4-HYDROXYLASE ALPHA SUBUNIT	NA	NA	NA
208	TOG901225	4	16.6	2	1916931	Chr02:1916431..1917431	Phvul.002G017800	Chr02:1912327..1921160	NICOTINATE PHOSPHORIBOSYLTRANSFERASE	NA	NA	NA
212	TOG929271	4	31	2	3068588	Chr02:3068088..3069088	Phvul.002G029800	Chr02:3061972..3068544	SUCCINATE DEHYDROGENASE 2 FLAVOPROTEIN SUBUNIT	NA	NA	NA
215	TOG898018	4	36.1	2	3261583	Chr02:3261083..3262083	Phvul.002G032800	Chr02:3259937..3263623	REPLICATION FACTOR C / DNA POLYMERASE III GAMMA-TAU SUBUNIT	NA	NA	NA
216	TOG902063	4	37.7	2	3514968	Chr02:3514468..3515468	Phvul.002G035700	Chr02:3511426..3516049	PEPTIDYL-PROLYL CIS-TRANS ISOMERASE	NA	NA	NA
222	TOG928843	4	39.3	2	3678542	Chr02:3678042..3679042	Phvul.002G038400	Chr02:3678766..3683485	ADP RIBOSYLATION FACTOR-RELATED	NA	NA	NA
218	TOG896234	4	39.3	2	3853193	Chr02:3852693..3853693	Phvul.002G040500	Chr02:3852583..3856194	HEAT SHOCK TRANSCRIPTION FACTOR	NA	NA	NA
219	TOG897956	4	39.3	2	3986024	Chr02:3985524..3986524	Phvul.002G042000	Chr02:3980225..3987354	SUBFAMILY NOT NAMED	NA	NA	NA
220	TOG899661	4	39.3	2	4344118	Chr02:4343618..4344618	Phvul.002G047000	Chr02:4341439..4356192	CHLORIDE CHANNEL	NA	NA	NA
227	TOG896907	4	42.8	2	21187787	Chr02:21187287..21188287	Phvul.002G101600	Chr02:21183045..21188531	PUR-TRANSCRIPTIONAL ACTIVATOR	NA	NA	NA
243	TOG899382	4	43.6	2	22063227	Chr02:22062727..22063727	Phvul.002G103300	Chr02:22062069..22063660	FAMILY NOT NAMED	NA	NA	NA
244	TOG905479	4	43.6	2	23337607	Chr02:23337107..23338107	Phvul.002G109200	Chr02:23337254..23338926	FAMILY NOT NAMED	NA	NA	NA
252	TOG906941	4	46.9	2	27906388	Chr02:27905888..27906888	Phvul.002G134600	Chr02:27904503..27906837	CGI-141-RELATED/LIPASE CONTAINING PROTEIN	NA	NA	NA
251	TOG896940	4	46.9	2	27943857	Chr02:27943357..27944357	Phvul.002G134900	Chr02:27943009..27950368	CGI-141-RELATED/LIPASE CONTAINING PROTEIN	NA	NA	NA
258	TOG961505	4	63.4	2	38574556	Chr02:38574056..38575056	Phvul.002G216500	Chr02:38563481..38576540	ZINC FINGER DHHC DOMAIN CONTAINING PROTEIN	NA	NA	NA
260	TOG938494	4	65	2	39571782	Chr02:39571282..39572282	Phvul.002G224200	Chr02:39567781..39576839	NA	NA	NA	NA
261	TOG906575	4	67.4	2	41203374	Chr02:41202874..41203874	Phvul.002G240000	Chr02:41199686..41202904	FAMILY NOT NAMED	NA	NA	NA
264	TOG903957	4	72.4	2	42415676	Chr02:42415176..42416176	Phvul.002G251900	Chr02:42411075..42419056	JUMONJI DOMAIN CONTAINING PROTEIN	NA	NA	NA
265	TOG908531	4	74.8	2	42868918	Chr02:42868418..42869418	Phvul.002G256600	Chr02:42867634..42873078	FAMILY NOT NAMED	NA	NA	NA
266	TOG940538	4	77.2	2	43248903	Chr02:43248403..43249403	Phvul.002G260900	Chr02:43247395..43260891	gb def: Hypothetical protein	NA	NA	NA
270	TOG901960	4	78	2	43369611	Chr02:43369111..43370111	Phvul.002G261700	Chr02:43366989..43371400	MYO-INOSITOL-1 PHOSPHATE SYNTHASE	NA	NA	NA
268	TOG894755	4	78	2	43684001	Chr02:43683501..43684501	Phvul.002G265804	Chr02:43678000..43697377	N-ACETYLTRANSFERASE 10	NA	NA	NA
272	TOG897172	4	83.8	2	45241269	Chr02:45240769..45241769	Phvul.002G283400	Chr02:45239220..45243978	CELL DIVISION PROTEIN KINASE	NA	NA	NA
273	TOG916436	4	84.6	2	45408495	Chr02:45407995..45408995	Phvul.002G285200	Chr02:45407197..45415939	FAMILY NOT NAMED	NA	NA	NA
275	TOG895739	4	87	2	45643661	Chr02:45643161..45644161	Phvul.002G287500	Chr02:45643052..45647090	FAMILY NOT NAMED	NA	NA	NA
276	TOG910927	4	87.8	2	45755147	Chr02:45754647..45755647	Phvul.002G288600	Chr02:45753555..45756656	GLUTATHIONE S-TRANSFERASE, GST, SUPERFAMILY, GST DOMAIN CONTAINING	NA	NA	NA
274	TOG896361	4	86.2	2	45755264	Chr02:45754764..45755764	Phvul.002G288600	Chr02:45753555..45756656	GLUTATHIONE S-TRANSFERASE, GST, SUPERFAMILY, GST DOMAIN CONTAINING	NA	NA	NA
280	TOG896681	4	91	2	46327594	Chr02:46327094..46328094	Phvul.002G294300	Chr02:46327965..46333479	ABHYDROLASE DOMAIN-CONTAINING PROTEIN	NA	NA	NA
282	TOG928916	4	91	2	46488976	Chr02:46488476..46489476	Phvul.002G295800	Chr02:46489259..46489871	NA	NA	NA	NA
281	TOG902130	4	91	2	46584505	Chr02:46584005..46585005	Phvul.002G297104	Chr02:46584003..46584814	NA	NA	NA	NA
283	TOG902588	4	91.8	2	46629198	Chr02:46628698..46629698	Phvul.002G297700	Chr02:46624397..46629452	FAMILY NOT NAMED	NA	NA	NA
284	TOG894986	4	94.2	2	46894041	Chr02:46893541..46894541	Phvul.002G301100	Chr02:46894456..46895238	NA	NA	NA	NA
115	TOG898463	3	NA	3	31291	Chr03:30791..31791	Phvul.003G005926	Chr03:24798..47761	FAMILY NOT NAMED	NA	NA	NA
118	TOG929402	3	3.2	3	1081657	Chr03:1081157..1082157	Phvul.003G009800	Chr03:1078832..1082374	NA	NA	NA	NA
116	TOG899411	3	3.2	3	1092035	Chr03:1091535..1092535	Phvul.003G010300	Chr03:1089719..1095316	SUBFAMILY NOT NAMED	NA	NA	NA
124	TOG901841	3	16.1	3	4806653	Chr03:4806153..4807153	Phvul.003G041900	Chr03:4799414..4813582	ATP-DEPENDENT RNA HELICASE	NA	NA	NA
127	TOG899518	3	19.3	3	5976197	Chr03:5975697..5976697	Phvul.003G048300	Chr03:5974903..5978776	UNCHARACTERIZED	NA	NA	NA
128	TOG894864	3	20.9	3	7028733	Chr03:7028233..7029233	Phvul.003G053900	Chr03:7028066..7029442	AAA FAMILY ATPASE	NA	NA	NA
136	TOG925468	3	28.4	3	22323082	Chr03:22322582..22323582	Phvul.003G090001	Chr03:22315616..22324420	NA	NA	NA	NA
135	TOG908913	3	28.4	3	25404158	Chr03:25403658..25404658	Phvul.003G098800	Chr03:25402126..25405364	FAMILY NOT NAMED	NA	NA	NA
137	TOG896390	3	30.8	3	29150540	Chr03:29150040..29151040	Phvul.003G114400	Chr03:29146905..29154377	SERINE-THREONINE PROTEIN KINASE	NA	NA	NA
140	TOG901032	3	32.4	3	30951758	Chr03:30951258..30952258	Phvul.003G123800	Chr03:30947979..30959376	FAMILY NOT NAMED	NA	NA	NA
155	TOG899716	3	41.2	3	37088224	Chr03:37087724..37088724	Phvul.003G155300	Chr03:37088480..37091612	NA	NA	NA	NA
156	TOG901037	3	41.2	3	38205563	Chr03:38205063..38206063	Phvul.003G162900	Chr03:38199271..38205142	NADH-CYTOCHROME B5 REDUCTASE	NA	NA	NA
154	TOG894196	3	41.2	3	38252644	Chr03:38252144..38253144	Phvul.003G163600	Chr03:38249582..38253373	FAMILY NOT NAMED	NA	NA	NA
157	TOG901908	3	41.2	3	38525448	Chr03:38524948..38525948	Phvul.003G165500	Chr03:38522179..38525896	FAMILY NOT NAMED	NA	NA	NA
162	TOG900342	3	48.1	3	40427263	Chr03:40426763..40427763	Phvul.003G181400	Chr03:40422427..40431416	NA	NA	NA	NA
169	TOG906797	3	51.3	3	41692883	Chr03:41692383..41693383	Phvul.003G193000	Chr03:41693321..41695522	NA	NA	NA	NA
627	TOG895578	10	62.6	3	44236521	Chr03:44236021..44237021	Phvul.003G215400	Chr03:44228146..44242146	VESICLE PROTEIN SORTING-ASSOCIATED	NA	NA	NA
179	TOG905443	3	60.3	3	44904930	Chr03:44904430..44905430	Phvul.003G220550	Chr03:44903572..44906944	PEROXISOMAL FARNESYLATED PROTEIN	NA	NA	NA
176	TOG900261	3	60.3	3	45053172	Chr03:45052672..45053672	Phvul.003G221500	Chr03:45052501..45059900	UNCHARACTERIZED	NA	NA	NA
183	TOG935618	3	75.3	3	49163943	Chr03:49163443..49164443	Phvul.003G252400	Chr03:49162401..49165913	SERINE/THREONINE-PROTEIN KINASE RIO	NA	NA	NA
182	TOG908720	3	75.3	3	49416270	Chr03:49415770..49416770	Phvul.003G255100	Chr03:49415419..49419137	ALPHA/BETA HYDROLASE FOLD-CONTAINING PROTEIN	NA	NA	NA
187	TOG927660	3	80.1	3	50156793	Chr03:50156293..50157293	Phvul.003G262400	Chr03:50155639..50157080	ZINC/IRON TRANSPORTER	NA	NA	NA
191	TOG913272	3	83.3	3	50832326	Chr03:50831826..50832826	Phvul.003G270900	Chr03:50828532..50833519	IONOTROPIC GLUTAMATE RECEPTOR	NA	NA	NA
190	TOG907078	3	83.3	3	50832559	Chr03:50832059..50833059	Phvul.003G270900	Chr03:50828532..50833519	IONOTROPIC GLUTAMATE RECEPTOR	NA	NA	NA
192	TOG896168	3	84.1	3	51156979	Chr03:51156479..51157479	Phvul.003G274300	Chr03:51149281..51158207	FALZ-RELATED BROMODOMAIN-CONTAINING PROTEINS	NA	NA	NA
197	TOG896276	3	91	3	51657109	Chr03:51656609..51657609	Phvul.003G279300	Chr03:51651566..51656804	PROPROTEIN CONVERTASE SUBTILISIN/KEXIN	NA	NA	NA
194	TOG894712	3	91	3	51693413	Chr03:51692913..51693913	Phvul.003G279600	Chr03:51689451..51693885	MITOGEN-ACTIVATED PROTEIN KINASE	NA	NA	NA
198	TOG896371	3	96	3	52019486	Chr03:52018986..52019986	Phvul.003G282700	Chr03:52011134..52023073	DNA-DIRECTED RNA POLYMERASE, MITOCHONDRIAL	NA	NA	NA
199	TOG935699	3	96	3	52062431	Chr03:52061931..52062931	Phvul.003G282900	Chr03:52048202..52070246	FAMILY NOT NAMED	NA	NA	NA
370	TOG898271	6	35.9	4	43113554	Chr04:43113054..43114054	Phvul.004G133000	Chr04:43113718..43114827	MEMBER OF 'GDXG' FAMILY OF LIPOLYTIC ENZYMES	NA	NA	NA
375	TOG905629	6	48.2	4	44651672	Chr04:44651172..44652172	Phvul.004G145200	Chr04:44645230..44655493	TETRATRICOPEPTIDE-LIKE HELICAL	NA	NA	NA
571	TOG904027	9	52.9	5	918472	Chr05:917972..918972	Phvul.005G010500	Chr05:913192..918742	CLASS II AMINOTRANSFERASE/8-AMINO-7-OXONONANOATE SYNTHASE	NA	NA	NA
560	TOG894619	9	35	5	7208655	Chr05:7208155..7209155	Phvul.005G054900	Chr05:7204681..7210980	DNAJ HOMOLOG SUBFAMILY C MEMBER	NA	NA	NA
564	TOG902765	9	35	5	7255821	Chr05:7255321..7256321	Phvul.005G055200	Chr05:7255301..7257151	NA	NA	NA	NA
542	TOG895899	9	5.6	5	38563295	Chr05:38562795..38563795	Phvul.005G156800	Chr05:38559119..38567264	LIPOXYGENASE	NA	NA	NA
541	TOG915697	9	4.8	5	38677677	Chr05:38677177..38678177	Phvul.005G158300	Chr05:38676609..38679761	3-HYDROXYISOBUTYRATE DEHYDROGENASE-RELATED	NA	NA	NA
538	TOG898024	9	2.4	5	39325188	Chr05:39324688..39325688	Phvul.005G165900	Chr05:39320080..39324951	NA	Phvul.005G166000	Chr05:39324566..39327066	GAMMA-BUTYROBETAINE HYDROXYLASE-RELATED
536	TOG940321	9	NA	5	40363497	Chr05:40362997..40363997	Phvul.005G177800	Chr05:40362701..40364504	FAMILY NOT NAMED	NA	NA	NA
656	TOG897513	11	3.2	6	12274322	Chr06:12273822..12274822	Phvul.006G031850	Chr06:12261772..12305084	LYST-INTERACTING PROTEIN LIP5 (DOPAMINE RESPONSIVE PROTEIN DRG-1)	NA	NA	NA
664	TOG896745	11	8.9	6	17570483	Chr06:17569983..17570983	Phvul.006G064900	Chr06:17568437..17575158	SODIUM-DEPENDENT PHOSPHATE TRANSPORTERS	NA	NA	NA
666	TOG897198	11	10.5	6	17663832	Chr06:17663332..17664332	Phvul.006G065800	Chr06:17662858..17666678	MULTI-COPPER OXIDASE	NA	NA	NA
668	TOG907096	11	10.5	6	17765660	Chr06:17765160..17766160	Phvul.006G066600	Chr06:17762414..17766508	FAMILY NOT NAMED	NA	NA	NA
673	TOG897646	11	12.9	6	18646495	Chr06:18645995..18646995	Phvul.006G073800	Chr06:18645529..18648237	FAMILY NOT NAMED	NA	NA	NA
674	TOG900450	11	12.9	6	18932569	Chr06:18932069..18933069	Phvul.006G077500	Chr06:18932759..18944893	METALLOPROTEASE	NA	NA	NA
670	TOG896306	11	12.9	6	18933766	Chr06:18933266..18934266	Phvul.006G077500	Chr06:18932759..18944893	METALLOPROTEASE	NA	NA	NA
683	TOG918299	11	22.5	6	20754093	Chr06:20753593..20754593	Phvul.006G096900	Chr06:20748548..20753867	FAMILY NOT NAMED	NA	NA	NA
681	TOG910860	11	22.5	6	20756947	Chr06:20756447..20757447	Phvul.006G097000	Chr06:20757339..20760551	SUPEROXIDE DISMUTASE [CU-ZN]-RELATED	NA	NA	NA
680	TOG901734	11	22.5	6	20808222	Chr06:20807722..20808722	Phvul.006G097600	Chr06:20805995..20808582	EUKARYOTE SPECIFIC DSRNA BINDING PROTEIN	NA	NA	NA
685	TOG898441	11	24.9	6	21584196	Chr06:21583696..21584696	Phvul.006G106400	Chr06:21581577..21585209	TWO-COMPONENT SENSOR HISTIDINE KINASE	NA	NA	NA
686	TOG901700	11	24.9	6	21584196	Chr06:21583696..21584696	Phvul.006G106400	Chr06:21581577..21585209	TWO-COMPONENT SENSOR HISTIDINE KINASE	NA	NA	NA
689	TOG908483	11	29.8	6	22645915	Chr06:22645415..22646415	Phvul.006G118300	Chr06:22642332..22648002	SERINE-THREONINE PROTEIN KINASE	NA	NA	NA
691	TOG897333	11	36.5	6	24284976	Chr06:24284476..24285476	Phvul.006G134900	Chr06:24280788..24284638	CALCIUM-ACTIVATED CHLORIDE CHANNEL REGULATOR	NA	NA	NA
709	TOG905558	11	53.4	6	28817786	Chr06:28817286..28818286	Phvul.006G187600	Chr06:28801466..28824175	NA	NA	NA	NA
710	TOG894483	11	55.8	6	29490705	Chr06:29490205..29491205	Phvul.006G197100	Chr06:29489466..29490232	CYSTEINE-RICH SECRETORY PROTEIN-RELATED	NA	NA	NA
713	TOG912981	11	57.4	6	29822262	Chr06:29821762..29822762	Phvul.006G201700	Chr06:29816211..29823516	NA	NA	NA	NA
714	TOG913325	11	57.4	6	29836417	Chr06:29835917..29836917	Phvul.006G202000	Chr06:29834648..29835930	FAMILY NOT NAMED	Phvul.006G202100	Chr06:29836775..29845873	TOLL-LIKE RECEPTOR
715	TOG913329	11	58.2	6	30031118	Chr06:30030618..30031618	Phvul.006G205200	Chr06:30028690..30032270	PHOSPHO-2-DEHYDRO-3-DEOXYHEPTONATE ALDOLASE 1, 2	NA	NA	NA
716	TOG894262	11	61.6	6	30762797	Chr06:30762297..30763297	Phvul.006G214800	Chr06:30762572..30765350	FAMILY NOT NAMED	NA	NA	NA
648	TOG901045	10	92.4	7	74366	Chr07:73866..74866	Phvul.007G001400	Chr07:68668..78567	CHLOROPLAST ALPHA-GLUCAN WATER DIKINASE	NA	NA	NA
649	TOG902016	10	92.4	7	140311	Chr07:139811..140811	Phvul.007G002300	Chr07:133494..140785	CGI-141-RELATED/LIPASE CONTAINING PROTEIN	NA	NA	NA
647	TOG896078	10	90.8	7	283575	Chr07:283075..284075	Phvul.007G004100	Chr07:280052..283195	GEMIN2	NA	NA	NA
645	TOG899042	10	80.7	7	1150801	Chr07:1150301..1151301	Phvul.007G016800	Chr07:1147702..1151254	NA	Phvul.007G016900	Chr07:1151027..1151257	NA
642	TOG894794	10	79.1	7	1386323	Chr07:1385823..1386823	Phvul.007G019900	Chr07:1383116..1387279	FAMILY NOT NAMED	NA	NA	NA
638	TOG895448	10	72.4	7	3062481	Chr07:3061981..3062981	Phvul.007G037700	Chr07:3061654..3065605	RNA POLYMERASE II HOLOENZYME COMPONENT SRB7	NA	NA	NA
634	TOG899697	10	70	7	3555646	Chr07:3555146..3556146	Phvul.007G043900	Chr07:3553850..3558742	FAMILY NOT NAMED	NA	NA	NA
635	TOG910718	10	70	7	3555646	Chr07:3555146..3556146	Phvul.007G043900	Chr07:3553850..3558742	FAMILY NOT NAMED	NA	NA	NA
633	TOG904081	10	69.2	7	3823818	Chr07:3823318..3824318	Phvul.007G046700	Chr07:3822757..3824292	NA	NA	NA	NA
632	TOG913485	10	67.6	7	4481047	Chr07:4480547..4481547	Phvul.007G054100	Chr07:4479670..4482833	FAMILY NOT NAMED	NA	NA	NA
623	TOG925861	10	55.1	7	9593755	Chr07:9593255..9594255	Phvul.007G092300	Chr07:9590097..9593477	FAMILY NOT NAMED	NA	NA	NA
616	TOG896540	10	51.8	7	36334172	Chr07:36333672..36334672	Phvul.007G239500	Chr07:36334383..36335280	DIAMINE N-ACETYLTRANSFERASE	NA	NA	NA
619	TOG901549	10	51.8	7	36334172	Chr07:36333672..36334672	Phvul.007G239500	Chr07:36334383..36335280	DIAMINE N-ACETYLTRANSFERASE	NA	NA	NA
621	TOG907173	10	51.8	7	37393196	Chr07:37392696..37393696	Phvul.007G251800	Chr07:37384388..37393625	DISULFIDE OXIDOREDUCTASE	NA	NA	NA
622	TOG919337	10	51.8	7	37724867	Chr07:37724367..37725367	Phvul.007G255500	Chr07:37722804..37725220	SERINE/THREONINE-PROTEIN KINASE RIO	NA	NA	NA
618	TOG898599	10	51.8	7	37855402	Chr07:37854902..37855902	Phvul.007G256900	Chr07:37851803..37855768	CORNICHON-RELATED	NA	NA	NA
615	TOG900006	10	49.4	7	39998028	Chr07:39997528..39998528	Phvul.007G280700	Chr07:39996800..39997955	CIRCADIAN PROTEIN CLOCK/ARNT/BMAL/PAS	NA	NA	NA
453	TOG894226	7	82.5	8	494204	Chr08:493704..494704	Phvul.008G005300	Chr08:492194..493889	TRNA DELTA(2)-ISOPENTENYLPYROPHOSPHATE TRANSFERASE-RELATED	NA	NA	NA
451	TOG900820	7	73.2	8	1317283	Chr08:1316783..1317783	Phvul.008G016000	Chr08:1313459..1318021	PHOSPHATIDYLINOSITOL N-ACETYLGLUCOSAMINYLTRANSFERASE SUBUNIT P (DOWN SYNDROME CRITICAL REGION PROTEIN 5)-RELATED	NA	NA	NA
450	TOG896348	7	73.2	8	1358618	Chr08:1358118..1359118	Phvul.008G016800	Chr08:1357987..1360998	FAMILY NOT NAMED	NA	NA	NA
448	TOG902872	7	71.6	8	1568474	Chr08:1567974..1568974	Phvul.008G018800	Chr08:1559444..1568450	RING FINGER DOMAIN-CONTAINING, POLYCOMB GROUP COMPONENT	NA	NA	NA
444	TOG923107	7	51.6	8	4525520	Chr08:4525020..4526020	Phvul.008G051300	Chr08:4519102..4525782	KH DOMAIN CONTAINING RNA BINDING PROTEIN	NA	NA	NA
443	TOG900992	7	51.6	8	4562462	Chr08:4561962..4562962	Phvul.008G051700	Chr08:4562880..4567689	4-NITROPHENYLPHOSPHATASE-RELATED	NA	NA	NA
438	TOG910318	7	45.6	8	5580058	Chr08:5579558..5580558	Phvul.008G061600	Chr08:5579833..5583818	FAMILY NOT NAMED	NA	NA	NA
434	TOG908776	7	44.8	8	6289826	Chr08:6289326..6290326	Phvul.008G069400	Chr08:6287716..6298686	NA	NA	NA	NA
432	TOG897016	7	44.8	8	6962016	Chr08:6961516..6962516	Phvul.008G073700	Chr08:6959126..6965524	PROPROTEIN CONVERTASE SUBTILISIN/KEXIN	NA	NA	NA
429	TOG925843	7	42.4	8	7747446	Chr08:7746946..7747946	Phvul.008G079800	Chr08:7739455..7748208	NA	NA	NA	NA
428	TOG916702	7	42.4	8	7747809	Chr08:7747309..7748309	Phvul.008G079800	Chr08:7739455..7748208	NA	NA	NA	NA
424	TOG895162	7	42.4	8	7758665	Chr08:7758165..7759165	Phvul.008G079900	Chr08:7758731..7762243	N-TERMINAL ACETYLTRANSFERASE	NA	NA	NA
423	TOG894604	7	42.4	8	7789797	Chr08:7789297..7790297	Phvul.008G080300	Chr08:7789312..7795112	PRENYLTRANSFERASES	NA	NA	NA
427	TOG905195	7	42.4	8	7819729	Chr08:7819229..7820229	Phvul.008G080600	Chr08:7817681..7825850	NA	NA	NA	NA
416	TOG894773	7	39.2	8	9963263	Chr08:9962763..9963763	Phvul.008G096800	Chr08:9962846..9965432	FAMILY NOT NAMED	NA	NA	NA
415	TOG946841	7	38.4	8	13662864	Chr08:13662364..13663364	Phvul.008G115500	Chr08:13661070..13663788	NA	NA	NA	NA
410	TOG902611	7	33.6	8	48968709	Chr08:48968209..48969209	Phvul.008G173700	Chr08:48968443..48974022	CRYPTOCHROME	NA	NA	NA
407	TOG894148	7	25.5	8	52536670	Chr08:52536170..52537170	Phvul.008G187800	Chr08:52535454..52540178	PREDICTED: HYPOTHETICAL PROTEIN, PARTIAL	NA	NA	NA
404	TOG899241	7	23.1	8	53630413	Chr08:53629913..53630913	Phvul.008G193314	Chr08:53629115..53635376	CONSERVED OLIGOMERIC GOLGI COMPLEX COMPONENT 5	NA	NA	NA
400	TOG894141	7	11.6	8	56101390	Chr08:56100890..56101890	Phvul.008G212800	Chr08:56094780..56101803	XANTHINE-URACIL / VITAMIN C PERMEASE FAMILY MEMBER	NA	NA	NA
399	TOG908356	7	7.3	8	56878804	Chr08:56878304..56879304	Phvul.008G219400	Chr08:56878294..56880352	FAMILY NOT NAMED	NA	NA	NA
394	TOG915502	7	4.8	8	57639083	Chr08:57638583..57639583	Phvul.008G226300	Chr08:57635715..57639411	MICROSOMAL SIGNAL PEPTIDASE 25 KDA SUBUNIT	NA	NA	NA
386	TOG894070	7	3.2	8	57969647	Chr08:57969147..57970147	Phvul.008G229100	Chr08:57965710..57970295	PROPROTEIN CONVERTASE SUBTILISIN/KEXIN	NA	NA	NA
384	TOG898528	7	2.4	8	58223036	Chr08:58222536..58223536	Phvul.008G231000	Chr08:58217578..58223092	METHYLTRANSFERASE	NA	NA	NA
383	TOG895245	7	2.4	8	58380331	Chr08:58379831..58380831	Phvul.008G235400	Chr08:58376917..58386846	SUBFAMILY NOT NAMED	NA	NA	NA
83	TOG895760	1	66.1	9	563811	Chr09:563311..564311	Phvul.009G003000	Chr09:558151..564235	FAMILY NOT NAMED	NA	NA	NA
82	TOG894880	1	66.1	9	1138196	Chr09:1137696..1138696	Phvul.009G006800	Chr09:1138222..1141249	FAMILY NOT NAMED	NA	NA	NA
85	TOG913042	1	66.1	9	1168653	Chr09:1168153..1169153	Phvul.009G007400	Chr09:1167081..1168324	RING FINGER DOMAIN-CONTAINING	NA	NA	NA
78	TOG894248	1	64.5	9	5618900	Chr09:5618400..5619400	Phvul.009G023500	Chr09:5618745..5621348	STEROL REGULATORY ELEMENT-BINDING PROTEIN	NA	NA	NA
81	TOG917794	1	64.5	9	5618900	Chr09:5618400..5619400	Phvul.009G023500	Chr09:5618745..5621348	STEROL REGULATORY ELEMENT-BINDING PROTEIN	NA	NA	NA
77	TOG901096	1	63.7	9	7995609	Chr09:7995109..7996109	Phvul.009G037100	Chr09:7990654..7999620	FAMILY NOT NAMED	NA	NA	NA
68	TOG925794	1	58.9	9	10789038	Chr09:10788538..10789538	Phvul.009G057500	Chr09:10787966..10795662	GLUCOSE-6-PHOSPHATE ISOMERASE	NA	NA	NA
60	TOG894775	1	54.1	9	13758914	Chr09:13758414..13759414	Phvul.009G084300	Chr09:13751005..13759379	DNA CROSS-LINK REPAIR PROTEIN PSO2/SNM1-RELATED	NA	NA	NA
58	TOG896197	1	52.5	9	14160852	Chr09:14160352..14161352	Phvul.009G087600	Chr09:14159845..14169292	TRANSCRIPTION INITIATION FACTOR TFIID	NA	NA	NA
51	TOG894037	1	48.4	9	15632395	Chr09:15631895..15632895	Phvul.009G099500	Chr09:15631686..15636727	FAMILY NOT NAMED	NA	NA	NA
46	TOG908250	1	45.2	9	16550503	Chr09:16550003..16551003	Phvul.009G106600	Chr09:16550489..16553821	LUPUS LA PROTEIN-RELATED	NA	NA	NA
43	TOG895978	1	42.7	9	17768213	Chr09:17767713..17768713	Phvul.009G115100	Chr09:17766012..17770864	RIBONUCLEOSIDE-DIPHOSPHATE REDUCTASE LARGE CHAIN	NA	NA	NA
40	TOG894338	1	39.4	9	19096812	Chr09:19096312..19097312	Phvul.009G125000	Chr09:19094159..19096913	NA	NA	NA	NA
36	TOG897062	1	38.6	9	19712542	Chr09:19712042..19713042	Phvul.009G130200	Chr09:19713007..19716458	GLUTATHIONE S-TRANSFERASE, GST, SUPERFAMILY, GST DOMAIN CONTAINING	NA	NA	NA
39	TOG913047	1	38.6	9	19712662	Chr09:19712162..19713162	Phvul.009G130200	Chr09:19713007..19716458	GLUTATHIONE S-TRANSFERASE, GST, SUPERFAMILY, GST DOMAIN CONTAINING	NA	NA	NA
31	TOG897887	1	37	9	20974948	Chr09:20974448..20975448	Phvul.009G138700	Chr09:20973909..20977883	FAMILY NOT NAMED	NA	NA	NA
33	TOG901255	1	37	9	21445440	Chr09:21444940..21445940	Phvul.009G142900	Chr09:21444244..21448219	FAMILY NOT NAMED	NA	NA	NA
34	TOG903928	1	37	9	21639845	Chr09:21639345..21640345	Phvul.009G144400	Chr09:21634881..21642870	NA	NA	NA	NA
25	TOG914920	1	33.8	9	24752656	Chr09:24752156..24753156	Phvul.009G166301	Chr09:24749032..24753161	FAMILY NOT NAMED	NA	NA	NA
14	TOG928931	1	23.8	9	29254552	Chr09:29254052..29255052	Phvul.009G192100	Chr09:29232577..29267343	FAMILY NOT NAMED	NA	NA	NA
13	TOG896397	1	23.8	9	29383177	Chr09:29382677..29383677	Phvul.009G193100	Chr09:29377188..29387928	FAMILY NOT NAMED	NA	NA	NA
4	TOG910796	1	1.6	9	36033998	Chr09:36033498..36034498	Phvul.009G240644	Chr09:36032406..36039938	MEDIATOR OF RNA POLYMERASE II TRANSCRIPTION, SUBUNIT 18	NA	NA	NA
113	TOG900784	2	60.7	10	3113519	Chr10:3113019..3114019	Phvul.010G021900	Chr10:3113334..3113950	NA	NA	NA	NA
109	TOG897171	2	57.5	10	5852122	Chr10:5851622..5852622	Phvul.010G039700	Chr10:5825024..5853733	NA	NA	NA	NA
108	TOG898135	2	47.4	10	33224021	Chr10:33223521..33224521	Phvul.010G086600	Chr10:33223272..33225200	NA	NA	NA	NA
96	TOG920339	2	19.1	10	41673674	Chr10:41673174..41674174	Phvul.010G134600	Chr10:41671336..41678347	DIHYDROLIPOAMIDE ACETYL/SUCCINYL-TRANSFERASE-RELATED	NA	NA	NA
97	TOG948168	2	19.1	10	41739117	Chr10:41738617..41739617	Phvul.010G135000	Chr10:41734197..41741375	LIPOXYGENASE	NA	NA	NA
91	TOG902834	2	17.5	10	41875911	Chr10:41875411..41876411	Phvul.010G135900	Chr10:41871922..41876700	LIPOXYGENASE	NA	NA	NA
89	TOG947627	2	9.2	10	42309689	Chr10:42309189..42310189	Phvul.010G141200	Chr10:42309329..42311126	gb def: CG12237-PA (LP01149p)	NA	NA	NA
88	TOG898468	2	9.2	10	42310915	Chr10:42310415..42311415	Phvul.010G141200	Chr10:42309329..42311126	gb def: CG12237-PA (LP01149p)	NA	NA	NA
87	TOG897466	2	NA	10	43072230	Chr10:43071730..43072730	Phvul.010G150700	Chr10:43072343..43073627	NA	NA	NA	NA
292	TOG899692	5	NA	11	44329	Chr11:43829..44829	Phvul.011G000500	Chr11:31873..43931	FAMILY NOT NAMED	NA	NA	NA
295	TOG908354	5	10.2	11	1510061	Chr11:1509561..1510561	Phvul.011G019000	Chr11:1506480..1510467	NA	NA	NA	NA
294	TOG905314	5	10.2	11	1516262	Chr11:1515762..1516762	Phvul.011G019100	Chr11:1516056..1520087	MYOSIN HEAVY CHAIN-RELATED	NA	NA	NA
297	TOG916151	5	10.2	11	1544684	Chr11:1544184..1545184	Phvul.011G019400	Chr11:1542687..1545888	FAMILY NOT NAMED	NA	NA	NA
300	TOG906948	5	17.6	11	2801814	Chr11:2801314..2802314	Phvul.011G030700	Chr11:2781548..2803857	AAA ATPASE	NA	NA	NA
302	TOG906506	5	18.4	11	2885503	Chr11:2885003..2886003	Phvul.011G031100	Chr11:2875198..2886544	ALANYL-TRNA SYNTHETASE	NA	NA	NA
301	TOG895575	5	18.4	11	3067988	Chr11:3067488..3068488	Phvul.011G033200	Chr11:3066612..3070180	UNCHARACTERIZED	NA	NA	NA
305	TOG963162	5	19.2	11	3116187	Chr11:3115687..3116687	Phvul.011G033900	Chr11:3115726..3116985	COLD SHOCK DOMAIN CONTAINING PROTEINS	NA	NA	NA
304	TOG898465	5	19.2	11	3164232	Chr11:3163732..3164732	Phvul.011G034400	Chr11:3163430..3167392	PEPTIDYL-PROLYL CIS-TRANS ISOMERASE	NA	NA	NA
307	TOG908034	5	20	11	3333161	Chr11:3332661..3333661	Phvul.011G036100	Chr11:3331069..3335827	PHOSPHATIDYLINOSITOL SYNTHASE	NA	NA	NA
308	TOG907144	5	20.8	11	3615190	Chr11:3614690..3615690	Phvul.011G039700	Chr11:3611926..3614955	HYDROXYMETHYLGLUTARYL-COA SYNTHASE	Phvul.011G039800	Chr11:3615348..3615906	EXPORTIN 1/5
309	TOG914901	5	23.2	11	3905033	Chr11:3904533..3905533	Phvul.011G042800	Chr11:3900843..3906073	SEC14 RELATED PROTEIN	NA	NA	NA
310	TOG903002	5	25.6	11	4255457	Chr11:4254957..4255957	Phvul.011G047200	Chr11:4253754..4255589	FLAVODOXIN-RELATED PROTEIN WRBA-RELATED	NA	NA	NA
312	TOG900222	5	26.4	11	4401247	Chr11:4400747..4401747	Phvul.011G049400	Chr11:4393849..4402787	FAMILY NOT NAMED	NA	NA	NA
313	TOG896251	5	33.3	11	5563046	Chr11:5562546..5563546	Phvul.011G062300	Chr11:5559833..5567568	RNA BINDING PROTEIN PUMILIO-RELATED	NA	NA	NA
318	TOG901904	5	34.1	11	6043685	Chr11:6043185..6044185	Phvul.011G067900	Chr11:6040720..6047625	RECA/RAD51/RADA DNA STRAND-PAIRING FAMILY MEMBER	NA	NA	NA
330	TOG898533	5	42.1	11	10136284	Chr11:10135784..10136784	Phvul.011G098200	Chr11:10129401..10136290	SERINE/THREONINE-PROTEIN KINASE NEK	NA	NA	NA
335	TOG902901	5	42.1	11	15081633	Chr11:15081133..15082133	Phvul.011G113300	Chr11:15078728..15082939	PROTEIN PHOSPHATASE 2C	NA	NA	NA
352	TOG900991	5	61.4	11	49180372	Chr11:49179872..49180872	Phvul.011G180100	Chr11:49176207..49195967	STRAWBERRY NOTCH-RELATED	NA	NA	NA
